# Supplementary material for: Identification of the Hub Gene LDB3 in Stanford Type A Aortic Dissection Based on Comprehensive Bioinformatics Analysis
Source: J Cell Mol Med. 2025 Mar 18;29(6):e70471. doi: 10.1111/jcmm.70471 (PMC11916769; doi:10.1111/jcmm.70471)
Supplement: Supplementary file 1 — Data S1 [file JCMM-29-e70471-s001.zip]

Archive with 10 entries (10 files):
- JCMM70471-sup-0001-supinfo_Supplementary File.tar
- Supplementary File 1, 3, 4, 7, and 12.docx
- Supplementary File 10.csv
- Supplementary File 11.csv
- Supplementary File 2.csv
- Supplementary File 5.csv
- Supplementary File 6.csv
- Supplementary File 8.csv
- Supplementary File 9.csv
- Supplementary File.tar
