# Supplementary material for: Identification of the Hub Gene LDB3 in Stanford Type A Aortic Dissection Based on Comprehensive Bioinformatics Analysis
Source: J Cell Mol Med. 2025 Mar 18;29(6):e70471. doi: 10.1111/jcmm.70471 (PMC11916769; doi:10.1111/jcmm.70471)
Supplement: Supplementary file 1 — Data S1 [file JCMM-29-e70471-s001.zip › Supplementary File 10.csv]

Supplementary File 10. Marker genes in cell annotations.
Gene.ID	p_val	p_val_adj	avg_log2FC	pct.1	pct.2	Cluster
IL7R	0	0	3.679227904	0.909	0.205	T cells
CXCR4	0	0	2.022905736	0.963	0.354	T cells
CD2	0	0	1.852671281	0.785	0.15	T cells
IL32	0	0	1.760671184	0.889	0.264	T cells
CD69	0	0	1.686241254	0.783	0.248	T cells
GZMA	0	0	2.921507983	0.951	0.185	T cells
GZMH	0	0	2.283164493	0.779	0.108	T cells
MYH11	0	0	2.981739034	0.939	0.358	Smooth muscle cells
BGN	0	0	2.697323472	0.999	0.526	Smooth muscle cells
TPM2	0	0	2.219241125	0.962	0.537	Smooth muscle cells
TAGLN	0	0	2.968397793	0.941	0.624	Smooth muscle cells
MYL9	0	0	2.833344164	0.906	0.539	Smooth muscle cells
ACTA2	0	0	2.987710231	0.839	0.452	Smooth muscle cells
TPM2	0	0	2.270300472	0.99	0.504	Smooth muscle cells
DCN	0	0	4.465328508	0.998	0.463	Fibroblast
C3	0	0	3.901900323	0.966	0.281	Fibroblast
FBLN1	0	0	3.791893575	0.993	0.43	Fibroblast
MFAP5	0	0	3.348883553	0.9	0.258	Fibroblast
PLA2G2A	0	0	3.249972549	0.864	0.283	Fibroblast
CFD	0	0	3.244105923	0.915	0.353	Fibroblast
APOD	0	0	5.543357161	0.976	0.497	Fibroblast
LYZ	0	0	3.518906191	0.856	0.22	Macrophages
TYROBP	0	0	3.216621384	0.989	0.311	Macrophages
S100A9	0	0	3.035282062	0.86	0.328	Macrophages
IL1B	0	0	3.42590879	0.754	0.314	Macrophages
CXCL8	0	0	3.931432321	0.81	0.439	Macrophages
EREG	0	0	3.696586591	0.7	0.317	Macrophages
SPP1	0	0	3.372169514	0.725	0.478	Macrophages
C11orf96	0	0	2.180487886	0.798	0.441	Mesenchymal cells
TPM2	0	0	2.219241125	0.962	0.537	Mesenchymal cells
TAGLN	0	0	2.968397793	0.941	0.624	Mesenchymal cells
MYL9	0	0	2.833344164	0.906	0.539	Mesenchymal cells
ACTA2	0	0	2.987710231	0.839	0.452	Mesenchymal cells
DSTN	0	0	2.553745557	0.974	0.719	Mesenchymal cells
TPM1	0	0	2.394728032	0.972	0.531	Mesenchymal cells
VWF	0	0	3.280987405	0.947	0.376	Endothelial cells
IFI27	0	0	3.024926097	0.961	0.31	Endothelial cells
PECAM1	0	0	2.896298037	0.989	0.391	Endothelial cells
ADGRL4	0	0	2.371824461	0.864	0.287	Endothelial cells
PLVAP	0	0	2.580933073	0.833	0.365	Endothelial cells
ACKR1	0	0	3.367112549	0.83	0.349	Endothelial cells
EGFL7	0	0	2.005174095	0.592	0.299	Endothelial cells
MS4A1	0	0	2.451130447	0.656	0.39	B cells
CD79A	0	0	2.117337365	0.62	0.391	B cells
LTB	0	0	2.012635993	0.702	0.557	B cells
RALGPS2	0	0	1.977205693	0.399	0.27	B cells
TNFRSF13C	0	0	4.211078452	0.908	0.157	B cells
HLA-DQA1	0	0	2.476941432	0.831	0.343	B cells
BANK1	0	0	2.586488998	0.78	0.255	B cells
C1QB	0	0	3.603512024	0.722	0.215	Monocyte
C1QA	0	0	3.432032668	0.679	0.21	Monocyte
HLA-DPA1	0	0	2.795422604	0.634	0.288	Monocyte
HLA-DPB1	0	0	3.334768494	0.722	0.49	Monocyte
C1QC	0	0	2.810005711	0.54	0.143	Monocyte
CD74	0	0	3.87206242	0.953	0.263	Monocyte
HLA-DRB1	0	0	2.26920189	0.947	0.387	Monocyte
TPSB2	0	0	8.824028442	0.769	0.347	Mast cells
AREG	0	0	2.970813621	0.871	0.274	Mast cells
RHEX	0	0	2.160629	0.974	0.513	Mast cells
HPGD	0	0	2.09356707	0.935	0.481	Mast cells
GATA2	0	0	2.039034234	0.727	0.188	Mast cells
CPA3	0	0	1.953434582	0.962	0.572	Mast cells
KIT	0	0	2.608297131	0.76	0.211	Mast cells
IGKC	0	0	7.781815502	0.634	0.352	Plasmocyte
IGHA1	0	0	6.753978579	0.614	0.237	Plasmocyte
IGHG1	0	0	6.68717688	0.57	0.206	Plasmocyte
IGHM	0	0	5.326867752	0.554	0.29	Plasmocyte
IGHG4	0	0	5.465490095	0.538	0.328	Plasmocyte
IGLC3	0	0	7.206485329	0.761	0.389	Plasmocyte
IGLC2	0	0	5.980581507	0.566	0.288	Plasmocyte
