# Supplementary material for: Identification of the Hub Gene LDB3 in Stanford Type A Aortic Dissection Based on Comprehensive Bioinformatics Analysis
Source: J Cell Mol Med. 2025 Mar 18;29(6):e70471. doi: 10.1111/jcmm.70471 (PMC11916769; doi:10.1111/jcmm.70471)
Supplement: Supplementary file 1 — Data S1 [file JCMM-29-e70471-s001.zip › Supplementary File 11.csv]

Supplementary File 11. List of significantly differentially expressed genes.
Gene	p_val	avg_log2FC	pct.1	pct.2	p_val_adj
DSTN	2.44E-120	1.356320859	0.988	0.962	4.88E-117
MYH11	7.16E-117	1.775559661	0.94	0.725	1.43E-113
TPM2	1.43E-108	1.326021683	0.985	0.973	2.87E-105
PLN	3.65E-104	1.50755955	0.923	0.718	7.30E-101
CFH	9.38E-101	-2.081284264	0.251	0.708	1.88E-97
ACTA2	1.43E-86	1.440792468	0.941	0.823	2.87E-83
MYL9	7.18E-82	1.207092417	0.988	0.944	1.44E-78
RERGL	2.58E-78	2.75920192	0.375	0.077	5.16E-75
FLNA	1.27E-77	1.275889736	0.933	0.841	2.54E-74
CTSC	1.74E-74	-1.289968807	0.22	0.58	3.47E-71
AP002956.1	7.48E-74	1.232622012	0.843	0.569	1.50E-70
SPARCL1	1.50E-72	0.914729337	0.993	0.987	3.00E-69
ADIRF	2.29E-66	0.891957953	0.987	0.98	4.59E-63
TM4SF1	2.82E-65	-1.422192034	0.534	0.816	5.64E-62
FGF7	1.77E-64	-1.116443765	0.272	0.602	3.53E-61
PPP1R14A	3.05E-63	1.12386107	0.907	0.795	6.10E-60
CLSTN2	1.82E-62	-0.979006967	0.059	0.395	3.64E-59
CCL21	2.60E-60	-1.10318876	0.057	0.385	5.20E-57
C1R	4.73E-55	-0.733388609	0.728	0.951	9.47E-52
C2orf40	8.92E-55	-1.873139541	0.324	0.632	1.78E-51
CXCL12	4.31E-53	-1.055743345	0.533	0.796	8.62E-50
RGS5	1.76E-52	1.436385369	0.89	0.755	3.52E-49
CNN1	4.45E-51	1.055690714	0.777	0.507	8.91E-48
PMP22	6.74E-51	-0.946348199	0.455	0.744	1.35E-47
SERPING1	1.62E-48	-0.65654004	0.879	0.978	3.24E-45
NNMT	5.76E-48	-1.056329618	0.609	0.873	1.15E-44
STEAP4	8.80E-48	-2.425383327	0.177	0.496	1.76E-44
MYLK	7.53E-47	0.841795669	0.897	0.768	1.51E-43
C1S	9.45E-47	-0.706990631	0.689	0.918	1.89E-43
GGT5	2.50E-46	-1.079242344	0.217	0.54	4.99E-43
TMEM176A	9.34E-45	-0.884976145	0.052	0.372	1.87E-41
RALGPS2	1.79E-44	-0.498082944	0.031	0.256	3.59E-41
TNS1	6.31E-44	0.868958286	0.915	0.79	1.26E-40
EMP1	1.05E-43	-0.788658916	0.217	0.522	2.10E-40
ACTG2	1.75E-43	0.873650718	0.686	0.398	3.50E-40
CSRP1	3.38E-43	0.827072022	0.865	0.734	6.75E-40
PPP1R12B	6.24E-43	0.870519129	0.752	0.534	1.25E-39
CAP2	1.60E-42	0.389051401	0.342	0.149	3.19E-39
F2R	1.68E-42	-0.617623604	0.155	0.446	3.35E-39
SUSD5	5.80E-40	0.827509361	0.689	0.479	1.16E-36
ABCA6	1.80E-39	-0.335866139	0.115	0.384	3.60E-36
SORBS2	5.00E-39	1.371983542	0.617	0.433	1.00E-35
LUM	6.53E-39	-1.758086814	0.197	0.502	1.31E-35
MDK	1.01E-38	-0.753816411	0.304	0.564	2.01E-35
NT5DC2	1.38E-38	0.640949008	0.514	0.284	2.76E-35
COL18A1	1.52E-38	0.746039598	0.771	0.557	3.03E-35
GJA4	1.75E-38	0.456706729	0.352	0.171	3.50E-35
TMEM176B	2.71E-38	-0.819929352	0.06	0.346	5.43E-35
ATP1A2	4.99E-38	0.985033044	0.614	0.454	9.98E-35
LPP	3.48E-37	0.714231542	0.948	0.89	6.95E-34
CAVIN3	7.80E-37	0.745654575	0.836	0.716	1.56E-33
COL6A3	8.73E-37	-0.971019372	0.308	0.599	1.75E-33
DAB2	2.63E-36	-0.397377829	0.289	0.583	5.25E-33
FBLN1	3.74E-36	-0.848723908	0.449	0.735	7.49E-33
PHLDA2	1.22E-35	0.530986181	0.319	0.172	2.44E-32
CSRP2	1.94E-35	1.243100122	0.722	0.588	3.87E-32
SOX9	2.15E-35	-0.346158699	0.062	0.334	4.31E-32
FBXO32	2.76E-35	0.616033373	0.736	0.492	5.53E-32
CP	6.52E-35	-0.850999499	0.438	0.757	1.30E-31
CST3	1.17E-34	-0.51510057	0.97	0.991	2.33E-31
CCL19	1.19E-33	-2.067757214	0.065	0.33	2.37E-30
CYP1B1	1.98E-33	-0.464473779	0.13	0.385	3.96E-30
ITGA8	2.96E-33	0.813589756	0.803	0.689	5.93E-30
SPRY1	7.37E-33	-0.463652629	0.278	0.554	1.47E-29
SYNM	1.51E-32	0.625815042	0.586	0.375	3.03E-29
LMOD1	1.91E-32	0.678791176	0.913	0.855	3.82E-29
CALD1	4.55E-32	0.526951855	0.992	0.999	9.09E-29
KCNK15	1.12E-31	-0.278231696	0.11	0.392	2.24E-28
MARCKS	1.40E-31	-0.851571402	0.283	0.554	2.80E-28
TFPI	1.94E-31	-0.553401239	0.47	0.718	3.88E-28
PDGFD	2.88E-31	-0.437989248	0.13	0.378	5.76E-28
C7	5.28E-31	-0.304933271	0.154	0.421	1.06E-27
CEBPD	4.10E-30	-0.664009584	0.758	0.909	8.20E-27
SVIL	5.04E-30	0.780788793	0.829	0.66	1.01E-26
CCN2	1.23E-29	-1.208712512	0.594	0.803	2.45E-26
PRRX1	3.82E-29	-0.636897626	0.663	0.835	7.64E-26
CYTL1	5.31E-29	-1.25728751	0.086	0.269	1.06E-25
BMP2	5.90E-29	-0.316495547	0.204	0.424	1.18E-25
DEPP1	1.09E-28	-0.811893955	0.427	0.682	2.17E-25
LHFPL6	1.24E-28	-0.719743851	0.664	0.781	2.49E-25
COL1A2	1.27E-28	-0.78380572	0.779	0.891	2.54E-25
COL1A1	1.89E-28	-0.681866445	0.561	0.79	3.78E-25
RASL12	2.20E-28	0.396501119	0.467	0.297	4.40E-25
SERPINE2	2.21E-28	-0.367065722	0.124	0.379	4.42E-25
SOD2	2.26E-28	-0.906158774	0.585	0.806	4.53E-25
MT1F	2.53E-28	-0.510073587	0.421	0.647	5.05E-25
ACTN1	2.96E-28	0.648458705	0.887	0.753	5.91E-25
CCN1	4.68E-28	-0.929109759	0.72	0.874	9.35E-25
APOE	4.77E-28	-1.110094448	0.225	0.499	9.54E-25
GADD45G	1.15E-27	0.408056671	0.353	0.221	2.30E-24
DCN	2.22E-27	-0.992514905	0.347	0.614	4.44E-24
SLC39A14	2.58E-27	-0.518281327	0.328	0.563	5.15E-24
NAMPT	3.06E-27	-0.523506628	0.406	0.631	6.13E-24
KCNMB1	3.30E-26	0.744716154	0.597	0.478	6.60E-23
GPX3	3.74E-26	-0.688422505	0.638	0.799	7.48E-23
OMD	4.43E-26	-0.882974693	0.181	0.375	8.86E-23
AGT	9.37E-26	-0.876138637	0.187	0.433	1.87E-22
TPM1	1.56E-25	0.602870801	0.945	0.91	3.13E-22
TAGLN	1.87E-25	0.67069107	0.99	0.931	3.73E-22
CSDC2	2.08E-25	0.459682559	0.375	0.245	4.15E-22
PDLIM7	4.00E-25	0.640340175	0.735	0.582	8.00E-22
FILIP1	1.70E-24	0.784461948	0.735	0.647	3.40E-21
SPEG	2.14E-24	0.700028934	0.512	0.346	4.28E-21
SCUBE3	2.31E-24	0.685969785	0.53	0.391	4.63E-21
ADAMTS5	3.88E-24	-0.541573663	0.144	0.37	7.75E-21
NET1	6.58E-24	0.706731575	0.709	0.628	1.32E-20
CCL2	1.99E-23	-1.017063413	0.332	0.559	3.97E-20
EPB41L2	2.93E-23	-0.576583891	0.441	0.65	5.86E-20
FAM13C	5.77E-23	-0.626021373	0.352	0.556	1.15E-19
KLF4	9.35E-23	-0.602397619	0.408	0.656	1.87E-19
MFGE8	1.19E-22	0.368695317	0.941	0.868	2.37E-19
NTRK3	1.27E-22	0.430663961	0.666	0.492	2.54E-19
SMTN	1.27E-22	0.712290491	0.545	0.397	2.55E-19
TCF4	1.37E-22	-0.448295982	0.654	0.842	2.75E-19
PALLD	1.78E-22	0.576108486	0.898	0.863	3.55E-19
MT1A	1.93E-22	-0.373990773	0.299	0.517	3.86E-19
BCAM	4.67E-22	0.904865671	0.549	0.41	9.34E-19
FMO2	9.26E-22	-0.600239148	0.512	0.716	1.85E-18
HSPB1	3.78E-21	0.39764256	0.957	0.915	7.57E-18
TGFBI	3.85E-21	-1.093807971	0.372	0.551	7.70E-18
IER3	3.95E-21	-0.765240429	0.466	0.69	7.91E-18
KANK2	4.61E-21	0.560291436	0.847	0.787	9.22E-18
SLMAP	5.39E-21	0.615086801	0.525	0.381	1.08E-17
TNFRSF11B	6.80E-21	-0.810382111	0.217	0.449	1.36E-17
RCAN2	1.90E-20	0.618095642	0.664	0.553	3.80E-17
COL3A1	3.01E-20	-0.785820356	0.666	0.849	6.01E-17
MRVI1	3.33E-20	0.523461372	0.676	0.505	6.66E-17
FABP5	3.48E-20	-0.654542904	0.318	0.524	6.97E-17
ITGBL1	4.84E-20	-0.477421787	0.29	0.54	9.68E-17
SOCS3	5.54E-20	-0.720068626	0.458	0.705	1.11E-16
PRXL2A	6.00E-20	-0.354078161	0.294	0.518	1.20E-16
CRIP1	6.67E-20	1.18392174	0.582	0.476	1.33E-16
IGFBP6	7.01E-20	-0.650668198	0.505	0.693	1.40E-16
DSEL	1.06E-19	-0.257939711	0.305	0.541	2.12E-16
SELENOP	2.16E-19	-0.497298404	0.276	0.517	4.31E-16
PCOLCE2	2.53E-19	-0.66097205	0.194	0.424	5.07E-16
EPAS1	4.14E-19	0.543886466	0.827	0.722	8.27E-16
ADGRF5	4.82E-19	-0.989542739	0.117	0.368	9.63E-16
INPP4B	6.47E-19	-0.713039496	0.345	0.528	1.29E-15
GUCY1A2	1.40E-18	-0.660809228	0.104	0.346	2.80E-15
C11orf96	1.69E-18	0.29864509	0.927	0.849	3.39E-15
FAT3	5.13E-18	0.30934016	0.358	0.265	1.03E-14
KCTD12	8.62E-18	-0.256207182	0.372	0.608	1.72E-14
CFD	8.72E-18	-1.332382878	0.213	0.42	1.74E-14
FHL2	9.48E-18	-0.67526916	0.209	0.42	1.90E-14
MYC	1.24E-17	-0.383296822	0.288	0.505	2.48E-14
RARRES2	1.56E-17	-0.735798723	0.463	0.612	3.13E-14
HSPH1	1.66E-17	-0.458399708	0.402	0.596	3.31E-14
PPP1R3C	1.85E-17	0.327674315	0.461	0.331	3.71E-14
EPHX1	1.92E-17	-0.578481645	0.486	0.663	3.84E-14
4-Sep	2.16E-17	0.254814512	0.34	0.249	4.31E-14
MAFF	3.41E-17	-0.451353344	0.372	0.583	6.81E-14
APCDD1	3.76E-17	-0.314579574	0.219	0.415	7.52E-14
MGP	7.82E-17	-0.941744618	0.989	0.999	1.56E-13
PCDH7	9.34E-17	0.861912775	0.607	0.55	1.87E-13
ADGRL3	1.14E-16	-0.696256401	0.26	0.434	2.28E-13
MBNL1-AS1	1.43E-16	0.32705184	0.373	0.279	2.87E-13
AKAP1	1.99E-16	0.542590526	0.668	0.599	3.98E-13
FTL	5.57E-16	-0.339978443	1	0.999	1.11E-12
SLC22A3	5.79E-16	0.501440015	0.402	0.285	1.16E-12
CASQ2	8.85E-16	0.811600516	0.351	0.266	1.77E-12
PCOLCE	1.13E-15	-0.512859269	0.342	0.546	2.25E-12
SLC7A2	1.21E-15	-0.750336582	0.35	0.515	2.42E-12
GALNT15	1.32E-15	-0.366534696	0.287	0.473	2.64E-12
CRIP2	2.74E-15	0.456780076	0.693	0.57	5.47E-12
AKAP12	2.78E-15	-0.625029772	0.364	0.55	5.57E-12
NFKBIZ	3.24E-15	-0.359492239	0.464	0.658	6.47E-12
TGFB1I1	5.42E-15	0.436134482	0.695	0.569	1.08E-11
ELL2	5.59E-15	-0.262449691	0.464	0.664	1.12E-11
LDOC1	6.62E-15	0.665698556	0.58	0.501	1.32E-11
MT1M	7.66E-15	-0.400850223	0.699	0.841	1.53E-11
CCDC3	8.33E-15	0.449926033	0.661	0.556	1.67E-11
AEBP1	8.62E-15	-0.592557032	0.784	0.92	1.72E-11
DPT	8.74E-15	-0.443237409	0.349	0.569	1.75E-11
PROCR	9.39E-15	-0.511573403	0.245	0.444	1.88E-11
MT1E	1.00E-14	-0.38641199	0.839	0.918	2.01E-11
CHRDL1	1.06E-14	-0.756744722	0.145	0.343	2.13E-11
WTIP	1.70E-14	0.472689179	0.262	0.19	3.39E-11
SORBS1	1.77E-14	0.628148405	0.731	0.66	3.54E-11
ATF3	1.93E-14	-0.408133591	0.58	0.757	3.86E-11
ANGPT2	1.99E-14	-0.395979806	0.373	0.535	3.98E-11
NID1	2.08E-14	-0.33179601	0.257	0.436	4.16E-11
ABCC9	2.46E-14	-0.537389994	0.317	0.507	4.92E-11
FMOD	2.58E-14	-0.302757495	0.419	0.63	5.16E-11
DNAJB1	3.28E-14	-0.681040684	0.599	0.764	6.56E-11
GPRC5A	5.25E-14	-0.260563321	0.37	0.567	1.05E-10
NFKBIA	6.24E-14	-0.718603489	0.653	0.787	1.25E-10
VCL	6.41E-14	0.477183225	0.8	0.721	1.28E-10
S1PR3	6.57E-14	0.252963246	0.288	0.221	1.31E-10
PTP4A3	7.77E-14	0.463806755	0.316	0.23	1.55E-10
APOD	1.04E-13	0.376798322	0.3	0.488	2.07E-10
AOC3	1.77E-13	0.448832178	0.695	0.601	3.55E-10
CCDC80	1.94E-13	-0.619172784	0.509	0.645	3.89E-10
SOD3	4.18E-13	0.378368345	0.922	0.877	8.37E-10
PDE3A	5.30E-13	0.360899378	0.527	0.42	1.06E-09
CXCL2	6.71E-13	-0.374935032	0.239	0.405	1.34E-09
GLRX	1.73E-12	-0.71895948	0.433	0.612	3.46E-09
RND3	2.29E-12	-0.261759476	0.433	0.631	4.59E-09
RRAD	2.67E-12	-0.542199356	0.471	0.621	5.33E-09
DACT3	3.46E-12	0.551977494	0.531	0.47	6.93E-09
HSPA6	6.75E-12	-0.575887705	0.307	0.275	1.35E-08
RAMP1	7.33E-12	0.452103857	0.715	0.669	1.47E-08
SORT1	8.03E-12	0.497724689	0.52	0.443	1.61E-08
SERPINE1	9.49E-12	-0.64139847	0.223	0.401	1.90E-08
TTLL7	1.02E-11	0.351907077	0.533	0.436	2.05E-08
CARMN	1.12E-11	0.639872983	0.479	0.394	2.24E-08
ZEB2	1.17E-11	-0.356030243	0.627	0.75	2.33E-08
PGM5	1.19E-11	0.294232301	0.435	0.365	2.37E-08
SPARC	1.21E-11	0.400581151	0.963	0.964	2.42E-08
HAND2	1.47E-11	0.318417331	0.393	0.33	2.94E-08
PRDX4	2.01E-11	-0.350707652	0.458	0.64	4.02E-08
MT1X	3.00E-11	-0.537645976	0.879	0.929	6.00E-08
HSPB7	4.75E-11	0.436081024	0.434	0.349	9.50E-08
GMDS	5.04E-11	0.475371585	0.604	0.535	1.01E-07
GEM	9.92E-11	-0.344222879	0.346	0.511	1.98E-07
FRZB	1.16E-10	0.286094415	0.759	0.708	2.33E-07
EMILIN1	1.27E-10	0.54879197	0.62	0.559	2.54E-07
TBX2-AS1	1.62E-10	0.565511611	0.365	0.317	3.24E-07
SRPX	1.73E-10	-0.384857829	0.246	0.412	3.45E-07
SYNPO	2.26E-10	0.562643841	0.669	0.63	4.51E-07
MYOCD	2.55E-10	0.582572286	0.501	0.447	5.10E-07
S100A13	2.94E-10	-0.320285467	0.555	0.715	5.88E-07
MT2A	3.13E-10	-0.304272216	0.985	0.991	6.26E-07
ABCA8	3.22E-10	-0.527400737	0.154	0.366	6.45E-07
FHL5	3.55E-10	-0.486238531	0.344	0.488	7.10E-07
IGFBP3	5.05E-10	-0.322681698	0.284	0.436	1.01E-06
MMP2	5.33E-10	-0.500109862	0.513	0.658	1.07E-06
COL8A1	6.68E-10	-0.326138827	0.326	0.517	1.34E-06
RGS16	8.52E-10	-0.388957446	0.312	0.498	1.70E-06
A2M	9.27E-10	0.301010516	0.966	0.925	1.85E-06
FABP4	1.63E-09	-0.499065185	0.357	0.507	3.26E-06
RASL11A	1.65E-09	-0.480891107	0.441	0.562	3.30E-06
TENT5A	1.78E-09	-0.279978758	0.495	0.669	3.57E-06
PDGFRA	1.79E-09	-0.29181652	0.39	0.54	3.58E-06
MYH10	2.55E-09	0.465595651	0.679	0.601	5.10E-06
HOPX	3.06E-09	-0.432278616	0.096	0.294	6.12E-06
ADRA2A	3.27E-09	-0.310072494	0.142	0.302	6.55E-06
ADM	3.31E-09	-0.348600078	0.238	0.402	6.61E-06
DES	4.04E-09	0.326639468	0.267	0.207	8.08E-06
PTN	4.11E-09	0.540944123	0.545	0.48	8.22E-06
PDE5A	4.98E-09	0.406813992	0.721	0.692	9.95E-06
HEY2	5.05E-09	0.421638659	0.47	0.411	1.01E-05
CYBRD1	5.19E-09	-0.257184941	0.658	0.802	1.04E-05
PODN	5.75E-09	-0.555758211	0.135	0.318	1.15E-05
GPM6B	6.02E-09	-0.631727352	0.23	0.408	1.20E-05
BAG3	6.34E-09	-0.323120741	0.43	0.608	1.27E-05
NR2F2	7.96E-09	-0.684912143	0.596	0.656	1.59E-05
ABI3BP	8.17E-09	-0.262325831	0.406	0.572	1.63E-05
HSPA1B	1.38E-08	-0.503794707	0.688	0.803	2.77E-05
RBPMS	1.50E-08	0.325010204	0.748	0.68	3.01E-05
AP000892.3	1.70E-08	0.334860469	0.538	0.457	3.40E-05
RRAS	1.88E-08	0.336450113	0.777	0.74	3.77E-05
HSP90AA1	2.01E-08	-0.30552269	0.966	0.996	4.03E-05
IGFBP4	2.47E-08	-0.384904926	0.496	0.603	4.94E-05
GASK1B	2.53E-08	0.250583724	0.449	0.391	5.07E-05
MEG3	2.54E-08	-0.702585807	0.282	0.467	5.07E-05
SGCA	4.12E-08	0.427317157	0.64	0.632	8.23E-05
SFRP4	5.61E-08	-0.251081987	0.104	0.285	0.000112
PTGDS	9.26E-08	-0.695643946	0.148	0.308	0.000185
PRUNE2	1.23E-07	0.710661266	0.579	0.553	0.000246
SERPINH1	1.53E-07	-0.29941584	0.414	0.57	0.000306
VEGFA	1.89E-07	-0.252392841	0.351	0.512	0.000378
FOS	1.92E-07	-0.426554964	0.924	0.938	0.000384
LGI4	2.26E-07	-0.594780487	0.34	0.456	0.000452
EGR1	2.83E-07	-0.396111631	0.75	0.848	0.000567
FCGRT	2.87E-07	-0.266985003	0.402	0.559	0.000574
NDRG2	3.19E-07	-0.26081362	0.467	0.582	0.000639
CSTB	3.20E-07	-0.25614387	0.689	0.813	0.00064
TJP1	3.58E-07	-0.370858653	0.35	0.495	0.000717
LAMA4	3.66E-07	-0.268025817	0.278	0.433	0.000732
FHL1	3.88E-07	0.381511778	0.812	0.789	0.000775
TCIM	4.01E-07	-0.572591568	0.217	0.357	0.000803
XIST	4.85E-07	0.379270847	0.6	0.593	0.00097
FBLN2	4.88E-07	-0.369082672	0.153	0.313	0.000976
SLC2A3	4.91E-07	-0.306755951	0.275	0.443	0.000982
DMD	6.95E-07	0.385345629	0.56	0.518	0.001389881
FSTL1	8.96E-07	-0.40616192	0.624	0.692	0.001791264
TNC	1.01E-06	-0.308247518	0.305	0.44	0.002016348
MAP1B	1.40E-06	0.257353072	0.95	0.938	0.002802773
LTBP4	1.75E-06	-0.347193552	0.438	0.598	0.003500295
C12orf75	2.14E-06	0.331963948	0.613	0.55	0.004273682
CRLF1	2.60E-06	-0.541094091	0.107	0.271	0.005203103
SPP1	3.49E-06	0.302197652	0.517	0.472	0.006986732
LTBP1	3.52E-06	0.294297954	0.863	0.828	0.007041921
NRGN	4.06E-06	0.318915885	0.292	0.258	0.008118175
ANGPT1	4.09E-06	-0.265230233	0.441	0.55	0.008174542
HSPA1A	4.76E-06	-0.604650035	0.832	0.88	0.009514971
SMOC2	6.18E-06	0.452068255	0.698	0.687	0.012365226
COL6A2	6.58E-06	0.25878543	0.895	0.923	0.013160304
LDB3	6.94E-06	0.842577818	0.665	0.427	0.013876445
GLDN	7.54E-06	0.309478844	0.401	0.337	0.015076585
POSTN	1.31E-05	-0.261053163	0.239	0.363	0.026275365
TIMP3	1.48E-05	-0.857143214	0.842	0.784	0.029555854
OLFML2B	1.51E-05	-0.383820937	0.184	0.329	0.030282269
KLHL23	1.59E-05	0.4660265	0.297	0.279	0.031784386
PRKG1	1.91E-05	0.427793549	0.676	0.712	0.038294691
LAMB1	1.92E-05	-0.296074428	0.394	0.52	0.038438228
ATP1B1	2.23E-05	-0.286077625	0.284	0.423	0.044661673
TNXB	2.43E-05	-0.385192884	0.205	0.359	0.048566683
