# Supplementary material for: Identification of the Hub Gene LDB3 in Stanford Type A Aortic Dissection Based on Comprehensive Bioinformatics Analysis
Source: J Cell Mol Med. 2025 Mar 18;29(6):e70471. doi: 10.1111/jcmm.70471 (PMC11916769; doi:10.1111/jcmm.70471)
Supplement: Supplementary file 1 — Data S1 [file JCMM-29-e70471-s001.zip › Supplementary File 2.csv]

Supplementary File 2. Genes related to Type A aortic dissection in GeneCards.
Gene Symbol	Description	Category	Gifts	GC Id	Relevance score	GeneCards Link
FBN1	Fibrillin 1	Protein Coding	53	GC15M048408	252.1739655	https://www.genecards.org/cgi-bin/carddisp.pl?gene=FBN1
MYH11	Myosin Heavy Chain 11	Protein Coding	52	GC16M015921	156.3825073	https://www.genecards.org/cgi-bin/carddisp.pl?gene=MYH11
TGFBR2	Transforming Growth Factor Beta Receptor 2	Protein Coding	59	GC03P030623	152.7781372	https://www.genecards.org/cgi-bin/carddisp.pl?gene=TGFBR2
COL3A1	Collagen Type III Alpha 1 Chain	Protein Coding	54	GC02P188974	143.0668182	https://www.genecards.org/cgi-bin/carddisp.pl?gene=COL3A1
TGFBR1	Transforming Growth Factor Beta Receptor 1	Protein Coding	61	GC09P099104	140.1103973	https://www.genecards.org/cgi-bin/carddisp.pl?gene=TGFBR1
SMAD3	SMAD Family Member 3	Protein Coding	59	GC15P067063	137.5067749	https://www.genecards.org/cgi-bin/carddisp.pl?gene=SMAD3
ACTA2	Actin Alpha 2, Smooth Muscle	Protein Coding	53	GC10M088935	134.248764	https://www.genecards.org/cgi-bin/carddisp.pl?gene=ACTA2
ELN	Elastin	Protein Coding	50	GC07P074027	116.3432083	https://www.genecards.org/cgi-bin/carddisp.pl?gene=ELN
MYLK	Myosin Light Chain Kinase	Protein Coding	57	GC03M123610	114.276947	https://www.genecards.org/cgi-bin/carddisp.pl?gene=MYLK
NDE1	NudE Neurodevelopment Protein 1	Protein Coding	48	GC16P017975	102.5691376	https://www.genecards.org/cgi-bin/carddisp.pl?gene=NDE1
LOX	Lysyl Oxidase	Protein Coding	54	GC05M122063	102.529213	https://www.genecards.org/cgi-bin/carddisp.pl?gene=LOX
TGFB2	Transforming Growth Factor Beta 2	Protein Coding	58	GC01P218345	102.1005249	https://www.genecards.org/cgi-bin/carddisp.pl?gene=TGFB2
NOTCH1	Notch Receptor 1	Protein Coding	60	GC09M137729	95.54891968	https://www.genecards.org/cgi-bin/carddisp.pl?gene=NOTCH1
SLC2A10	Solute Carrier Family 2 Member 10	Protein Coding	50	GC20P046709	89.9892807	https://www.genecards.org/cgi-bin/carddisp.pl?gene=SLC2A10
PRKG1	Protein Kinase CGMP-Dependent 1	Protein Coding	57	GC10P050991	88.43089294	https://www.genecards.org/cgi-bin/carddisp.pl?gene=PRKG1
TGFB3	Transforming Growth Factor Beta 3	Protein Coding	54	GC14M075958	87.42051697	https://www.genecards.org/cgi-bin/carddisp.pl?gene=TGFB3
LOC113939944	Sharpr-MPRA Regulatory Region 9539	Functional Element	4	GC15P048520	84.78206635	https://www.genecards.org/cgi-bin/carddisp.pl?gene=LOC113939944
BGN	Biglycan	Protein Coding	51	GC0XP153494	81.65781403	https://www.genecards.org/cgi-bin/carddisp.pl?gene=BGN
ACTA2-AS1	ACTA2 Antisense RNA 1	RNA Gene	20	GC10P088932	80.43048096	https://www.genecards.org/cgi-bin/carddisp.pl?gene=ACTA2-AS1
SMAD4	SMAD Family Member 4	Protein Coding	59	GC18P051028	80.14255524	https://www.genecards.org/cgi-bin/carddisp.pl?gene=SMAD4
MAT2A	Methionine Adenosyltransferase 2A	Protein Coding	53	GC02P085900	78.71370697	https://www.genecards.org/cgi-bin/carddisp.pl?gene=MAT2A
SMAD6	SMAD Family Member 6	Protein Coding	53	GC15P066702	78.63586426	https://www.genecards.org/cgi-bin/carddisp.pl?gene=SMAD6
SMAD2	SMAD Family Member 2	Protein Coding	59	GC18M047809	78.14446259	https://www.genecards.org/cgi-bin/carddisp.pl?gene=SMAD2
FOXE3	Forkhead Box E3	Protein Coding	43	GC01P047416	77.35530853	https://www.genecards.org/cgi-bin/carddisp.pl?gene=FOXE3
MFAP5	Microfibril Associated Protein 5	Protein Coding	51	GC12M008637	76.0743866	https://www.genecards.org/cgi-bin/carddisp.pl?gene=MFAP5
SRFBP1	Serum Response Factor Binding Protein 1	Protein Coding	41	GC05P121961	69.22934723	https://www.genecards.org/cgi-bin/carddisp.pl?gene=SRFBP1
AAT1	Aortic Aneurysm, Familial Thoracic 1	Genetic Locus	3	GC11U900016	63.90016174	https://www.genecards.org/cgi-bin/carddisp.pl?gene=AAT1
HEY2	Hes Related Family BHLH Transcription Factor With YRPW Motif 2	Protein Coding	46	GC06P125730	63.44333649	https://www.genecards.org/cgi-bin/carddisp.pl?gene=HEY2
NKX2-5	NK2 Homeobox 5	Protein Coding	51	GC05M173232	62.4834671	https://www.genecards.org/cgi-bin/carddisp.pl?gene=NKX2-5
AAT2	Aortic Aneurysm, Familial Thoracic 2	Genetic Locus	2	GC05U990187	61.89797211	https://www.genecards.org/cgi-bin/carddisp.pl?gene=AAT2
GATA5	GATA Binding Protein 5	Protein Coding	44	GC20M062464	57.18162918	https://www.genecards.org/cgi-bin/carddisp.pl?gene=GATA5
MYLK-AS1	MYLK Antisense RNA 1	RNA Gene	21	GC03P123588	45.51521301	https://www.genecards.org/cgi-bin/carddisp.pl?gene=MYLK-AS1
ROBO4	Roundabout Guidance Receptor 4	Protein Coding	51	GC11M124883	44.65506363	https://www.genecards.org/cgi-bin/carddisp.pl?gene=ROBO4
TBX5	T-Box Transcription Factor 5	Protein Coding	52	GC12M114353	43.27282715	https://www.genecards.org/cgi-bin/carddisp.pl?gene=TBX5
COL5A1	Collagen Type V Alpha 1 Chain	Protein Coding	53	GC09P134641	39.86477661	https://www.genecards.org/cgi-bin/carddisp.pl?gene=COL5A1
THSD4	Thrombospondin Type 1 Domain Containing 4	Protein Coding	45	GC15P071096	39.50013733	https://www.genecards.org/cgi-bin/carddisp.pl?gene=THSD4
LDLR	Low Density Lipoprotein Receptor	Protein Coding	58	GC19P011091	36.185215	https://www.genecards.org/cgi-bin/carddisp.pl?gene=LDLR
AAA2	Aortic Aneurysm, Familial Abdominal 2	Genetic Locus	2	GC04U901411	36.15821075	https://www.genecards.org/cgi-bin/carddisp.pl?gene=AAA2
AAA4	Aortic Aneurysm, Familial Abdominal, 4	Genetic Locus	2	GC12U901625	35.92742157	https://www.genecards.org/cgi-bin/carddisp.pl?gene=AAA4
AAA1	Aortic Aneurysm, Familial Abdominal 1	Protein Coding	5	GC19U901113	35.59986115	https://www.genecards.org/cgi-bin/carddisp.pl?gene=AAA1
FBN2	Fibrillin 2	Protein Coding	48	GC05M128257	35.27933121	https://www.genecards.org/cgi-bin/carddisp.pl?gene=FBN2
SOS1	SOS Ras/Rac Guanine Nucleotide Exchange Factor 1	Protein Coding	56	GC02M039054	32.93296814	https://www.genecards.org/cgi-bin/carddisp.pl?gene=SOS1
COL1A1	Collagen Type I Alpha 1 Chain	Protein Coding	56	GC17M052191	32.82250214	https://www.genecards.org/cgi-bin/carddisp.pl?gene=COL1A1
LTBP2	Latent Transforming Growth Factor Beta Binding Protein 2	Protein Coding	51	GC14M074498	32.53438187	https://www.genecards.org/cgi-bin/carddisp.pl?gene=LTBP2
DSP	Desmoplakin	Protein Coding	57	GC06P007541	32.37009811	https://www.genecards.org/cgi-bin/carddisp.pl?gene=DSP
MT-ATP8	Mitochondrially Encoded ATP Synthase Membrane Subunit 8	Protein Coding	36	GCMTP008368	31.79924011	https://www.genecards.org/cgi-bin/carddisp.pl?gene=MT-ATP8
COL5A2	Collagen Type V Alpha 2 Chain	Protein Coding	51	GC02M189031	31.47407532	https://www.genecards.org/cgi-bin/carddisp.pl?gene=COL5A2
MT-ATP6	Mitochondrially Encoded ATP Synthase Membrane Subunit 6	Protein Coding	39	GCMTP008531	31.37155151	https://www.genecards.org/cgi-bin/carddisp.pl?gene=MT-ATP6
EFEMP2	EGF Containing Fibulin Extracellular Matrix Protein 2	Protein Coding	51	GC11M099735	30.86082458	https://www.genecards.org/cgi-bin/carddisp.pl?gene=EFEMP2
FBLN5	Fibulin 5	Protein Coding	54	GC14M091869	30.30543518	https://www.genecards.org/cgi-bin/carddisp.pl?gene=FBLN5
MMP2	Matrix Metallopeptidase 2	Protein Coding	60	GC16P055390	30.19174957	https://www.genecards.org/cgi-bin/carddisp.pl?gene=MMP2
MMP9	Matrix Metallopeptidase 9	Protein Coding	61	GC20P046008	29.9515152	https://www.genecards.org/cgi-bin/carddisp.pl?gene=MMP9
IFIH1	Interferon Induced With Helicase C Domain 1	Protein Coding	55	GC02M162267	29.68107796	https://www.genecards.org/cgi-bin/carddisp.pl?gene=IFIH1
GATA6	GATA Binding Protein 6	Protein Coding	53	GC18P022169	29.30474472	https://www.genecards.org/cgi-bin/carddisp.pl?gene=GATA6
COL1A2	Collagen Type I Alpha 2 Chain	Protein Coding	54	GC07P094394	29.00600433	https://www.genecards.org/cgi-bin/carddisp.pl?gene=COL1A2
ACE	Angiotensin I Converting Enzyme	Protein Coding	59	GC17P063477	29.00275421	https://www.genecards.org/cgi-bin/carddisp.pl?gene=ACE
TBX20	T-Box Transcription Factor 20	Protein Coding	48	GC07M035237	28.92010117	https://www.genecards.org/cgi-bin/carddisp.pl?gene=TBX20
ELN-AS1	ELN Antisense RNA 1	RNA Gene	17	GC07M074060	28.11886597	https://www.genecards.org/cgi-bin/carddisp.pl?gene=ELN-AS1
GATA4	GATA Binding Protein 4	Protein Coding	55	GC08P011676	27.62132645	https://www.genecards.org/cgi-bin/carddisp.pl?gene=GATA4
CRP	C-Reactive Protein	Protein Coding	53	GC01M159729	27.477211	https://www.genecards.org/cgi-bin/carddisp.pl?gene=CRP
FLNA	Filamin A	Protein Coding	55	GC0XM154348	27.07232094	https://www.genecards.org/cgi-bin/carddisp.pl?gene=FLNA
APOE	Apolipoprotein E	Protein Coding	57	GC19P073055	26.55671692	https://www.genecards.org/cgi-bin/carddisp.pl?gene=APOE
IL6	Interleukin 6	Protein Coding	58	GC07P022725	25.70179749	https://www.genecards.org/cgi-bin/carddisp.pl?gene=IL6
AAA3	Aneurysm, Familial Abdominal 3	Genetic Locus	2	GC09U901231	25.67000198	https://www.genecards.org/cgi-bin/carddisp.pl?gene=AAA3
TBX1	T-Box Transcription Factor 1	Protein Coding	48	GC22P044357	25.29728127	https://www.genecards.org/cgi-bin/carddisp.pl?gene=TBX1
MIR21	MicroRNA 21	RNA Gene	26	GC17P063092	23.35503006	https://www.genecards.org/cgi-bin/carddisp.pl?gene=MIR21
JAG1	Jagged Canonical Notch Ligand 1	Protein Coding	58	GC20M010637	23.34366035	https://www.genecards.org/cgi-bin/carddisp.pl?gene=JAG1
NOS3	Nitric Oxide Synthase 3	Protein Coding	56	GC07P150990	23.29881096	https://www.genecards.org/cgi-bin/carddisp.pl?gene=NOS3
LINC01389	Long Intergenic Non-Protein Coding RNA 1389	RNA Gene	18	GC01M047357	23.19640923	https://www.genecards.org/cgi-bin/carddisp.pl?gene=LINC01389
LTBP3	Latent Transforming Growth Factor Beta Binding Protein 3	Protein Coding	51	GC11M065538	23.09638977	https://www.genecards.org/cgi-bin/carddisp.pl?gene=LTBP3
SPP1	Secreted Phosphoprotein 1	Protein Coding	53	GC04P087975	23.05638885	https://www.genecards.org/cgi-bin/carddisp.pl?gene=SPP1
TNF	Tumor Necrosis Factor	Protein Coding	59	GC06P092154	23.01224327	https://www.genecards.org/cgi-bin/carddisp.pl?gene=TNF
MIR145	MicroRNA 145	RNA Gene	26	GC05P149430	22.85308075	https://www.genecards.org/cgi-bin/carddisp.pl?gene=MIR145
TIMP1	TIMP Metallopeptidase Inhibitor 1	Protein Coding	52	GC0XP047711	22.70003128	https://www.genecards.org/cgi-bin/carddisp.pl?gene=TIMP1
REN	Renin	Protein Coding	55	GC01M204154	22.45269203	https://www.genecards.org/cgi-bin/carddisp.pl?gene=REN
PLOD1	Procollagen-Lysine,2-Oxoglutarate 5-Dioxygenase 1	Protein Coding	52	GC01P011934	22.4031601	https://www.genecards.org/cgi-bin/carddisp.pl?gene=PLOD1
MMP3	Matrix Metallopeptidase 3	Protein Coding	57	GC11M102835	22.10913467	https://www.genecards.org/cgi-bin/carddisp.pl?gene=MMP3
HLA-B	Major Histocompatibility Complex, Class I, B	Protein Coding	52	GC06M071682	21.67614365	https://www.genecards.org/cgi-bin/carddisp.pl?gene=HLA-B
MMP12	Matrix Metallopeptidase 12	Protein Coding	53	GC11M102862	21.38137817	https://www.genecards.org/cgi-bin/carddisp.pl?gene=MMP12
TGFBR3	Transforming Growth Factor Beta Receptor 3	Protein Coding	53	GC01M091680	21.20193481	https://www.genecards.org/cgi-bin/carddisp.pl?gene=TGFBR3
AGTR1	Angiotensin II Receptor Type 1	Protein Coding	58	GC03P148697	21.14439964	https://www.genecards.org/cgi-bin/carddisp.pl?gene=AGTR1
VEGFA	Vascular Endothelial Growth Factor A	Protein Coding	56	GC06P043770	21.10836411	https://www.genecards.org/cgi-bin/carddisp.pl?gene=VEGFA
TAGLN	Transgelin	Protein Coding	50	GC11P117199	21.10522652	https://www.genecards.org/cgi-bin/carddisp.pl?gene=TAGLN
TIMP2	TIMP Metallopeptidase Inhibitor 2	Protein Coding	48	GC17M078852	20.63841438	https://www.genecards.org/cgi-bin/carddisp.pl?gene=TIMP2
MMP14	Matrix Metallopeptidase 14	Protein Coding	57	GC14P034667	20.37571907	https://www.genecards.org/cgi-bin/carddisp.pl?gene=MMP14
MMP1	Matrix Metallopeptidase 1	Protein Coding	57	GC11M102810	20.20406532	https://www.genecards.org/cgi-bin/carddisp.pl?gene=MMP1
LIMK1	LIM Domain Kinase 1	Protein Coding	56	GC07P074082	20.02659798	https://www.genecards.org/cgi-bin/carddisp.pl?gene=LIMK1
TAB2	TGF-Beta Activated Kinase 1 (MAP3K7) Binding Protein 2	Protein Coding	55	GC06P149218	19.80055237	https://www.genecards.org/cgi-bin/carddisp.pl?gene=TAB2
SERPINE1	Serpin Family E Member 1	Protein Coding	57	GC07P101127	19.21928406	https://www.genecards.org/cgi-bin/carddisp.pl?gene=SERPINE1
CCL2	C-C Motif Chemokine Ligand 2	Protein Coding	56	GC17P034255	19.1378994	https://www.genecards.org/cgi-bin/carddisp.pl?gene=CCL2
MYH7	Myosin Heavy Chain 7	Protein Coding	53	GC14M023412	19.02352524	https://www.genecards.org/cgi-bin/carddisp.pl?gene=MYH7
CNN1	Calponin 1	Protein Coding	46	GC19P011647	18.96556091	https://www.genecards.org/cgi-bin/carddisp.pl?gene=CNN1
LRP1	LDL Receptor Related Protein 1	Protein Coding	53	GC12P057128	18.91522026	https://www.genecards.org/cgi-bin/carddisp.pl?gene=LRP1
NPPB	Natriuretic Peptide B	Protein Coding	50	GC01M011858	18.80536842	https://www.genecards.org/cgi-bin/carddisp.pl?gene=NPPB
IL1B	Interleukin 1 Beta	Protein Coding	54	GC02M112829	18.60666084	https://www.genecards.org/cgi-bin/carddisp.pl?gene=IL1B
MIR29B1	MicroRNA 29b-1	RNA Gene	23	GC07M130877	18.40839195	https://www.genecards.org/cgi-bin/carddisp.pl?gene=MIR29B1
VWF	Von Willebrand Factor	Protein Coding	55	GC12M005949	18.23360443	https://www.genecards.org/cgi-bin/carddisp.pl?gene=VWF
MYH6	Myosin Heavy Chain 6	Protein Coding	52	GC14M023381	18.14277458	https://www.genecards.org/cgi-bin/carddisp.pl?gene=MYH6
VCAM1	Vascular Cell Adhesion Molecule 1	Protein Coding	52	GC01P100719	18.10471535	https://www.genecards.org/cgi-bin/carddisp.pl?gene=VCAM1
F2	Coagulation Factor II, Thrombin	Protein Coding	56	GC11P046720	18.09740639	https://www.genecards.org/cgi-bin/carddisp.pl?gene=F2
GTF2IRD1	GTF2I Repeat Domain Containing 1	Protein Coding	48	GC07P076381	18.01440811	https://www.genecards.org/cgi-bin/carddisp.pl?gene=GTF2IRD1
FKBP6	FKBP Prolyl Isomerase Family Member 6 (Inactive)	Protein Coding	44	GC07P073328	17.69174194	https://www.genecards.org/cgi-bin/carddisp.pl?gene=FKBP6
BUD23	BUD23 RRNA Methyltransferase And Ribosome Maturation Factor	Protein Coding	44	GC07P076357	17.66904831	https://www.genecards.org/cgi-bin/carddisp.pl?gene=BUD23
MMP8	Matrix Metallopeptidase 8	Protein Coding	55	GC11M102712	17.63516235	https://www.genecards.org/cgi-bin/carddisp.pl?gene=MMP8
MIR424	MicroRNA 424	RNA Gene	21	GC0XM134700	17.51247406	https://www.genecards.org/cgi-bin/carddisp.pl?gene=MIR424
MFGE8	Milk Fat Globule EGF And Factor V/VIII Domain Containing	Protein Coding	51	GC15M088898	17.49876213	https://www.genecards.org/cgi-bin/carddisp.pl?gene=MFGE8
ALB	Albumin	Protein Coding	56	GC04P073397	17.49769592	https://www.genecards.org/cgi-bin/carddisp.pl?gene=ALB
GTF2I	General Transcription Factor IIi	Protein Coding	47	GC07P076418	17.37307167	https://www.genecards.org/cgi-bin/carddisp.pl?gene=GTF2I
TBL2	Transducin Beta Like 2	Protein Coding	47	GC07M073640	17.30405998	https://www.genecards.org/cgi-bin/carddisp.pl?gene=TBL2
TGFB1	Transforming Growth Factor Beta 1	Protein Coding	60	GC19M041301	17.30199814	https://www.genecards.org/cgi-bin/carddisp.pl?gene=TGFB1
BAZ1B	Bromodomain Adjacent To Zinc Finger Domain 1B	Protein Coding	48	GC07M073440	17.26284027	https://www.genecards.org/cgi-bin/carddisp.pl?gene=BAZ1B
BCL7B	BAF Chromatin Remodeling Complex Subunit BCL7B	Protein Coding	43	GC07M073536	17.17803955	https://www.genecards.org/cgi-bin/carddisp.pl?gene=BCL7B
TIMP3	TIMP Metallopeptidase Inhibitor 3	Protein Coding	50	GC22P044970	17.06947517	https://www.genecards.org/cgi-bin/carddisp.pl?gene=TIMP3
GTF2IRD2	GTF2I Repeat Domain Containing 2	Protein Coding	39	GC07M074796	16.97331619	https://www.genecards.org/cgi-bin/carddisp.pl?gene=GTF2IRD2
CDKN2B-AS1	CDKN2B Antisense RNA 1	RNA Gene	26	GC09P021994	16.97133255	https://www.genecards.org/cgi-bin/carddisp.pl?gene=CDKN2B-AS1
DCN	Decorin	Protein Coding	54	GC12M091140	16.85220337	https://www.genecards.org/cgi-bin/carddisp.pl?gene=DCN
VCAN	Versican	Protein Coding	54	GC05P083471	16.83182144	https://www.genecards.org/cgi-bin/carddisp.pl?gene=VCAN
HSPG2	Heparan Sulfate Proteoglycan 2	Protein Coding	54	GC01M021822	16.77071762	https://www.genecards.org/cgi-bin/carddisp.pl?gene=HSPG2
FN1	Fibronectin 1	Protein Coding	57	GC02M215360	16.63117218	https://www.genecards.org/cgi-bin/carddisp.pl?gene=FN1
STX1A	Syntaxin 1A	Protein Coding	55	GC07M073700	16.62675476	https://www.genecards.org/cgi-bin/carddisp.pl?gene=STX1A
RFC2	Replication Factor C Subunit 2	Protein Coding	51	GC07M074231	16.60996437	https://www.genecards.org/cgi-bin/carddisp.pl?gene=RFC2
ACAN	Aggrecan	Protein Coding	53	GC15P123941	16.46223068	https://www.genecards.org/cgi-bin/carddisp.pl?gene=ACAN
BMP2	Bone Morphogenetic Protein 2	Protein Coding	53	GC20P006767	16.43617249	https://www.genecards.org/cgi-bin/carddisp.pl?gene=BMP2
APOB	Apolipoprotein B	Protein Coding	53	GC02M020956	16.38115311	https://www.genecards.org/cgi-bin/carddisp.pl?gene=APOB
LTBP4	Latent Transforming Growth Factor Beta Binding Protein 4	Protein Coding	50	GC19P040592	16.36836624	https://www.genecards.org/cgi-bin/carddisp.pl?gene=LTBP4
LPA	Lipoprotein(A)	Protein Coding	44	GC06M160531	16.34986496	https://www.genecards.org/cgi-bin/carddisp.pl?gene=LPA
MIR195	MicroRNA 195	RNA Gene	22	GC17M007043	15.88931274	https://www.genecards.org/cgi-bin/carddisp.pl?gene=MIR195
F3	Coagulation Factor III, Tissue Factor	Protein Coding	52	GC01M094610	15.86996269	https://www.genecards.org/cgi-bin/carddisp.pl?gene=F3
IL10	Interleukin 10	Protein Coding	55	GC01M206767	15.81424618	https://www.genecards.org/cgi-bin/carddisp.pl?gene=IL10
EGF	Epidermal Growth Factor	Protein Coding	58	GC04P109912	15.76100159	https://www.genecards.org/cgi-bin/carddisp.pl?gene=EGF
CCN2	Cellular Communication Network Factor 2	Protein Coding	53	GC06M131948	15.56535912	https://www.genecards.org/cgi-bin/carddisp.pl?gene=CCN2
PLG	Plasminogen	Protein Coding	56	GC06P160702	15.54795074	https://www.genecards.org/cgi-bin/carddisp.pl?gene=PLG
ACTB	Actin Beta	Protein Coding	56	GC07M005527	15.43990326	https://www.genecards.org/cgi-bin/carddisp.pl?gene=ACTB
HLA-DRB1	Major Histocompatibility Complex, Class II, DR Beta 1	Protein Coding	53	GC06M071772	15.41171932	https://www.genecards.org/cgi-bin/carddisp.pl?gene=HLA-DRB1
CDH5	Cadherin 5	Protein Coding	52	GC16P066366	15.1355114	https://www.genecards.org/cgi-bin/carddisp.pl?gene=CDH5
MIR122	MicroRNA 122	RNA Gene	25	GC18P058451	15.10133362	https://www.genecards.org/cgi-bin/carddisp.pl?gene=MIR122
MYOCD	Myocardin	Protein Coding	48	GC17P012665	15.05332851	https://www.genecards.org/cgi-bin/carddisp.pl?gene=MYOCD
IPO8	Importin 8	Protein Coding	46	GC12M030628	14.90268993	https://www.genecards.org/cgi-bin/carddisp.pl?gene=IPO8
TNFRSF11B	TNF Receptor Superfamily Member 11b	Protein Coding	54	GC08M118923	14.84557152	https://www.genecards.org/cgi-bin/carddisp.pl?gene=TNFRSF11B
FBLN1	Fibulin 1	Protein Coding	51	GC22P045502	14.82504082	https://www.genecards.org/cgi-bin/carddisp.pl?gene=FBLN1
LTBP1	Latent Transforming Growth Factor Beta Binding Protein 1	Protein Coding	52	GC02P032946	14.69314194	https://www.genecards.org/cgi-bin/carddisp.pl?gene=LTBP1
CD68	CD68 Molecule	Protein Coding	47	GC17P007579	14.69262123	https://www.genecards.org/cgi-bin/carddisp.pl?gene=CD68
LOXL1	Lysyl Oxidase Like 1	Protein Coding	50	GC15P073925	14.68483543	https://www.genecards.org/cgi-bin/carddisp.pl?gene=LOXL1
JUN	Jun Proto-Oncogene, AP-1 Transcription Factor Subunit	Protein Coding	55	GC01M058780	14.62845039	https://www.genecards.org/cgi-bin/carddisp.pl?gene=JUN
LRP5	LDL Receptor Related Protein 5	Protein Coding	56	GC11P068298	14.62714291	https://www.genecards.org/cgi-bin/carddisp.pl?gene=LRP5
TMEM270	Transmembrane Protein 270	Protein Coding	33	GC07P076370	14.61694527	https://www.genecards.org/cgi-bin/carddisp.pl?gene=TMEM270
MIR126	MicroRNA 126	RNA Gene	25	GC09P136670	14.53974342	https://www.genecards.org/cgi-bin/carddisp.pl?gene=MIR126
HIF1A-AS1	HIF1A Antisense RNA 1	RNA Gene	19	GC14M061681	14.52862835	https://www.genecards.org/cgi-bin/carddisp.pl?gene=HIF1A-AS1
GJA1	Gap Junction Protein Alpha 1	Protein Coding	57	GC06P121436	14.50955582	https://www.genecards.org/cgi-bin/carddisp.pl?gene=GJA1
LINC00540	Long Intergenic Non-Protein Coding RNA 540	RNA Gene	19	GC13P021974	14.48052406	https://www.genecards.org/cgi-bin/carddisp.pl?gene=LINC00540
SRF	Serum Response Factor	Protein Coding	50	GC06P043171	14.38305092	https://www.genecards.org/cgi-bin/carddisp.pl?gene=SRF
MIR191	MicroRNA 191	RNA Gene	24	GC03M051545	14.33440781	https://www.genecards.org/cgi-bin/carddisp.pl?gene=MIR191
EIF4H	Eukaryotic Translation Initiation Factor 4H	Protein Coding	48	GC07P074174	14.30929375	https://www.genecards.org/cgi-bin/carddisp.pl?gene=EIF4H
EDN1	Endothelin 1	Protein Coding	55	GC06P012256	14.30043221	https://www.genecards.org/cgi-bin/carddisp.pl?gene=EDN1
MLX	MAX Dimerization Protein MLX	Protein Coding	50	GC17P042567	14.2648077	https://www.genecards.org/cgi-bin/carddisp.pl?gene=MLX
NOTCH3	Notch Receptor 3	Protein Coding	58	GC19M015159	14.20746231	https://www.genecards.org/cgi-bin/carddisp.pl?gene=NOTCH3
HIF1A	Hypoxia Inducible Factor 1 Subunit Alpha	Protein Coding	54	GC14P061695	14.03179264	https://www.genecards.org/cgi-bin/carddisp.pl?gene=HIF1A
S100A12	S100 Calcium Binding Protein A12	Protein Coding	44	GC01M153373	14.00874996	https://www.genecards.org/cgi-bin/carddisp.pl?gene=S100A12
SMTN	Smoothelin	Protein Coding	44	GC22P044893	13.99956131	https://www.genecards.org/cgi-bin/carddisp.pl?gene=SMTN
SMARCA4	SWI/SNF Related, Matrix Associated, Actin Dependent Regulator Of Chromatin, Subfamily A, Member 4	Protein Coding	57	GC19P010932	13.97738075	https://www.genecards.org/cgi-bin/carddisp.pl?gene=SMARCA4
ADAMTS1	ADAM Metallopeptidase With Thrombospondin Type 1 Motif 1	Protein Coding	52	GC21M026835	13.9600029	https://www.genecards.org/cgi-bin/carddisp.pl?gene=ADAMTS1
MYH10	Myosin Heavy Chain 10	Protein Coding	52	GC17M008474	13.95197392	https://www.genecards.org/cgi-bin/carddisp.pl?gene=MYH10
MAPK3	Mitogen-Activated Protein Kinase 3	Protein Coding	56	GC16M038440	13.91741943	https://www.genecards.org/cgi-bin/carddisp.pl?gene=MAPK3
DNAJC30	DnaJ Heat Shock Protein Family (Hsp40) Member C30	Protein Coding	42	GC07M073680	13.85096931	https://www.genecards.org/cgi-bin/carddisp.pl?gene=DNAJC30
METTL27	Methyltransferase Like 27	Protein Coding	39	GC07M074014	13.85096931	https://www.genecards.org/cgi-bin/carddisp.pl?gene=METTL27
VPS37D	VPS37D Subunit Of ESCRT-I	Protein Coding	38	GC07P076283	13.85096931	https://www.genecards.org/cgi-bin/carddisp.pl?gene=VPS37D
ADAMTS10	ADAM Metallopeptidase With Thrombospondin Type 1 Motif 10	Protein Coding	50	GC19M008580	13.83643723	https://www.genecards.org/cgi-bin/carddisp.pl?gene=ADAMTS10
HCN4	Hyperpolarization Activated Cyclic Nucleotide Gated Potassium Channel 4	Protein Coding	55	GC15M073319	13.82419395	https://www.genecards.org/cgi-bin/carddisp.pl?gene=HCN4
NOX4	NADPH Oxidase 4	Protein Coding	50	GC11M089324	13.76643181	https://www.genecards.org/cgi-bin/carddisp.pl?gene=NOX4
ADAMTS19	ADAM Metallopeptidase With Thrombospondin Type 1 Motif 19	Protein Coding	44	GC05P129460	13.75300217	https://www.genecards.org/cgi-bin/carddisp.pl?gene=ADAMTS19
ADAMTSL2	ADAMTS Like 2	Protein Coding	49	GC09P134501	13.6889658	https://www.genecards.org/cgi-bin/carddisp.pl?gene=ADAMTSL2
MTHFR	Methylenetetrahydrofolate Reductase	Protein Coding	54	GC01M011785	13.62994576	https://www.genecards.org/cgi-bin/carddisp.pl?gene=MTHFR
RIGI	RNA Sensor RIG-I	Protein Coding	53	GC09M032462	13.50053883	https://www.genecards.org/cgi-bin/carddisp.pl?gene=RIGI
THBS1	Thrombospondin 1	Protein Coding	52	GC15P039581	13.4604454	https://www.genecards.org/cgi-bin/carddisp.pl?gene=THBS1
MIR3688-1	MicroRNA 3688-1	RNA Gene	14	GC04M159128	13.42378902	https://www.genecards.org/cgi-bin/carddisp.pl?gene=MIR3688-1
KCNJ2	Potassium Inwardly Rectifying Channel Subfamily J Member 2	Protein Coding	55	GC17P070168	13.37705803	https://www.genecards.org/cgi-bin/carddisp.pl?gene=KCNJ2
ADAM17	ADAM Metallopeptidase Domain 17	Protein Coding	58	GC02M009488	13.36457253	https://www.genecards.org/cgi-bin/carddisp.pl?gene=ADAM17
IDUA	Alpha-L-Iduronidase	Protein Coding	52	GC04P000986	13.33648968	https://www.genecards.org/cgi-bin/carddisp.pl?gene=IDUA
ARIH1	Ariadne RBR E3 Ubiquitin Protein Ligase 1	Protein Coding	46	GC15P072474	13.32052708	https://www.genecards.org/cgi-bin/carddisp.pl?gene=ARIH1
TNNI3	Troponin I3, Cardiac Type	Protein Coding	55	GC19M055151	13.29672146	https://www.genecards.org/cgi-bin/carddisp.pl?gene=TNNI3
TNNT2	Troponin T2, Cardiac Type	Protein Coding	53	GC01M201359	13.26211262	https://www.genecards.org/cgi-bin/carddisp.pl?gene=TNNT2
RUNX2	RUNX Family Transcription Factor 2	Protein Coding	53	GC06P092371	13.22322464	https://www.genecards.org/cgi-bin/carddisp.pl?gene=RUNX2
APOA1	Apolipoprotein A1	Protein Coding	57	GC11M116835	13.20845413	https://www.genecards.org/cgi-bin/carddisp.pl?gene=APOA1
BRAF	B-Raf Proto-Oncogene, Serine/Threonine Kinase	Protein Coding	60	GC07M140742	13.11034203	https://www.genecards.org/cgi-bin/carddisp.pl?gene=BRAF
AEBP1	AE Binding Protein 1	Protein Coding	48	GC07P044106	13.10096645	https://www.genecards.org/cgi-bin/carddisp.pl?gene=AEBP1
CFL1	Cofilin 1	Protein Coding	52	GC11M065823	13.04893684	https://www.genecards.org/cgi-bin/carddisp.pl?gene=CFL1
PECAM1	Platelet And Endothelial Cell Adhesion Molecule 1	Protein Coding	47	GC17M064319	13.04091072	https://www.genecards.org/cgi-bin/carddisp.pl?gene=PECAM1
ZFPM2	Zinc Finger Protein, FOG Family Member 2	Protein Coding	47	GC08P104590	13.01646519	https://www.genecards.org/cgi-bin/carddisp.pl?gene=ZFPM2
MLXIPL	MLX Interacting Protein Like	Protein Coding	50	GC07M073593	12.97988987	https://www.genecards.org/cgi-bin/carddisp.pl?gene=MLXIPL
ICAM1	Intercellular Adhesion Molecule 1	Protein Coding	57	GC19P010749	12.96508598	https://www.genecards.org/cgi-bin/carddisp.pl?gene=ICAM1
TNXB	Tenascin XB	Protein Coding	51	GC06M071747	12.94569206	https://www.genecards.org/cgi-bin/carddisp.pl?gene=TNXB
MIR143	MicroRNA 143	RNA Gene	26	GC05P149414	12.90665722	https://www.genecards.org/cgi-bin/carddisp.pl?gene=MIR143
HDAC9	Histone Deacetylase 9	Protein Coding	56	GC07P018086	12.8764143	https://www.genecards.org/cgi-bin/carddisp.pl?gene=HDAC9
IL12B	Interleukin 12B	Protein Coding	51	GC05M159314	12.8244276	https://www.genecards.org/cgi-bin/carddisp.pl?gene=IL12B
ACTC1	Actin Alpha Cardiac Muscle 1	Protein Coding	51	GC15M034790	12.80246162	https://www.genecards.org/cgi-bin/carddisp.pl?gene=ACTC1
PDIA2	Protein Disulfide Isomerase Family A Member 2	Protein Coding	48	GC16P013436	12.67611694	https://www.genecards.org/cgi-bin/carddisp.pl?gene=PDIA2
TLR4	Toll Like Receptor 4	Protein Coding	58	GC09P117704	12.64834118	https://www.genecards.org/cgi-bin/carddisp.pl?gene=TLR4
ELANE	Elastase, Neutrophil Expressed	Protein Coding	58	GC19P003656	12.63115215	https://www.genecards.org/cgi-bin/carddisp.pl?gene=ELANE
PTPN22	Protein Tyrosine Phosphatase Non-Receptor Type 22	Protein Coding	54	GC01M113813	12.48300171	https://www.genecards.org/cgi-bin/carddisp.pl?gene=PTPN22
MGP	Matrix Gla Protein	Protein Coding	49	GC12M022700	12.41495228	https://www.genecards.org/cgi-bin/carddisp.pl?gene=MGP
MMP13	Matrix Metallopeptidase 13	Protein Coding	57	GC11M102942	12.40028572	https://www.genecards.org/cgi-bin/carddisp.pl?gene=MMP13
MIR17	MicroRNA 17	RNA Gene	22	GC13P091350	12.3275156	https://www.genecards.org/cgi-bin/carddisp.pl?gene=MIR17
ADAMTS4	ADAM Metallopeptidase With Thrombospondin Type 1 Motif 4	Protein Coding	51	GC01M161184	12.30280304	https://www.genecards.org/cgi-bin/carddisp.pl?gene=ADAMTS4
NCF1	Neutrophil Cytosolic Factor 1	Protein Coding	53	GC07P076426	12.30098534	https://www.genecards.org/cgi-bin/carddisp.pl?gene=NCF1
PCSK9	Proprotein Convertase Subtilisin/Kexin Type 9	Protein Coding	57	GC01P055039	12.29975033	https://www.genecards.org/cgi-bin/carddisp.pl?gene=PCSK9
ADAMTS7	ADAM Metallopeptidase With Thrombospondin Type 1 Motif 7	Protein Coding	47	GC15M078759	12.20491314	https://www.genecards.org/cgi-bin/carddisp.pl?gene=ADAMTS7
CXCL8	C-X-C Motif Chemokine Ligand 8	Protein Coding	50	GC04P073740	12.01793289	https://www.genecards.org/cgi-bin/carddisp.pl?gene=CXCL8
SMAD7	SMAD Family Member 7	Protein Coding	51	GC18M048919	12.01575661	https://www.genecards.org/cgi-bin/carddisp.pl?gene=SMAD7
ENG	Endoglin	Protein Coding	55	GC09M127815	12.00844669	https://www.genecards.org/cgi-bin/carddisp.pl?gene=ENG
RNF213	Ring Finger Protein 213	Protein Coding	44	GC17P080260	11.95809555	https://www.genecards.org/cgi-bin/carddisp.pl?gene=RNF213
TNFRSF1A	TNF Receptor Superfamily Member 1A	Protein Coding	57	GC12M006328	11.95654678	https://www.genecards.org/cgi-bin/carddisp.pl?gene=TNFRSF1A
ADAMTS16	ADAM Metallopeptidase With Thrombospondin Type 1 Motif 16	Protein Coding	45	GC05P005140	11.94855499	https://www.genecards.org/cgi-bin/carddisp.pl?gene=ADAMTS16
ADAMTS5	ADAM Metallopeptidase With Thrombospondin Type 1 Motif 5	Protein Coding	52	GC21M026918	11.92572975	https://www.genecards.org/cgi-bin/carddisp.pl?gene=ADAMTS5
EMILIN1	Elastin Microfibril Interfacer 1	Protein Coding	46	GC02P027078	11.89453888	https://www.genecards.org/cgi-bin/carddisp.pl?gene=EMILIN1
ACTG2	Actin Gamma 2, Smooth Muscle	Protein Coding	51	GC02P073892	11.86092949	https://www.genecards.org/cgi-bin/carddisp.pl?gene=ACTG2
H19	H19 Imprinted Maternally Expressed Transcript	RNA Gene	30	GC11M001995	11.84030628	https://www.genecards.org/cgi-bin/carddisp.pl?gene=H19
ACVRL1	Activin A Receptor Like Type 1	Protein Coding	57	GC12P051906	11.68798923	https://www.genecards.org/cgi-bin/carddisp.pl?gene=ACVRL1
MIR29A	MicroRNA 29a	RNA Gene	24	GC07M130876	11.63628006	https://www.genecards.org/cgi-bin/carddisp.pl?gene=MIR29A
KDR	Kinase Insert Domain Receptor	Protein Coding	60	GC04M055078	11.63139534	https://www.genecards.org/cgi-bin/carddisp.pl?gene=KDR
BGLAP	Bone Gamma-Carboxyglutamate Protein	Protein Coding	46	GC01P156242	11.62325954	https://www.genecards.org/cgi-bin/carddisp.pl?gene=BGLAP
KLF4	KLF Transcription Factor 4	Protein Coding	52	GC09M107484	11.58819008	https://www.genecards.org/cgi-bin/carddisp.pl?gene=KLF4
MMP17	Matrix Metallopeptidase 17	Protein Coding	51	GC12P131828	11.54223633	https://www.genecards.org/cgi-bin/carddisp.pl?gene=MMP17
CST3	Cystatin C	Protein Coding	51	GC20M023686	11.47724533	https://www.genecards.org/cgi-bin/carddisp.pl?gene=CST3
B3GAT3	Beta-1,3-Glucuronyltransferase 3	Protein Coding	50	GC11M099584	11.43658829	https://www.genecards.org/cgi-bin/carddisp.pl?gene=B3GAT3
PLXND1	Plexin D1	Protein Coding	50	GC03M129555	11.3821125	https://www.genecards.org/cgi-bin/carddisp.pl?gene=PLXND1
ADAMTSL4	ADAMTS Like 4	Protein Coding	46	GC01P150549	11.34192753	https://www.genecards.org/cgi-bin/carddisp.pl?gene=ADAMTSL4
ABCC6	ATP Binding Cassette Subfamily C Member 6	Protein Coding	53	GC16M016148	11.24007702	https://www.genecards.org/cgi-bin/carddisp.pl?gene=ABCC6
NOTCH2	Notch Receptor 2	Protein Coding	59	GC01M119911	11.22445011	https://www.genecards.org/cgi-bin/carddisp.pl?gene=NOTCH2
ARHGAP31	Rho GTPase Activating Protein 31	Protein Coding	48	GC03P119294	11.18188477	https://www.genecards.org/cgi-bin/carddisp.pl?gene=ARHGAP31
GAPDH	Glyceraldehyde-3-Phosphate Dehydrogenase	Protein Coding	57	GC12P023539	11.15963936	https://www.genecards.org/cgi-bin/carddisp.pl?gene=GAPDH
MIR29C	MicroRNA 29c	RNA Gene	21	GC01M207811	11.15301132	https://www.genecards.org/cgi-bin/carddisp.pl?gene=MIR29C
TP53COR1	Tumor Protein P53 Pathway Corepressor 1	RNA Gene	9	GC06U903133	11.11934471	https://www.genecards.org/cgi-bin/carddisp.pl?gene=TP53COR1
TIMP4	TIMP Metallopeptidase Inhibitor 4	Protein Coding	47	GC03M012153	11.10009956	https://www.genecards.org/cgi-bin/carddisp.pl?gene=TIMP4
FKBP10	FKBP Prolyl Isomerase 10	Protein Coding	50	GC17P041812	11.03548813	https://www.genecards.org/cgi-bin/carddisp.pl?gene=FKBP10
MFAP4	Microfibril Associated Protein 4	Protein Coding	46	GC17M019383	11.00049496	https://www.genecards.org/cgi-bin/carddisp.pl?gene=MFAP4
SLC12A5-AS1	SLC12A5 And MMP9 Antisense RNA 1	RNA Gene	18	GC20M046015	10.97134781	https://www.genecards.org/cgi-bin/carddisp.pl?gene=SLC12A5-AS1
LOC100506472	Uncharacterized LOC100506472	RNA Gene	10	GC22P039432	10.97134781	https://www.genecards.org/cgi-bin/carddisp.pl?gene=LOC100506472
ADAMTSL1	ADAMTS Like 1	Protein Coding	49	GC09P017906	10.82817459	https://www.genecards.org/cgi-bin/carddisp.pl?gene=ADAMTSL1
MIR199A1	MicroRNA 199a-1	RNA Gene	22	GC19M010817	10.82735348	https://www.genecards.org/cgi-bin/carddisp.pl?gene=MIR199A1
MFAP2	Microfibril Associated Protein 2	Protein Coding	47	GC01M016974	10.80653763	https://www.genecards.org/cgi-bin/carddisp.pl?gene=MFAP2
IBSP	Integrin Binding Sialoprotein	Protein Coding	45	GC04P087799	10.77267075	https://www.genecards.org/cgi-bin/carddisp.pl?gene=IBSP
FLT4	Fms Related Receptor Tyrosine Kinase 4	Protein Coding	59	GC05M180644	10.73791409	https://www.genecards.org/cgi-bin/carddisp.pl?gene=FLT4
CD36	CD36 Molecule	Protein Coding	56	GC07P080369	10.7035017	https://www.genecards.org/cgi-bin/carddisp.pl?gene=CD36
THSD1	Thrombospondin Type 1 Domain Containing 1	Protein Coding	47	GC13M052377	10.61287403	https://www.genecards.org/cgi-bin/carddisp.pl?gene=THSD1
ADAMTS2	ADAM Metallopeptidase With Thrombospondin Type 1 Motif 2	Protein Coding	51	GC05M179110	10.5925684	https://www.genecards.org/cgi-bin/carddisp.pl?gene=ADAMTS2
ALDH18A1	Aldehyde Dehydrogenase 18 Family Member A1	Protein Coding	53	GC10M095605	10.56033421	https://www.genecards.org/cgi-bin/carddisp.pl?gene=ALDH18A1
LMNA	Lamin A/C	Protein Coding	56	GC01P156082	10.50094891	https://www.genecards.org/cgi-bin/carddisp.pl?gene=LMNA
MAPK1	Mitogen-Activated Protein Kinase 1	Protein Coding	59	GC22M021759	10.50079155	https://www.genecards.org/cgi-bin/carddisp.pl?gene=MAPK1
ENPP1	Ectonucleotide Pyrophosphatase/Phosphodiesterase 1	Protein Coding	56	GC06P131808	10.46410751	https://www.genecards.org/cgi-bin/carddisp.pl?gene=ENPP1
TBRG1	Transforming Growth Factor Beta Regulator 1	Protein Coding	39	GC11P124622	10.42039013	https://www.genecards.org/cgi-bin/carddisp.pl?gene=TBRG1
MYL9	Myosin Light Chain 9	Protein Coding	50	GC20P036541	10.41044044	https://www.genecards.org/cgi-bin/carddisp.pl?gene=MYL9
MRTFA	Myocardin Related Transcription Factor A	Protein Coding	47	GC22M062320	10.39182091	https://www.genecards.org/cgi-bin/carddisp.pl?gene=MRTFA
ADAMTS17	ADAM Metallopeptidase With Thrombospondin Type 1 Motif 17	Protein Coding	48	GC15M099971	10.37097549	https://www.genecards.org/cgi-bin/carddisp.pl?gene=ADAMTS17
ZIC3	Zic Family Member 3	Protein Coding	52	GC0XP137566	10.3538084	https://www.genecards.org/cgi-bin/carddisp.pl?gene=ZIC3
NPPA	Natriuretic Peptide A	Protein Coding	52	GC01M011846	10.3202343	https://www.genecards.org/cgi-bin/carddisp.pl?gene=NPPA
FGF8	Fibroblast Growth Factor 8	Protein Coding	54	GC10M101770	10.31832314	https://www.genecards.org/cgi-bin/carddisp.pl?gene=FGF8
SKI	SKI Proto-Oncogene	Protein Coding	52	GC01P004416	10.30678368	https://www.genecards.org/cgi-bin/carddisp.pl?gene=SKI
PAPLN	Papilin, Proteoglycan Like Sulfated Glycoprotein	Protein Coding	45	GC14P073237	10.2296257	https://www.genecards.org/cgi-bin/carddisp.pl?gene=PAPLN
ARHGAP18	Rho GTPase Activating Protein 18	Protein Coding	43	GC06M129576	10.22414398	https://www.genecards.org/cgi-bin/carddisp.pl?gene=ARHGAP18
ADAMTS3	ADAM Metallopeptidase With Thrombospondin Type 1 Motif 3	Protein Coding	47	GC04M072280	10.20747185	https://www.genecards.org/cgi-bin/carddisp.pl?gene=ADAMTS3
ADAMTS6	ADAM Metallopeptidase With Thrombospondin Type 1 Motif 6	Protein Coding	46	GC05M065148	10.17656898	https://www.genecards.org/cgi-bin/carddisp.pl?gene=ADAMTS6
MIR486-1	MicroRNA 486-1	RNA Gene	21	GC08M041660	10.16789532	https://www.genecards.org/cgi-bin/carddisp.pl?gene=MIR486-1
AGT	Angiotensinogen	Protein Coding	56	GC01M230690	10.05448246	https://www.genecards.org/cgi-bin/carddisp.pl?gene=AGT
B4GALT7	Beta-1,4-Galactosyltransferase 7	Protein Coding	48	GC05P177600	10.02002716	https://www.genecards.org/cgi-bin/carddisp.pl?gene=B4GALT7
SOX9	SRY-Box Transcription Factor 9	Protein Coding	52	GC17P072121	9.949881554	https://www.genecards.org/cgi-bin/carddisp.pl?gene=SOX9
NR2F2	Nuclear Receptor Subfamily 2 Group F Member 2	Protein Coding	56	GC15P096325	9.875120163	https://www.genecards.org/cgi-bin/carddisp.pl?gene=NR2F2
RAI1	Retinoic Acid Induced 1	Protein Coding	46	GC17P018135	9.841477394	https://www.genecards.org/cgi-bin/carddisp.pl?gene=RAI1
TNFSF11	TNF Superfamily Member 11	Protein Coding	56	GC13P042562	9.74944973	https://www.genecards.org/cgi-bin/carddisp.pl?gene=TNFSF11
H2AC18	H2A Clustered Histone 18	Protein Coding	35	GC01M152688	9.7328825	https://www.genecards.org/cgi-bin/carddisp.pl?gene=H2AC18
MIR374B	MicroRNA 374b	RNA Gene	20	GC0XM074231	9.729440689	https://www.genecards.org/cgi-bin/carddisp.pl?gene=MIR374B
CDKN1C	Cyclin Dependent Kinase Inhibitor 1C	Protein Coding	52	GC11M004529	9.650779724	https://www.genecards.org/cgi-bin/carddisp.pl?gene=CDKN1C
BMP4	Bone Morphogenetic Protein 4	Protein Coding	55	GC14M053949	9.623380661	https://www.genecards.org/cgi-bin/carddisp.pl?gene=BMP4
MED12	Mediator Complex Subunit 12	Protein Coding	50	GC0XP071118	9.462704659	https://www.genecards.org/cgi-bin/carddisp.pl?gene=MED12
SERPINA3	Serpin Family A Member 3	Protein Coding	50	GC14P094612	9.390955925	https://www.genecards.org/cgi-bin/carddisp.pl?gene=SERPINA3
EP300	E1A Binding Protein P300	Protein Coding	59	GC22P045272	9.359583855	https://www.genecards.org/cgi-bin/carddisp.pl?gene=EP300
PALMD	Palmdelphin	Protein Coding	40	GC01P099646	9.351550102	https://www.genecards.org/cgi-bin/carddisp.pl?gene=PALMD
FAS	Fas Cell Surface Death Receptor	Protein Coding	57	GC10P094616	9.343402863	https://www.genecards.org/cgi-bin/carddisp.pl?gene=FAS
MIR423	MicroRNA 423	RNA Gene	21	GC17P030117	9.274424553	https://www.genecards.org/cgi-bin/carddisp.pl?gene=MIR423
TTR	Transthyretin	Protein Coding	55	GC18P031557	9.254442215	https://www.genecards.org/cgi-bin/carddisp.pl?gene=TTR
CHD7	Chromodomain Helicase DNA Binding Protein 7	Protein Coding	52	GC08P060678	9.212357521	https://www.genecards.org/cgi-bin/carddisp.pl?gene=CHD7
MCTP2	Multiple C2 And Transmembrane Domain Containing 2	Protein Coding	47	GC15P124877	9.159308434	https://www.genecards.org/cgi-bin/carddisp.pl?gene=MCTP2
P4HA2	Prolyl 4-Hydroxylase Subunit Alpha 2	Protein Coding	52	GC05M132193	9.136441231	https://www.genecards.org/cgi-bin/carddisp.pl?gene=P4HA2
ALPL	Alkaline Phosphatase, Biomineralization Associated	Protein Coding	58	GC01P021508	9.043100357	https://www.genecards.org/cgi-bin/carddisp.pl?gene=ALPL
NPR3	Natriuretic Peptide Receptor 3	Protein Coding	52	GC05P032689	8.969916344	https://www.genecards.org/cgi-bin/carddisp.pl?gene=NPR3
FKBP14	FKBP Prolyl Isomerase 14	Protein Coding	47	GC07M030760	8.964366913	https://www.genecards.org/cgi-bin/carddisp.pl?gene=FKBP14
CTNNB1	Catenin Beta 1	Protein Coding	60	GC03P041194	8.939570427	https://www.genecards.org/cgi-bin/carddisp.pl?gene=CTNNB1
DUP7Q11.23	Chromosome 7q11.23 Duplication Syndrome	Genetic Locus	2	GC07U902611	8.930587769	https://www.genecards.org/cgi-bin/carddisp.pl?gene=DUP7Q11.23
PLAU	Plasminogen Activator, Urokinase	Protein Coding	59	GC10P073909	8.914745331	https://www.genecards.org/cgi-bin/carddisp.pl?gene=PLAU
INS	Insulin	Protein Coding	55	GC11M002159	8.910956383	https://www.genecards.org/cgi-bin/carddisp.pl?gene=INS
FGFR1	Fibroblast Growth Factor Receptor 1	Protein Coding	63	GC08M038400	8.885779381	https://www.genecards.org/cgi-bin/carddisp.pl?gene=FGFR1
NPR2	Natriuretic Peptide Receptor 2	Protein Coding	56	GC09P049004	8.793822289	https://www.genecards.org/cgi-bin/carddisp.pl?gene=NPR2
COMT	Catechol-O-Methyltransferase	Protein Coding	59	GC22P019941	8.775018692	https://www.genecards.org/cgi-bin/carddisp.pl?gene=COMT
RBPJ	Recombination Signal Binding Protein For Immunoglobulin Kappa J Region	Protein Coding	53	GC04P026105	8.765657425	https://www.genecards.org/cgi-bin/carddisp.pl?gene=RBPJ
PDLIM1	PDZ And LIM Domain 1	Protein Coding	47	GC10M095237	8.749445915	https://www.genecards.org/cgi-bin/carddisp.pl?gene=PDLIM1
CETP	Cholesteryl Ester Transfer Protein	Protein Coding	53	GC16P056961	8.732683182	https://www.genecards.org/cgi-bin/carddisp.pl?gene=CETP
IL1RL1	Interleukin 1 Receptor Like 1	Protein Coding	48	GC02P102294	8.681974411	https://www.genecards.org/cgi-bin/carddisp.pl?gene=IL1RL1
NPPC	Natriuretic Peptide C	Protein Coding	48	GC02M231921	8.647498131	https://www.genecards.org/cgi-bin/carddisp.pl?gene=NPPC
NFATC1	Nuclear Factor Of Activated T Cells 1	Protein Coding	55	GC18P079395	8.631585121	https://www.genecards.org/cgi-bin/carddisp.pl?gene=NFATC1
PTPN11	Protein Tyrosine Phosphatase Non-Receptor Type 11	Protein Coding	61	GC12P112418	8.601161003	https://www.genecards.org/cgi-bin/carddisp.pl?gene=PTPN11
MIR132	MicroRNA 132	RNA Gene	24	GC17M002049	8.543193817	https://www.genecards.org/cgi-bin/carddisp.pl?gene=MIR132
MIR204	MicroRNA 204	RNA Gene	26	GC09M070809	8.518967628	https://www.genecards.org/cgi-bin/carddisp.pl?gene=MIR204
DLL4	Delta Like Canonical Notch Ligand 4	Protein Coding	54	GC15P040929	8.509760857	https://www.genecards.org/cgi-bin/carddisp.pl?gene=DLL4
B3GALT6	Beta-1,3-Galactosyltransferase 6	Protein Coding	46	GC01P001232	8.49198246	https://www.genecards.org/cgi-bin/carddisp.pl?gene=B3GALT6
LCN2	Lipocalin 2	Protein Coding	52	GC09P128149	8.448998451	https://www.genecards.org/cgi-bin/carddisp.pl?gene=LCN2
PHACTR1	Phosphatase And Actin Regulator 1	Protein Coding	44	GC06P012717	8.420529366	https://www.genecards.org/cgi-bin/carddisp.pl?gene=PHACTR1
PKD1	Polycystin 1, Transient Receptor Potential Channel Interacting	Protein Coding	52	GC16M008093	8.394353867	https://www.genecards.org/cgi-bin/carddisp.pl?gene=PKD1
LOC101448202	Uncharacterized LOC101448202	RNA Gene	11	GC09M134819	8.371944427	https://www.genecards.org/cgi-bin/carddisp.pl?gene=LOC101448202
MIR15A	MicroRNA 15a	RNA Gene	18	GC13M050049	8.298044205	https://www.genecards.org/cgi-bin/carddisp.pl?gene=MIR15A
HNRNPK	Heterogeneous Nuclear Ribonucleoprotein K	Protein Coding	52	GC09M096203	8.290493965	https://www.genecards.org/cgi-bin/carddisp.pl?gene=HNRNPK
PON1	Paraoxonase 1	Protein Coding	55	GC07M095297	8.258223534	https://www.genecards.org/cgi-bin/carddisp.pl?gene=PON1
MYBPC3	Myosin Binding Protein C3	Protein Coding	53	GC11M099367	8.245371819	https://www.genecards.org/cgi-bin/carddisp.pl?gene=MYBPC3
VKORC1	Vitamin K Epoxide Reductase Complex Subunit 1	Protein Coding	54	GC16M038547	8.074584961	https://www.genecards.org/cgi-bin/carddisp.pl?gene=VKORC1
CBS	Cystathionine Beta-Synthase	Protein Coding	56	GC21M043053	8.008998871	https://www.genecards.org/cgi-bin/carddisp.pl?gene=CBS
OLR1	Oxidized Low Density Lipoprotein Receptor 1	Protein Coding	50	GC12M022629	7.973763466	https://www.genecards.org/cgi-bin/carddisp.pl?gene=OLR1
ESR1	Estrogen Receptor 1	Protein Coding	61	GC06P151656	7.972689629	https://www.genecards.org/cgi-bin/carddisp.pl?gene=ESR1
DSG1	Desmoglein 1	Protein Coding	49	GC18P031318	7.911483765	https://www.genecards.org/cgi-bin/carddisp.pl?gene=DSG1
PPARG	Peroxisome Proliferator Activated Receptor Gamma	Protein Coding	60	GC03P012287	7.902340889	https://www.genecards.org/cgi-bin/carddisp.pl?gene=PPARG
MIR223	MicroRNA 223	RNA Gene	25	GC0XP066018	7.837505341	https://www.genecards.org/cgi-bin/carddisp.pl?gene=MIR223
MSX2	Msh Homeobox 2	Protein Coding	53	GC05P174724	7.796687126	https://www.genecards.org/cgi-bin/carddisp.pl?gene=MSX2
IFNG	Interferon Gamma	Protein Coding	57	GC12M068154	7.752851486	https://www.genecards.org/cgi-bin/carddisp.pl?gene=IFNG
DOCK6	Dedicator Of Cytokinesis 6	Protein Coding	48	GC19M011199	7.723110199	https://www.genecards.org/cgi-bin/carddisp.pl?gene=DOCK6
CTSL	Cathepsin L	Protein Coding	53	GC09P087725	7.701036453	https://www.genecards.org/cgi-bin/carddisp.pl?gene=CTSL
SPARC	Secreted Protein Acidic And Cysteine Rich	Protein Coding	56	GC05M151661	7.614843845	https://www.genecards.org/cgi-bin/carddisp.pl?gene=SPARC
GLB1	Galactosidase Beta 1	Protein Coding	55	GC03M032963	7.599006176	https://www.genecards.org/cgi-bin/carddisp.pl?gene=GLB1
LEP	Leptin	Protein Coding	53	GC07P128241	7.591601372	https://www.genecards.org/cgi-bin/carddisp.pl?gene=LEP
BMP7	Bone Morphogenetic Protein 7	Protein Coding	52	GC20M057168	7.575408936	https://www.genecards.org/cgi-bin/carddisp.pl?gene=BMP7
DAB2IP	DAB2 Interacting Protein	Protein Coding	47	GC09P121566	7.555402756	https://www.genecards.org/cgi-bin/carddisp.pl?gene=DAB2IP
CREBBP	CREB Binding Protein	Protein Coding	60	GC16M008258	7.543379784	https://www.genecards.org/cgi-bin/carddisp.pl?gene=CREBBP
MIR34A	MicroRNA 34a	RNA Gene	25	GC01M009154	7.503901958	https://www.genecards.org/cgi-bin/carddisp.pl?gene=MIR34A
NFE2L2	NFE2 Like BZIP Transcription Factor 2	Protein Coding	57	GC02M177227	7.503547668	https://www.genecards.org/cgi-bin/carddisp.pl?gene=NFE2L2
TEX41	Testis Expressed 41	RNA Gene	21	GC02P144386	7.496504784	https://www.genecards.org/cgi-bin/carddisp.pl?gene=TEX41
DLL1	Delta Like Canonical Notch Ligand 1	Protein Coding	52	GC06M170282	7.432746887	https://www.genecards.org/cgi-bin/carddisp.pl?gene=DLL1
MIR205	MicroRNA 205	RNA Gene	22	GC01P209432	7.403763294	https://www.genecards.org/cgi-bin/carddisp.pl?gene=MIR205
GBA1	Glucosylceramidase Beta 1	Protein Coding	55	GC01M155375	7.39410162	https://www.genecards.org/cgi-bin/carddisp.pl?gene=GBA1
MTR	5-Methyltetrahydrofolate-Homocysteine Methyltransferase	Protein Coding	54	GC01P236795	7.392230988	https://www.genecards.org/cgi-bin/carddisp.pl?gene=MTR
HEY1	Hes Related Family BHLH Transcription Factor With YRPW Motif 1	Protein Coding	49	GC08M079764	7.385038376	https://www.genecards.org/cgi-bin/carddisp.pl?gene=HEY1
KLF2	KLF Transcription Factor 2	Protein Coding	46	GC19P072385	7.365889549	https://www.genecards.org/cgi-bin/carddisp.pl?gene=KLF2
KRAS	KRAS Proto-Oncogene, GTPase	Protein Coding	59	GC12M025204	7.339516163	https://www.genecards.org/cgi-bin/carddisp.pl?gene=KRAS
TTN	Titin	Protein Coding	54	GC02M178525	7.335163593	https://www.genecards.org/cgi-bin/carddisp.pl?gene=TTN
THBD	Thrombomodulin	Protein Coding	53	GC20M023026	7.28054142	https://www.genecards.org/cgi-bin/carddisp.pl?gene=THBD
FMR1	Fragile X Messenger Ribonucleoprotein 1	Protein Coding	51	GC0XP147956	7.279968262	https://www.genecards.org/cgi-bin/carddisp.pl?gene=FMR1
SNAI1	Snail Family Transcriptional Repressor 1	Protein Coding	51	GC20P049982	7.259183884	https://www.genecards.org/cgi-bin/carddisp.pl?gene=SNAI1
HEYL	Hes Related Family BHLH Transcription Factor With YRPW Motif Like	Protein Coding	44	GC01M039623	7.255347252	https://www.genecards.org/cgi-bin/carddisp.pl?gene=HEYL
ACVR1	Activin A Receptor Type 1	Protein Coding	59	GC02M157736	7.21081543	https://www.genecards.org/cgi-bin/carddisp.pl?gene=ACVR1
MIR26B	MicroRNA 26b	RNA Gene	25	GC02P218402	7.126659393	https://www.genecards.org/cgi-bin/carddisp.pl?gene=MIR26B
CDH11	Cadherin 11	Protein Coding	53	GC16M064943	7.084913731	https://www.genecards.org/cgi-bin/carddisp.pl?gene=CDH11
MIR124-1	MicroRNA 124-1	RNA Gene	22	GC08M009903	7.079149723	https://www.genecards.org/cgi-bin/carddisp.pl?gene=MIR124-1
BMP6	Bone Morphogenetic Protein 6	Protein Coding	50	GC06P007726	7.075776577	https://www.genecards.org/cgi-bin/carddisp.pl?gene=BMP6
CMA1	Chymase 1	Protein Coding	51	GC14M024506	7.074465752	https://www.genecards.org/cgi-bin/carddisp.pl?gene=CMA1
POSTN	Periostin	Protein Coding	50	GC13M037562	7.052619934	https://www.genecards.org/cgi-bin/carddisp.pl?gene=POSTN
EHMT1	Euchromatic Histone Lysine Methyltransferase 1	Protein Coding	53	GC09P137618	7.046697617	https://www.genecards.org/cgi-bin/carddisp.pl?gene=EHMT1
ANGPTL6	Angiopoietin Like 6	Protein Coding	46	GC19M010092	7.015555382	https://www.genecards.org/cgi-bin/carddisp.pl?gene=ANGPTL6
BMP10	Bone Morphogenetic Protein 10	Protein Coding	45	GC02M068865	6.985595703	https://www.genecards.org/cgi-bin/carddisp.pl?gene=BMP10
GLA	Galactosidase Alpha	Protein Coding	56	GC0XM101393	6.975165367	https://www.genecards.org/cgi-bin/carddisp.pl?gene=GLA
ISL1	ISL LIM Homeobox 1	Protein Coding	50	GC05P051383	6.971567154	https://www.genecards.org/cgi-bin/carddisp.pl?gene=ISL1
MIR582	MicroRNA 582	RNA Gene	22	GC05M059703	6.904393196	https://www.genecards.org/cgi-bin/carddisp.pl?gene=MIR582
CFAP53	Cilia And Flagella Associated Protein 53	Protein Coding	43	GC18M050227	6.901981831	https://www.genecards.org/cgi-bin/carddisp.pl?gene=CFAP53
ABCC9	ATP Binding Cassette Subfamily C Member 9	Protein Coding	52	GC12M021797	6.898343086	https://www.genecards.org/cgi-bin/carddisp.pl?gene=ABCC9
HES7	Hes Family BHLH Transcription Factor 7	Protein Coding	42	GC17M008120	6.875676632	https://www.genecards.org/cgi-bin/carddisp.pl?gene=HES7
MIR144	MicroRNA 144	RNA Gene	21	GC17M051196	6.84780407	https://www.genecards.org/cgi-bin/carddisp.pl?gene=MIR144
FGF23	Fibroblast Growth Factor 23	Protein Coding	52	GC12M004368	6.831624031	https://www.genecards.org/cgi-bin/carddisp.pl?gene=FGF23
CCR6	C-C Motif Chemokine Receptor 6	Protein Coding	51	GC06P167111	6.826048851	https://www.genecards.org/cgi-bin/carddisp.pl?gene=CCR6
P3H1	Prolyl 3-Hydroxylase 1	Protein Coding	48	GC01M042746	6.786398888	https://www.genecards.org/cgi-bin/carddisp.pl?gene=P3H1
UFD1	Ubiquitin Recognition Factor In ER Associated Degradation 1	Protein Coding	51	GC22M019455	6.782271385	https://www.genecards.org/cgi-bin/carddisp.pl?gene=UFD1
MIR22	MicroRNA 22	RNA Gene	23	GC17M001713	6.779627323	https://www.genecards.org/cgi-bin/carddisp.pl?gene=MIR22
CRTAP	Cartilage Associated Protein	Protein Coding	50	GC03P033113	6.769536018	https://www.genecards.org/cgi-bin/carddisp.pl?gene=CRTAP
HAND2	Heart And Neural Crest Derivatives Expressed 2	Protein Coding	50	GC04M173524	6.76102972	https://www.genecards.org/cgi-bin/carddisp.pl?gene=HAND2
NEURL1B	Neuralized E3 Ubiquitin Protein Ligase 1B	Protein Coding	34	GC05P172641	6.715103626	https://www.genecards.org/cgi-bin/carddisp.pl?gene=NEURL1B
SELE	Selectin E	Protein Coding	50	GC01M169722	6.704790115	https://www.genecards.org/cgi-bin/carddisp.pl?gene=SELE
TP53	Tumor Protein P53	Protein Coding	60	GC17M007661	6.698245525	https://www.genecards.org/cgi-bin/carddisp.pl?gene=TP53
IL1R1	Interleukin 1 Receptor Type 1	Protein Coding	53	GC02P102136	6.679419041	https://www.genecards.org/cgi-bin/carddisp.pl?gene=IL1R1
HIRA	Histone Cell Cycle Regulator	Protein Coding	50	GC22M019330	6.677569866	https://www.genecards.org/cgi-bin/carddisp.pl?gene=HIRA
BSG	Basigin (Ok Blood Group)	Protein Coding	51	GC19P000571	6.672606468	https://www.genecards.org/cgi-bin/carddisp.pl?gene=BSG
IGF1	Insulin Like Growth Factor 1	Protein Coding	55	GC12M102395	6.668964386	https://www.genecards.org/cgi-bin/carddisp.pl?gene=IGF1
RAC1	Rac Family Small GTPase 1	Protein Coding	55	GC07P006377	6.664044857	https://www.genecards.org/cgi-bin/carddisp.pl?gene=RAC1
NOTCH4	Notch Receptor 4	Protein Coding	53	GC06M071755	6.662388802	https://www.genecards.org/cgi-bin/carddisp.pl?gene=NOTCH4
HP	Haptoglobin	Protein Coding	52	GC16P072372	6.615573406	https://www.genecards.org/cgi-bin/carddisp.pl?gene=HP
MTRR	5-Methyltetrahydrofolate-Homocysteine Methyltransferase Reductase	Protein Coding	50	GC05P007851	6.614354134	https://www.genecards.org/cgi-bin/carddisp.pl?gene=MTRR
TGIF1	TGFB Induced Factor Homeobox 1	Protein Coding	53	GC18P003411	6.613461494	https://www.genecards.org/cgi-bin/carddisp.pl?gene=TGIF1
HTR2B	5-Hydroxytryptamine Receptor 2B	Protein Coding	50	GC02M231108	6.58992672	https://www.genecards.org/cgi-bin/carddisp.pl?gene=HTR2B
CHST14	Carbohydrate Sulfotransferase 14	Protein Coding	48	GC15P040470	6.579283237	https://www.genecards.org/cgi-bin/carddisp.pl?gene=CHST14
TM2D3	TM2 Domain Containing 3	Protein Coding	42	GC15M101621	6.558654308	https://www.genecards.org/cgi-bin/carddisp.pl?gene=TM2D3
ACVR2B	Activin A Receptor Type 2B	Protein Coding	56	GC03P038453	6.522009373	https://www.genecards.org/cgi-bin/carddisp.pl?gene=ACVR2B
C12orf57	Chromosome 12 Open Reading Frame 57	Protein Coding	42	GC12P023563	6.500462532	https://www.genecards.org/cgi-bin/carddisp.pl?gene=C12orf57
MIR130A	MicroRNA 130a	RNA Gene	24	GC11P057641	6.423516273	https://www.genecards.org/cgi-bin/carddisp.pl?gene=MIR130A
PTEN	Phosphatase And Tensin Homolog	Protein Coding	59	GC10P094594	6.417089462	https://www.genecards.org/cgi-bin/carddisp.pl?gene=PTEN
CALCA	Calcitonin Related Polypeptide Alpha	Protein Coding	50	GC11M014945	6.389986038	https://www.genecards.org/cgi-bin/carddisp.pl?gene=CALCA
PPP1CB	Protein Phosphatase 1 Catalytic Subunit Beta	Protein Coding	52	GC02P028752	6.33191061	https://www.genecards.org/cgi-bin/carddisp.pl?gene=PPP1CB
RIPPLY2	Ripply Transcriptional Repressor 2	Protein Coding	42	GC06P092736	6.331810951	https://www.genecards.org/cgi-bin/carddisp.pl?gene=RIPPLY2
MIR718	MicroRNA 718	RNA Gene	17	GC0XM154019	6.331810951	https://www.genecards.org/cgi-bin/carddisp.pl?gene=MIR718
KLF15	KLF Transcription Factor 15	Protein Coding	46	GC03M126293	6.321645737	https://www.genecards.org/cgi-bin/carddisp.pl?gene=KLF15
MIR30C1	MicroRNA 30c-1	RNA Gene	24	GC01P040757	6.239217758	https://www.genecards.org/cgi-bin/carddisp.pl?gene=MIR30C1
WNT1	Wnt Family Member 1	Protein Coding	52	GC12P049566	6.234992981	https://www.genecards.org/cgi-bin/carddisp.pl?gene=WNT1
LPL	Lipoprotein Lipase	Protein Coding	56	GC08P019901	6.228503227	https://www.genecards.org/cgi-bin/carddisp.pl?gene=LPL
SERPINF1	Serpin Family F Member 1	Protein Coding	53	GC17P001766	6.198023796	https://www.genecards.org/cgi-bin/carddisp.pl?gene=SERPINF1
VDR	Vitamin D Receptor	Protein Coding	56	GC12M047841	6.189464569	https://www.genecards.org/cgi-bin/carddisp.pl?gene=VDR
CRKL	CRK Like Proto-Oncogene, Adaptor Protein	Protein Coding	53	GC22P020917	6.189457893	https://www.genecards.org/cgi-bin/carddisp.pl?gene=CRKL
RET	Ret Proto-Oncogene	Protein Coding	61	GC10P043237	6.155199051	https://www.genecards.org/cgi-bin/carddisp.pl?gene=RET
PUF60	Poly(U) Binding Splicing Factor 60	Protein Coding	49	GC08M143816	6.112103939	https://www.genecards.org/cgi-bin/carddisp.pl?gene=PUF60
TWIST1	Twist Family BHLH Transcription Factor 1	Protein Coding	52	GC07M019020	6.091869354	https://www.genecards.org/cgi-bin/carddisp.pl?gene=TWIST1
DGCR8	DGCR8 Microprocessor Complex Subunit	Protein Coding	48	GC22P020080	6.088983536	https://www.genecards.org/cgi-bin/carddisp.pl?gene=DGCR8
CNMD	Chondromodulin	Protein Coding	44	GC13M052704	6.084536552	https://www.genecards.org/cgi-bin/carddisp.pl?gene=CNMD
SNIP1	Smad Nuclear Interacting Protein 1	Protein Coding	46	GC01M037534	6.014065742	https://www.genecards.org/cgi-bin/carddisp.pl?gene=SNIP1
CREB3L1	CAMP Responsive Element Binding Protein 3 Like 1	Protein Coding	49	GC11P046655	5.964152336	https://www.genecards.org/cgi-bin/carddisp.pl?gene=CREB3L1
IFITM5	Interferon Induced Transmembrane Protein 5	Protein Coding	43	GC11M000298	5.964152336	https://www.genecards.org/cgi-bin/carddisp.pl?gene=IFITM5
SRY	Sex Determining Region Y	Protein Coding	42	GC0YM002698	5.95991993	https://www.genecards.org/cgi-bin/carddisp.pl?gene=SRY
MIR181A1	MicroRNA 181a-1	RNA Gene	21	GC01M198860	5.9551754	https://www.genecards.org/cgi-bin/carddisp.pl?gene=MIR181A1
ABCA1	ATP Binding Cassette Subfamily A Member 1	Protein Coding	55	GC09M104781	5.933805943	https://www.genecards.org/cgi-bin/carddisp.pl?gene=ABCA1
ITGB3	Integrin Subunit Beta 3	Protein Coding	59	GC17P062247	5.926589966	https://www.genecards.org/cgi-bin/carddisp.pl?gene=ITGB3
BCR	BCR Activator Of RhoGEF And GTPase	Protein Coding	59	GC22P023179	5.904049873	https://www.genecards.org/cgi-bin/carddisp.pl?gene=BCR
MYL4	Myosin Light Chain 4	Protein Coding	48	GC17P047189	5.89770937	https://www.genecards.org/cgi-bin/carddisp.pl?gene=MYL4
MPO	Myeloperoxidase	Protein Coding	59	GC17M058269	5.881809711	https://www.genecards.org/cgi-bin/carddisp.pl?gene=MPO
DYRK1A	Dual Specificity Tyrosine Phosphorylation Regulated Kinase 1A	Protein Coding	57	GC21P037365	5.862195492	https://www.genecards.org/cgi-bin/carddisp.pl?gene=DYRK1A
MIR183	MicroRNA 183	RNA Gene	22	GC07M129844	5.848634243	https://www.genecards.org/cgi-bin/carddisp.pl?gene=MIR183
PDE5A	Phosphodiesterase 5A	Protein Coding	52	GC04M119494	5.827392578	https://www.genecards.org/cgi-bin/carddisp.pl?gene=PDE5A
PRODH	Proline Dehydrogenase 1	Protein Coding	52	GC22M018912	5.804431438	https://www.genecards.org/cgi-bin/carddisp.pl?gene=PRODH
WT1	WT1 Transcription Factor	Protein Coding	55	GC11M032365	5.790112972	https://www.genecards.org/cgi-bin/carddisp.pl?gene=WT1
BMPR2	Bone Morphogenetic Protein Receptor Type 2	Protein Coding	57	GC02P202376	5.771956921	https://www.genecards.org/cgi-bin/carddisp.pl?gene=BMPR2
ESS2	Ess-2 Splicing Factor Homolog	Protein Coding	42	GC22M019130	5.763376236	https://www.genecards.org/cgi-bin/carddisp.pl?gene=ESS2
NODAL	Nodal Growth Differentiation Factor	Protein Coding	48	GC10M070431	5.761910915	https://www.genecards.org/cgi-bin/carddisp.pl?gene=NODAL
SEMA3E	Semaphorin 3E	Protein Coding	51	GC07M083363	5.730185986	https://www.genecards.org/cgi-bin/carddisp.pl?gene=SEMA3E
FBLN2	Fibulin 2	Protein Coding	50	GC03P013750	5.647398949	https://www.genecards.org/cgi-bin/carddisp.pl?gene=FBLN2
PTX3	Pentraxin 3	Protein Coding	50	GC03P157436	5.609597206	https://www.genecards.org/cgi-bin/carddisp.pl?gene=PTX3
JMJD1C	Jumonji Domain Containing 1C	Protein Coding	48	GC10M063167	5.59903717	https://www.genecards.org/cgi-bin/carddisp.pl?gene=JMJD1C
NOS2	Nitric Oxide Synthase 2	Protein Coding	56	GC17M027756	5.590700626	https://www.genecards.org/cgi-bin/carddisp.pl?gene=NOS2
SLC9A4	Solute Carrier Family 9 Member A4	Protein Coding	41	GC02P102456	5.573422909	https://www.genecards.org/cgi-bin/carddisp.pl?gene=SLC9A4
IL18	Interleukin 18	Protein Coding	50	GC11M112143	5.554795265	https://www.genecards.org/cgi-bin/carddisp.pl?gene=IL18
CAPN2	Calpain 2	Protein Coding	54	GC01P223701	5.511937618	https://www.genecards.org/cgi-bin/carddisp.pl?gene=CAPN2
CDKN2A	Cyclin Dependent Kinase Inhibitor 2A	Protein Coding	57	GC09M021967	5.505403519	https://www.genecards.org/cgi-bin/carddisp.pl?gene=CDKN2A
COL2A1	Collagen Type II Alpha 1 Chain	Protein Coding	56	GC12M047972	5.504552841	https://www.genecards.org/cgi-bin/carddisp.pl?gene=COL2A1
GNPTAB	N-Acetylglucosamine-1-Phosphate Transferase Subunits Alpha And Beta	Protein Coding	49	GC12M101745	5.503388405	https://www.genecards.org/cgi-bin/carddisp.pl?gene=GNPTAB
MT-CO1	Mitochondrially Encoded Cytochrome C Oxidase I	Protein Coding	38	GCMTP005906	5.497707367	https://www.genecards.org/cgi-bin/carddisp.pl?gene=MT-CO1
MIR25	MicroRNA 25	RNA Gene	22	GC07M100093	5.490260124	https://www.genecards.org/cgi-bin/carddisp.pl?gene=MIR25
SPTBN1	Spectrin Beta, Non-Erythrocytic 1	Protein Coding	52	GC02P054456	5.477264404	https://www.genecards.org/cgi-bin/carddisp.pl?gene=SPTBN1
NF1	Neurofibromin 1	Protein Coding	54	GC17P031094	5.470446587	https://www.genecards.org/cgi-bin/carddisp.pl?gene=NF1
IL23R	Interleukin 23 Receptor	Protein Coding	52	GC01P067138	5.428977013	https://www.genecards.org/cgi-bin/carddisp.pl?gene=IL23R
GTF2IRD2B	GTF2I Repeat Domain Containing 2B	Protein Coding	35	GC07P075092	5.424625397	https://www.genecards.org/cgi-bin/carddisp.pl?gene=GTF2IRD2B
CBL	Cbl Proto-Oncogene	Protein Coding	59	GC11P119206	5.392133236	https://www.genecards.org/cgi-bin/carddisp.pl?gene=CBL
ZMPSTE24	Zinc Metallopeptidase STE24	Protein Coding	48	GC01P040258	5.387477875	https://www.genecards.org/cgi-bin/carddisp.pl?gene=ZMPSTE24
NSD1	Nuclear Receptor Binding SET Domain Protein 1	Protein Coding	51	GC05P177646	5.373376369	https://www.genecards.org/cgi-bin/carddisp.pl?gene=NSD1
ARVCF	ARVCF Delta Catenin Family Member	Protein Coding	44	GC22M019966	5.369464874	https://www.genecards.org/cgi-bin/carddisp.pl?gene=ARVCF
BRCA1	BRCA1 DNA Repair Associated	Protein Coding	56	GC17M043044	5.35361433	https://www.genecards.org/cgi-bin/carddisp.pl?gene=BRCA1
PDPN	Podoplanin	Protein Coding	48	GC01P013583	5.342217445	https://www.genecards.org/cgi-bin/carddisp.pl?gene=PDPN
EDNRA	Endothelin Receptor Type A	Protein Coding	56	GC04P147480	5.306134224	https://www.genecards.org/cgi-bin/carddisp.pl?gene=EDNRA
AGO2	Argonaute RISC Catalytic Component 2	Protein Coding	50	GC08M140522	5.295086861	https://www.genecards.org/cgi-bin/carddisp.pl?gene=AGO2
SRSF6	Serine And Arginine Rich Splicing Factor 6	Protein Coding	47	GC20P043457	5.285990715	https://www.genecards.org/cgi-bin/carddisp.pl?gene=SRSF6
ANXA8	Annexin A8	Protein Coding	40	GC10M047460	5.283391953	https://www.genecards.org/cgi-bin/carddisp.pl?gene=ANXA8
TPM2	Tropomyosin 2	Protein Coding	53	GC09M035672	5.261062622	https://www.genecards.org/cgi-bin/carddisp.pl?gene=TPM2
MIR365A	MicroRNA 365a	RNA Gene	22	GC16P014309	5.230335712	https://www.genecards.org/cgi-bin/carddisp.pl?gene=MIR365A
LAMB1	Laminin Subunit Beta 1	Protein Coding	57	GC07M107923	5.214775085	https://www.genecards.org/cgi-bin/carddisp.pl?gene=LAMB1
PKD2	Polycystin 2, Transient Receptor Potential Cation Channel	Protein Coding	54	GC04P088007	5.189043045	https://www.genecards.org/cgi-bin/carddisp.pl?gene=PKD2
AGER	Advanced Glycosylation End-Product Specific Receptor	Protein Coding	53	GC06M032180	5.177973747	https://www.genecards.org/cgi-bin/carddisp.pl?gene=AGER
XDH	Xanthine Dehydrogenase	Protein Coding	54	GC02M031334	5.160999775	https://www.genecards.org/cgi-bin/carddisp.pl?gene=XDH
ATP2B1	ATPase Plasma Membrane Ca2+ Transporting 1	Protein Coding	51	GC12M089588	5.160469055	https://www.genecards.org/cgi-bin/carddisp.pl?gene=ATP2B1
MAP3K7	Mitogen-Activated Protein Kinase Kinase Kinase 7	Protein Coding	57	GC06M090513	5.121609688	https://www.genecards.org/cgi-bin/carddisp.pl?gene=MAP3K7
SOD1	Superoxide Dismutase 1	Protein Coding	60	GC21P031659	5.118247509	https://www.genecards.org/cgi-bin/carddisp.pl?gene=SOD1
GP1BB	Glycoprotein Ib Platelet Subunit Beta	Protein Coding	50	GC22P044351	5.116621494	https://www.genecards.org/cgi-bin/carddisp.pl?gene=GP1BB
KMT2D	Lysine Methyltransferase 2D	Protein Coding	50	GC12M049018	5.113498688	https://www.genecards.org/cgi-bin/carddisp.pl?gene=KMT2D
TAF2	TATA-Box Binding Protein Associated Factor 2	Protein Coding	47	GC08M119730	5.112001419	https://www.genecards.org/cgi-bin/carddisp.pl?gene=TAF2
CAPN14	Calpain 14	Protein Coding	38	GC02M031173	5.10165596	https://www.genecards.org/cgi-bin/carddisp.pl?gene=CAPN14
TCF7L2	Transcription Factor 7 Like 2	Protein Coding	53	GC10P112950	5.093103409	https://www.genecards.org/cgi-bin/carddisp.pl?gene=TCF7L2
ZEB2	Zinc Finger E-Box Binding Homeobox 2	Protein Coding	54	GC02M144384	5.01962328	https://www.genecards.org/cgi-bin/carddisp.pl?gene=ZEB2
BCOR	BCL6 Corepressor	Protein Coding	50	GC0XM040049	5.018062115	https://www.genecards.org/cgi-bin/carddisp.pl?gene=BCOR
SKIC2	SKI2 Subunit Of Superkiller Complex	Protein Coding	48	GC06P095839	5.017438889	https://www.genecards.org/cgi-bin/carddisp.pl?gene=SKIC2
TRAF7	TNF Receptor Associated Factor 7	Protein Coding	48	GC16P013521	5.00985384	https://www.genecards.org/cgi-bin/carddisp.pl?gene=TRAF7
MAPK14	Mitogen-Activated Protein Kinase 14	Protein Coding	58	GC06P092286	5.001015663	https://www.genecards.org/cgi-bin/carddisp.pl?gene=MAPK14
ADIPOQ	Adiponectin, C1Q And Collagen Domain Containing	Protein Coding	52	GC03P186842	4.985301971	https://www.genecards.org/cgi-bin/carddisp.pl?gene=ADIPOQ
PLAT	Plasminogen Activator, Tissue Type	Protein Coding	57	GC08M042174	4.97718668	https://www.genecards.org/cgi-bin/carddisp.pl?gene=PLAT
CDH2	Cadherin 2	Protein Coding	59	GC18M028088	4.971391201	https://www.genecards.org/cgi-bin/carddisp.pl?gene=CDH2
MIR150	MicroRNA 150	RNA Gene	24	GC19M049500	4.968895435	https://www.genecards.org/cgi-bin/carddisp.pl?gene=MIR150
IL6R	Interleukin 6 Receptor	Protein Coding	57	GC01P154405	4.96594429	https://www.genecards.org/cgi-bin/carddisp.pl?gene=IL6R
FANCD2	FA Complementation Group D2	Protein Coding	52	GC03P010026	4.960818291	https://www.genecards.org/cgi-bin/carddisp.pl?gene=FANCD2
TNC	Tenascin C	Protein Coding	56	GC09M115019	4.960619926	https://www.genecards.org/cgi-bin/carddisp.pl?gene=TNC
CCL5	C-C Motif Chemokine Ligand 5	Protein Coding	51	GC17M035871	4.944470406	https://www.genecards.org/cgi-bin/carddisp.pl?gene=CCL5
JAK2	Janus Kinase 2	Protein Coding	60	GC09P004985	4.936647415	https://www.genecards.org/cgi-bin/carddisp.pl?gene=JAK2
PIGN	Phosphatidylinositol Glycan Anchor Biosynthesis Class N	Protein Coding	48	GC18M061905	4.926181316	https://www.genecards.org/cgi-bin/carddisp.pl?gene=PIGN
HRAS	HRas Proto-Oncogene, GTPase	Protein Coding	59	GC11M004421	4.912721157	https://www.genecards.org/cgi-bin/carddisp.pl?gene=HRAS
FGF2	Fibroblast Growth Factor 2	Protein Coding	52	GC04P122826	4.907252312	https://www.genecards.org/cgi-bin/carddisp.pl?gene=FGF2
NT5E	5'-Nucleotidase Ecto	Protein Coding	59	GC06P085449	4.905712605	https://www.genecards.org/cgi-bin/carddisp.pl?gene=NT5E
NSUN5	NOP2/Sun RNA Methyltransferase 5	Protein Coding	45	GC07M073302	4.898326874	https://www.genecards.org/cgi-bin/carddisp.pl?gene=NSUN5
ADRB1	Adrenoceptor Beta 1	Protein Coding	54	GC10P114044	4.885779381	https://www.genecards.org/cgi-bin/carddisp.pl?gene=ADRB1
YY1AP1	YY1 Associated Protein 1	Protein Coding	45	GC01M155659	4.883989334	https://www.genecards.org/cgi-bin/carddisp.pl?gene=YY1AP1
ARRB2	Arrestin Beta 2	Protein Coding	51	GC17P004711	4.858099937	https://www.genecards.org/cgi-bin/carddisp.pl?gene=ARRB2
FGFR3	Fibroblast Growth Factor Receptor 3	Protein Coding	63	GC04P001795	4.845739365	https://www.genecards.org/cgi-bin/carddisp.pl?gene=FGFR3
ALDH1A2	Aldehyde Dehydrogenase 1 Family Member A2	Protein Coding	55	GC15M121963	4.84155035	https://www.genecards.org/cgi-bin/carddisp.pl?gene=ALDH1A2
CYP2C9	Cytochrome P450 Family 2 Subfamily C Member 9	Protein Coding	53	GC10P094938	4.828136444	https://www.genecards.org/cgi-bin/carddisp.pl?gene=CYP2C9
TSC2	TSC Complex Subunit 2	Protein Coding	56	GC16P013513	4.767841339	https://www.genecards.org/cgi-bin/carddisp.pl?gene=TSC2
BUB1B	BUB1 Mitotic Checkpoint Serine/Threonine Kinase B	Protein Coding	56	GC15P040161	4.767803192	https://www.genecards.org/cgi-bin/carddisp.pl?gene=BUB1B
FLNB	Filamin B	Protein Coding	54	GC03P058008	4.767663002	https://www.genecards.org/cgi-bin/carddisp.pl?gene=FLNB
RREB1	Ras Responsive Element Binding Protein 1	Protein Coding	48	GC06P007107	4.74582243	https://www.genecards.org/cgi-bin/carddisp.pl?gene=RREB1
BUB3	BUB3 Mitotic Checkpoint Protein	Protein Coding	53	GC10P123154	4.716628551	https://www.genecards.org/cgi-bin/carddisp.pl?gene=BUB3
BRCA2	BRCA2 DNA Repair Associated	Protein Coding	53	GC13P032315	4.706691742	https://www.genecards.org/cgi-bin/carddisp.pl?gene=BRCA2
ARF1	ADP Ribosylation Factor 1	Protein Coding	51	GC01P228082	4.697840691	https://www.genecards.org/cgi-bin/carddisp.pl?gene=ARF1
HDAC4	Histone Deacetylase 4	Protein Coding	59	GC02M239048	4.690165997	https://www.genecards.org/cgi-bin/carddisp.pl?gene=HDAC4
MYRF	Myelin Regulatory Factor	Protein Coding	46	GC11P061753	4.690145969	https://www.genecards.org/cgi-bin/carddisp.pl?gene=MYRF
KDM6A	Lysine Demethylase 6A	Protein Coding	55	GC0XP044873	4.680489063	https://www.genecards.org/cgi-bin/carddisp.pl?gene=KDM6A
ABCG5	ATP Binding Cassette Subfamily G Member 5	Protein Coding	51	GC02M043806	4.677618027	https://www.genecards.org/cgi-bin/carddisp.pl?gene=ABCG5
PACS1	Phosphofurin Acidic Cluster Sorting Protein 1	Protein Coding	48	GC11P070914	4.664517403	https://www.genecards.org/cgi-bin/carddisp.pl?gene=PACS1
SERPINC1	Serpin Family C Member 1	Protein Coding	56	GC01M174653	4.661716938	https://www.genecards.org/cgi-bin/carddisp.pl?gene=SERPINC1
TSC1	TSC Complex Subunit 1	Protein Coding	54	GC09M132891	4.650456905	https://www.genecards.org/cgi-bin/carddisp.pl?gene=TSC1
ATP6V1E1	ATPase H+ Transporting V1 Subunit E1	Protein Coding	52	GC22M017592	4.63604784	https://www.genecards.org/cgi-bin/carddisp.pl?gene=ATP6V1E1
NOD2	Nucleotide Binding Oligomerization Domain Containing 2	Protein Coding	55	GC16P050693	4.626085281	https://www.genecards.org/cgi-bin/carddisp.pl?gene=NOD2
BBS2	Bardet-Biedl Syndrome 2	Protein Coding	47	GC16M056467	4.618919849	https://www.genecards.org/cgi-bin/carddisp.pl?gene=BBS2
CYP24A1	Cytochrome P450 Family 24 Subfamily A Member 1	Protein Coding	53	GC20M054153	4.589150429	https://www.genecards.org/cgi-bin/carddisp.pl?gene=CYP24A1
SGO1	Shugoshin 1	Protein Coding	47	GC03M021942	4.585394382	https://www.genecards.org/cgi-bin/carddisp.pl?gene=SGO1
ABL1	ABL Proto-Oncogene 1, Non-Receptor Tyrosine Kinase	Protein Coding	59	GC09P130713	4.582517147	https://www.genecards.org/cgi-bin/carddisp.pl?gene=ABL1
TLR2	Toll Like Receptor 2	Protein Coding	59	GC04P153684	4.544365406	https://www.genecards.org/cgi-bin/carddisp.pl?gene=TLR2
CCN3	Cellular Communication Network Factor 3	Protein Coding	47	GC08P119416	4.536512852	https://www.genecards.org/cgi-bin/carddisp.pl?gene=CCN3
STAT1	Signal Transducer And Activator Of Transcription 1	Protein Coding	60	GC02M190908	4.534755707	https://www.genecards.org/cgi-bin/carddisp.pl?gene=STAT1
SKIC3	SKI3 Subunit Of Superkiller Complex	Protein Coding	47	GC05M095461	4.533092022	https://www.genecards.org/cgi-bin/carddisp.pl?gene=SKIC3
FURIN	Furin, Paired Basic Amino Acid Cleaving Enzyme	Protein Coding	54	GC15P090868	4.53014946	https://www.genecards.org/cgi-bin/carddisp.pl?gene=FURIN
MIR548AM	MicroRNA 548am	RNA Gene	13	GC0XM016627	4.522743225	https://www.genecards.org/cgi-bin/carddisp.pl?gene=MIR548AM
BUB1	BUB1 Mitotic Checkpoint Serine/Threonine Kinase	Protein Coding	56	GC02M110637	4.517332554	https://www.genecards.org/cgi-bin/carddisp.pl?gene=BUB1
LDLRAP1	Low Density Lipoprotein Receptor Adaptor Protein 1	Protein Coding	48	GC01P025543	4.516246796	https://www.genecards.org/cgi-bin/carddisp.pl?gene=LDLRAP1
SEC24C	SEC24 Homolog C, COPII Coat Complex Component	Protein Coding	50	GC10P073744	4.515349865	https://www.genecards.org/cgi-bin/carddisp.pl?gene=SEC24C
MAPKBP1	Mitogen-Activated Protein Kinase Binding Protein 1	Protein Coding	47	GC15P046504	4.510237217	https://www.genecards.org/cgi-bin/carddisp.pl?gene=MAPKBP1
TRIP13	Thyroid Hormone Receptor Interactor 13	Protein Coding	47	GC05P000892	4.504807472	https://www.genecards.org/cgi-bin/carddisp.pl?gene=TRIP13
SPECC1L	Sperm Antigen With Calponin Homology And Coiled-Coil Domains 1 Like	Protein Coding	46	GC22P044640	4.504383564	https://www.genecards.org/cgi-bin/carddisp.pl?gene=SPECC1L
PTGS2	Prostaglandin-Endoperoxide Synthase 2	Protein Coding	56	GC01M186671	4.491448402	https://www.genecards.org/cgi-bin/carddisp.pl?gene=PTGS2
CLCN3	Chloride Voltage-Gated Channel 3	Protein Coding	51	GC04P169612	4.485694885	https://www.genecards.org/cgi-bin/carddisp.pl?gene=CLCN3
MDM2	MDM2 Proto-Oncogene	Protein Coding	59	GC12P068808	4.474513054	https://www.genecards.org/cgi-bin/carddisp.pl?gene=MDM2
HMOX1	Heme Oxygenase 1	Protein Coding	59	GC22P035380	4.465792656	https://www.genecards.org/cgi-bin/carddisp.pl?gene=HMOX1
TNFRSF11A	TNF Receptor Superfamily Member 11a	Protein Coding	54	GC18P062325	4.459583282	https://www.genecards.org/cgi-bin/carddisp.pl?gene=TNFRSF11A
IL18R1	Interleukin 18 Receptor 1	Protein Coding	50	GC02P102311	4.436846733	https://www.genecards.org/cgi-bin/carddisp.pl?gene=IL18R1
MUS81	MUS81 Structure-Specific Endonuclease Subunit	Protein Coding	48	GC11P070895	4.432092667	https://www.genecards.org/cgi-bin/carddisp.pl?gene=MUS81
NEDD4L	NEDD4 Like E3 Ubiquitin Protein Ligase	Protein Coding	52	GC18P058044	4.41725111	https://www.genecards.org/cgi-bin/carddisp.pl?gene=NEDD4L
CTSA	Cathepsin A	Protein Coding	53	GC20P045890	4.415184975	https://www.genecards.org/cgi-bin/carddisp.pl?gene=CTSA
ERCC6	ERCC Excision Repair 6, Chromatin Remodeling Factor	Protein Coding	52	GC10M049454	4.409739017	https://www.genecards.org/cgi-bin/carddisp.pl?gene=ERCC6
HLA-DQA1	Major Histocompatibility Complex, Class II, DQ Alpha 1	Protein Coding	48	GC06P092182	4.406871796	https://www.genecards.org/cgi-bin/carddisp.pl?gene=HLA-DQA1
KCNQ1	Potassium Voltage-Gated Channel Subfamily Q Member 1	Protein Coding	57	GC11P002444	4.402894974	https://www.genecards.org/cgi-bin/carddisp.pl?gene=KCNQ1
AKT1	AKT Serine/Threonine Kinase 1	Protein Coding	61	GC14M104769	4.392897129	https://www.genecards.org/cgi-bin/carddisp.pl?gene=AKT1
MAP2K1	Mitogen-Activated Protein Kinase Kinase 1	Protein Coding	60	GC15P066386	4.382060528	https://www.genecards.org/cgi-bin/carddisp.pl?gene=MAP2K1
MTOR	Mechanistic Target Of Rapamycin Kinase	Protein Coding	62	GC01M011106	4.38085413	https://www.genecards.org/cgi-bin/carddisp.pl?gene=MTOR
ABCG8	ATP Binding Cassette Subfamily G Member 8	Protein Coding	50	GC02P043828	4.375977993	https://www.genecards.org/cgi-bin/carddisp.pl?gene=ABCG8
C1S	Complement C1s	Protein Coding	54	GC12P023568	4.375107765	https://www.genecards.org/cgi-bin/carddisp.pl?gene=C1S
PIK3CA	Phosphatidylinositol-4,5-Bisphosphate 3-Kinase Catalytic Subunit Alpha	Protein Coding	59	GC03P179148	4.364384651	https://www.genecards.org/cgi-bin/carddisp.pl?gene=PIK3CA
KCNMA1	Potassium Calcium-Activated Channel Subfamily M Alpha 1	Protein Coding	56	GC10M076869	4.364160538	https://www.genecards.org/cgi-bin/carddisp.pl?gene=KCNMA1
APOA2	Apolipoprotein A2	Protein Coding	52	GC01M161222	4.34531641	https://www.genecards.org/cgi-bin/carddisp.pl?gene=APOA2
SELP	Selectin P	Protein Coding	52	GC01M169558	4.333319664	https://www.genecards.org/cgi-bin/carddisp.pl?gene=SELP
CD44	CD44 Molecule (Indian Blood Group)	Protein Coding	55	GC11P035139	4.330869675	https://www.genecards.org/cgi-bin/carddisp.pl?gene=CD44
GJA8	Gap Junction Protein Alpha 8	Protein Coding	51	GC01P147902	4.316735268	https://www.genecards.org/cgi-bin/carddisp.pl?gene=GJA8
NAGLU	N-Acetyl-Alpha-Glucosaminidase	Protein Coding	49	GC17P061991	4.314803123	https://www.genecards.org/cgi-bin/carddisp.pl?gene=NAGLU
DES	Desmin	Protein Coding	55	GC02P219418	4.286748886	https://www.genecards.org/cgi-bin/carddisp.pl?gene=DES
CANX	Calnexin	Protein Coding	51	GC05P179678	4.286612511	https://www.genecards.org/cgi-bin/carddisp.pl?gene=CANX
RERE	Arginine-Glutamic Acid Dipeptide Repeats	Protein Coding	49	GC01M008364	4.279008865	https://www.genecards.org/cgi-bin/carddisp.pl?gene=RERE
MIR146A	MicroRNA 146a	RNA Gene	25	GC05P160485	4.2706213	https://www.genecards.org/cgi-bin/carddisp.pl?gene=MIR146A
TNRC6B	Trinucleotide Repeat Containing Adaptor 6B	Protein Coding	45	GC22P040044	4.263696194	https://www.genecards.org/cgi-bin/carddisp.pl?gene=TNRC6B
MAP1B	Microtubule Associated Protein 1B	Protein Coding	51	GC05P072107	4.260092735	https://www.genecards.org/cgi-bin/carddisp.pl?gene=MAP1B
LOC106627981	GBA Recombination Region	Functional Element	4	GC01P155233	4.253911018	https://www.genecards.org/cgi-bin/carddisp.pl?gene=LOC106627981
SMC3	Structural Maintenance Of Chromosomes 3	Protein Coding	53	GC10P110567	4.244635582	https://www.genecards.org/cgi-bin/carddisp.pl?gene=SMC3
CHD8	Chromodomain Helicase DNA Binding Protein 8	Protein Coding	48	GC14M021385	4.239356518	https://www.genecards.org/cgi-bin/carddisp.pl?gene=CHD8
TRPS1	Transcriptional Repressor GATA Binding 1	Protein Coding	51	GC08M115408	4.220793724	https://www.genecards.org/cgi-bin/carddisp.pl?gene=TRPS1
FOXP1	Forkhead Box P1	Protein Coding	51	GC03M070954	4.217092991	https://www.genecards.org/cgi-bin/carddisp.pl?gene=FOXP1
CXCR4	C-X-C Motif Chemokine Receptor 4	Protein Coding	59	GC02M136114	4.213839531	https://www.genecards.org/cgi-bin/carddisp.pl?gene=CXCR4
SCARB1	Scavenger Receptor Class B Member 1	Protein Coding	55	GC12M124776	4.208456039	https://www.genecards.org/cgi-bin/carddisp.pl?gene=SCARB1
SRCAP	Snf2 Related CREBBP Activator Protein	Protein Coding	48	GC16P042814	4.198085785	https://www.genecards.org/cgi-bin/carddisp.pl?gene=SRCAP
GRIN2B	Glutamate Ionotropic Receptor NMDA Type Subunit 2B	Protein Coding	59	GC12M013437	4.192294121	https://www.genecards.org/cgi-bin/carddisp.pl?gene=GRIN2B
EGFR	Epidermal Growth Factor Receptor	Protein Coding	62	GC07P055019	4.177308083	https://www.genecards.org/cgi-bin/carddisp.pl?gene=EGFR
EXT1	Exostosin Glycosyltransferase 1	Protein Coding	53	GC08M117798	4.176350117	https://www.genecards.org/cgi-bin/carddisp.pl?gene=EXT1
SOST	Sclerostin	Protein Coding	51	GC17M043753	4.16930151	https://www.genecards.org/cgi-bin/carddisp.pl?gene=SOST
IL1RL2	Interleukin 1 Receptor Like 2	Protein Coding	50	GC02P102186	4.160702229	https://www.genecards.org/cgi-bin/carddisp.pl?gene=IL1RL2
MT-CO3	Mitochondrially Encoded Cytochrome C Oxidase III	Protein Coding	35	GCMTP009209	4.15558672	https://www.genecards.org/cgi-bin/carddisp.pl?gene=MT-CO3
MIR140	MicroRNA 140	RNA Gene	26	GC16P069934	4.151130676	https://www.genecards.org/cgi-bin/carddisp.pl?gene=MIR140
CTSD	Cathepsin D	Protein Coding	59	GC11M001752	4.147795677	https://www.genecards.org/cgi-bin/carddisp.pl?gene=CTSD
SCARB2	Scavenger Receptor Class B Member 2	Protein Coding	53	GC04M076158	4.14538765	https://www.genecards.org/cgi-bin/carddisp.pl?gene=SCARB2
FBN3	Fibrillin 3	Protein Coding	43	GC19M008065	4.118386745	https://www.genecards.org/cgi-bin/carddisp.pl?gene=FBN3
NFIX	Nuclear Factor I X	Protein Coding	50	GC19P014782	4.101917267	https://www.genecards.org/cgi-bin/carddisp.pl?gene=NFIX
NFKB1	Nuclear Factor Kappa B Subunit 1	Protein Coding	60	GC04P102501	4.093659401	https://www.genecards.org/cgi-bin/carddisp.pl?gene=NFKB1
P4HB	Prolyl 4-Hydroxylase Subunit Beta	Protein Coding	56	GC17M081843	4.081289291	https://www.genecards.org/cgi-bin/carddisp.pl?gene=P4HB
ADA2	Adenosine Deaminase 2	Protein Coding	47	GC22M017214	4.081027985	https://www.genecards.org/cgi-bin/carddisp.pl?gene=ADA2
SHOC2	SHOC2 Leucine Rich Repeat Scaffold Protein	Protein Coding	48	GC10P110919	4.069318771	https://www.genecards.org/cgi-bin/carddisp.pl?gene=SHOC2
MYH3	Myosin Heavy Chain 3	Protein Coding	51	GC17M010628	4.069252491	https://www.genecards.org/cgi-bin/carddisp.pl?gene=MYH3
HMGCR	3-Hydroxy-3-Methylglutaryl-CoA Reductase	Protein Coding	53	GC05P075336	4.04741478	https://www.genecards.org/cgi-bin/carddisp.pl?gene=HMGCR
TMTC3	Transmembrane O-Mannosyltransferase Targeting Cadherins 3	Protein Coding	42	GC12P088142	4.046483517	https://www.genecards.org/cgi-bin/carddisp.pl?gene=TMTC3
ASPH	Aspartate Beta-Hydroxylase	Protein Coding	50	GC08M061500	4.046199799	https://www.genecards.org/cgi-bin/carddisp.pl?gene=ASPH
TMEM260	Transmembrane Protein 260	Protein Coding	40	GC14P056488	4.042463779	https://www.genecards.org/cgi-bin/carddisp.pl?gene=TMEM260
NIPA2	NIPA Magnesium Transporter 2	Protein Coding	44	GC15P045802	4.01992321	https://www.genecards.org/cgi-bin/carddisp.pl?gene=NIPA2
SERPINA1	Serpin Family A Member 1	Protein Coding	56	GC14M094376	4.011599541	https://www.genecards.org/cgi-bin/carddisp.pl?gene=SERPINA1
PRKCZ	Protein Kinase C Zeta	Protein Coding	56	GC01P004411	4.008014202	https://www.genecards.org/cgi-bin/carddisp.pl?gene=PRKCZ
LMX1B	LIM Homeobox Transcription Factor 1 Beta	Protein Coding	51	GC09P126614	4.007221699	https://www.genecards.org/cgi-bin/carddisp.pl?gene=LMX1B
TCF20	Transcription Factor 20	Protein Coding	45	GC22M042160	3.997575283	https://www.genecards.org/cgi-bin/carddisp.pl?gene=TCF20
DNMT3A	DNA Methyltransferase 3 Alpha	Protein Coding	57	GC02M025228	3.99052453	https://www.genecards.org/cgi-bin/carddisp.pl?gene=DNMT3A
ARFGEF2	ADP Ribosylation Factor Guanine Nucleotide Exchange Factor 2	Protein Coding	47	GC20P048921	3.980902433	https://www.genecards.org/cgi-bin/carddisp.pl?gene=ARFGEF2
IL18RAP	Interleukin 18 Receptor Accessory Protein	Protein Coding	46	GC02P102418	3.978521347	https://www.genecards.org/cgi-bin/carddisp.pl?gene=IL18RAP
CCR5	C-C Motif Chemokine Receptor 5	Protein Coding	53	GC03P047615	3.976528406	https://www.genecards.org/cgi-bin/carddisp.pl?gene=CCR5
PLA2G7	Phospholipase A2 Group VII	Protein Coding	56	GC06M046704	3.971906662	https://www.genecards.org/cgi-bin/carddisp.pl?gene=PLA2G7
F5	Coagulation Factor V	Protein Coding	53	GC01M169511	3.970230341	https://www.genecards.org/cgi-bin/carddisp.pl?gene=F5
MT-CO2	Mitochondrially Encoded Cytochrome C Oxidase II	Protein Coding	39	GCMTP007587	3.963713884	https://www.genecards.org/cgi-bin/carddisp.pl?gene=MT-CO2
NOX1	NADPH Oxidase 1	Protein Coding	50	GC0XM100843	3.963113546	https://www.genecards.org/cgi-bin/carddisp.pl?gene=NOX1
STMN2	Stathmin 2	Protein Coding	45	GC08P079610	3.951576948	https://www.genecards.org/cgi-bin/carddisp.pl?gene=STMN2
FANCI	FA Complementation Group I	Protein Coding	49	GC15P089243	3.948374748	https://www.genecards.org/cgi-bin/carddisp.pl?gene=FANCI
C1R	Complement C1r	Protein Coding	53	GC12M007993	3.929600477	https://www.genecards.org/cgi-bin/carddisp.pl?gene=C1R
BMI1	BMI1 Proto-Oncogene, Polycomb Ring Finger	Protein Coding	50	GC10P022326	3.927752972	https://www.genecards.org/cgi-bin/carddisp.pl?gene=BMI1
LRRC56	Leucine Rich Repeat Containing 56	Protein Coding	41	GC11P000518	3.925508022	https://www.genecards.org/cgi-bin/carddisp.pl?gene=LRRC56
IGFBP1	Insulin Like Growth Factor Binding Protein 1	Protein Coding	50	GC07P048184	3.918634176	https://www.genecards.org/cgi-bin/carddisp.pl?gene=IGFBP1
D2HGDH	D-2-Hydroxyglutarate Dehydrogenase	Protein Coding	48	GC02P241734	3.916113377	https://www.genecards.org/cgi-bin/carddisp.pl?gene=D2HGDH
MEFV	MEFV Innate Immunity Regulator, Pyrin	Protein Coding	51	GC16M008228	3.891337395	https://www.genecards.org/cgi-bin/carddisp.pl?gene=MEFV
BCL2	BCL2 Apoptosis Regulator	Protein Coding	57	GC18M063123	3.889277458	https://www.genecards.org/cgi-bin/carddisp.pl?gene=BCL2
SPRED2	Sprouty Related EVH1 Domain Containing 2	Protein Coding	49	GC02M065307	3.886622667	https://www.genecards.org/cgi-bin/carddisp.pl?gene=SPRED2
HLA-A	Major Histocompatibility Complex, Class I, A	Protein Coding	52	GC06P092113	3.871584177	https://www.genecards.org/cgi-bin/carddisp.pl?gene=HLA-A
IL2	Interleukin 2	Protein Coding	53	GC04M122451	3.871166706	https://www.genecards.org/cgi-bin/carddisp.pl?gene=IL2
HSPB1	Heat Shock Protein Family B (Small) Member 1	Protein Coding	59	GC07P076302	3.868298054	https://www.genecards.org/cgi-bin/carddisp.pl?gene=HSPB1
LOC124310614	Sharpr-MPRA Regulatory Region 9654	Functional Element	3	GC09P098771	3.865655899	https://www.genecards.org/cgi-bin/carddisp.pl?gene=LOC124310614
RPL26	Ribosomal Protein L26	Protein Coding	49	GC17M008377	3.862117529	https://www.genecards.org/cgi-bin/carddisp.pl?gene=RPL26
SETD1A	SET Domain Containing 1A, Histone Lysine Methyltransferase	Protein Coding	49	GC16P042827	3.86064291	https://www.genecards.org/cgi-bin/carddisp.pl?gene=SETD1A
COL4A3	Collagen Type IV Alpha 3 Chain	Protein Coding	53	GC02P227164	3.859557867	https://www.genecards.org/cgi-bin/carddisp.pl?gene=COL4A3
IL1RN	Interleukin 1 Receptor Antagonist	Protein Coding	57	GC02P123802	3.854468822	https://www.genecards.org/cgi-bin/carddisp.pl?gene=IL1RN
GNB2	G Protein Subunit Beta 2	Protein Coding	49	GC07P100673	3.836997032	https://www.genecards.org/cgi-bin/carddisp.pl?gene=GNB2
GANAB	Glucosidase II Alpha Subunit	Protein Coding	54	GC11M099585	3.825095415	https://www.genecards.org/cgi-bin/carddisp.pl?gene=GANAB
GPT2	Glutamic--Pyruvic Transaminase 2	Protein Coding	52	GC16P046885	3.811439514	https://www.genecards.org/cgi-bin/carddisp.pl?gene=GPT2
KCTD7	Potassium Channel Tetramerization Domain Containing 7	Protein Coding	46	GC07P066628	3.804710865	https://www.genecards.org/cgi-bin/carddisp.pl?gene=KCTD7
EPO	Erythropoietin	Protein Coding	49	GC07P100720	3.777852297	https://www.genecards.org/cgi-bin/carddisp.pl?gene=EPO
IFT140	Intraflagellar Transport 140	Protein Coding	47	GC16M008064	3.770273447	https://www.genecards.org/cgi-bin/carddisp.pl?gene=IFT140
PKHD1	PKHD1 Ciliary IPT Domain Containing Fibrocystin/Polyductin	Protein Coding	45	GC06M072064	3.755868435	https://www.genecards.org/cgi-bin/carddisp.pl?gene=PKHD1
PTH	Parathyroid Hormone	Protein Coding	52	GC11M013492	3.753827333	https://www.genecards.org/cgi-bin/carddisp.pl?gene=PTH
MEF2C	Myocyte Enhancer Factor 2C	Protein Coding	55	GC05M088718	3.753447771	https://www.genecards.org/cgi-bin/carddisp.pl?gene=MEF2C
KNG1	Kininogen 1	Protein Coding	55	GC03P186717	3.74306488	https://www.genecards.org/cgi-bin/carddisp.pl?gene=KNG1
NRAS	NRAS Proto-Oncogene, GTPase	Protein Coding	57	GC01M114704	3.742570877	https://www.genecards.org/cgi-bin/carddisp.pl?gene=NRAS
SLC12A2	Solute Carrier Family 12 Member 2	Protein Coding	56	GC05P128083	3.734451056	https://www.genecards.org/cgi-bin/carddisp.pl?gene=SLC12A2
SYNCRIP	Synaptotagmin Binding Cytoplasmic RNA Interacting Protein	Protein Coding	46	GC06M085607	3.733389854	https://www.genecards.org/cgi-bin/carddisp.pl?gene=SYNCRIP
IL12A	Interleukin 12A	Protein Coding	51	GC03P159988	3.73184824	https://www.genecards.org/cgi-bin/carddisp.pl?gene=IL12A
LUZP1	Leucine Zipper Protein 1	Protein Coding	42	GC01M023085	3.718077898	https://www.genecards.org/cgi-bin/carddisp.pl?gene=LUZP1
DLG4	Discs Large MAGUK Scaffold Protein 4	Protein Coding	55	GC17M007226	3.716284752	https://www.genecards.org/cgi-bin/carddisp.pl?gene=DLG4
ERCC4	ERCC Excision Repair 4, Endonuclease Catalytic Subunit	Protein Coding	52	GC16P013920	3.715526581	https://www.genecards.org/cgi-bin/carddisp.pl?gene=ERCC4
APOH	Apolipoprotein H	Protein Coding	51	GC17M066212	3.711893559	https://www.genecards.org/cgi-bin/carddisp.pl?gene=APOH
NIPBL	NIPBL Cohesin Loading Factor	Protein Coding	50	GC05P036876	3.71120286	https://www.genecards.org/cgi-bin/carddisp.pl?gene=NIPBL
SDHB	Succinate Dehydrogenase Complex Iron Sulfur Subunit B	Protein Coding	54	GC01M018297	3.70553565	https://www.genecards.org/cgi-bin/carddisp.pl?gene=SDHB
CD34	CD34 Molecule	Protein Coding	52	GC01M207880	3.705518723	https://www.genecards.org/cgi-bin/carddisp.pl?gene=CD34
SPEN	Spen Family Transcriptional Repressor	Protein Coding	47	GC01P015861	3.703861713	https://www.genecards.org/cgi-bin/carddisp.pl?gene=SPEN
HMGB1	High Mobility Group Box 1	Protein Coding	54	GC13M030456	3.702525139	https://www.genecards.org/cgi-bin/carddisp.pl?gene=HMGB1
DNAJB11	DnaJ Heat Shock Protein Family (Hsp40) Member B11	Protein Coding	48	GC03P186567	3.676743507	https://www.genecards.org/cgi-bin/carddisp.pl?gene=DNAJB11
MAPK8IP3	Mitogen-Activated Protein Kinase 8 Interacting Protein 3	Protein Coding	47	GC16P001706	3.672636032	https://www.genecards.org/cgi-bin/carddisp.pl?gene=MAPK8IP3
MYPN	Myopalladin	Protein Coding	47	GC10P068106	3.670768499	https://www.genecards.org/cgi-bin/carddisp.pl?gene=MYPN
TTC26	Tetratricopeptide Repeat Domain 26	Protein Coding	43	GC07P139135	3.667856693	https://www.genecards.org/cgi-bin/carddisp.pl?gene=TTC26
PRDM16	PR/SET Domain 16	Protein Coding	52	GC01P004441	3.665021896	https://www.genecards.org/cgi-bin/carddisp.pl?gene=PRDM16
UBE4B	Ubiquitination Factor E4B	Protein Coding	48	GC01P010032	3.665021896	https://www.genecards.org/cgi-bin/carddisp.pl?gene=UBE4B
CASZ1	Castor Zinc Finger 1	Protein Coding	46	GC01M010642	3.665021896	https://www.genecards.org/cgi-bin/carddisp.pl?gene=CASZ1
DKK1	Dickkopf WNT Signaling Pathway Inhibitor 1	Protein Coding	51	GC10P052314	3.663884163	https://www.genecards.org/cgi-bin/carddisp.pl?gene=DKK1
RAF1	Raf-1 Proto-Oncogene, Serine/Threonine Kinase	Protein Coding	61	GC03M012583	3.652244568	https://www.genecards.org/cgi-bin/carddisp.pl?gene=RAF1
CAV3	Caveolin 3	Protein Coding	50	GC03P008733	3.641071796	https://www.genecards.org/cgi-bin/carddisp.pl?gene=CAV3
ULK4	Unc-51 Like Kinase 4	Protein Coding	46	GC03M041247	3.640493393	https://www.genecards.org/cgi-bin/carddisp.pl?gene=ULK4
FCGR3A	Fc Gamma Receptor IIIa	Protein Coding	53	GC01M161541	3.635881424	https://www.genecards.org/cgi-bin/carddisp.pl?gene=FCGR3A
CD4	CD4 Molecule	Protein Coding	57	GC12P006786	3.635272026	https://www.genecards.org/cgi-bin/carddisp.pl?gene=CD4
RAD51	RAD51 Recombinase	Protein Coding	57	GC15P040694	3.633533001	https://www.genecards.org/cgi-bin/carddisp.pl?gene=RAD51
MED13L	Mediator Complex Subunit 13L	Protein Coding	46	GC12M115953	3.633401155	https://www.genecards.org/cgi-bin/carddisp.pl?gene=MED13L
NAA10	N-Alpha-Acetyltransferase 10, NatA Catalytic Subunit	Protein Coding	52	GC0XM153929	3.632974148	https://www.genecards.org/cgi-bin/carddisp.pl?gene=NAA10
RRP15	Ribosomal RNA Processing 15 Homolog	Protein Coding	40	GC01P218285	3.632418394	https://www.genecards.org/cgi-bin/carddisp.pl?gene=RRP15
GLI3	GLI Family Zinc Finger 3	Protein Coding	56	GC07M041960	3.630526304	https://www.genecards.org/cgi-bin/carddisp.pl?gene=GLI3
PSMD12	Proteasome 26S Subunit, Non-ATPase 12	Protein Coding	49	GC17M067337	3.630466938	https://www.genecards.org/cgi-bin/carddisp.pl?gene=PSMD12
PALB2	Partner And Localizer Of BRCA2	Protein Coding	51	GC16M023603	3.61295557	https://www.genecards.org/cgi-bin/carddisp.pl?gene=PALB2
INF2	Inverted Formin 2	Protein Coding	47	GC14P110647	3.608353376	https://www.genecards.org/cgi-bin/carddisp.pl?gene=INF2
HAND1	Heart And Neural Crest Derivatives Expressed 1	Protein Coding	46	GC05M154475	3.608066559	https://www.genecards.org/cgi-bin/carddisp.pl?gene=HAND1
NKAP	NFKB Activating Protein	Protein Coding	46	GC0XM120170	3.60372591	https://www.genecards.org/cgi-bin/carddisp.pl?gene=NKAP
GREM1	Gremlin 1, DAN Family BMP Antagonist	Protein Coding	50	GC15P046226	3.594641685	https://www.genecards.org/cgi-bin/carddisp.pl?gene=GREM1
ALG9	ALG9 Alpha-1,2-Mannosyltransferase	Protein Coding	50	GC11M112538	3.591865301	https://www.genecards.org/cgi-bin/carddisp.pl?gene=ALG9
MTHFD1	Methylenetetrahydrofolate Dehydrogenase, Cyclohydrolase And Formyltetrahydrofolate Synthetase 1	Protein Coding	52	GC14P064388	3.589028835	https://www.genecards.org/cgi-bin/carddisp.pl?gene=MTHFD1
MED13	Mediator Complex Subunit 13	Protein Coding	46	GC17M061942	3.586862564	https://www.genecards.org/cgi-bin/carddisp.pl?gene=MED13
PCGF2	Polycomb Group Ring Finger 2	Protein Coding	46	GC17M038733	3.578362942	https://www.genecards.org/cgi-bin/carddisp.pl?gene=PCGF2
CXCL12	C-X-C Motif Chemokine Ligand 12	Protein Coding	51	GC10M044370	3.578061342	https://www.genecards.org/cgi-bin/carddisp.pl?gene=CXCL12
PYCR1	Pyrroline-5-Carboxylate Reductase 1	Protein Coding	52	GC17M081932	3.576034546	https://www.genecards.org/cgi-bin/carddisp.pl?gene=PYCR1
BLOC1S1	Biogenesis Of Lysosomal Organelles Complex 1 Subunit 1	Protein Coding	42	GC12P055950	3.570276976	https://www.genecards.org/cgi-bin/carddisp.pl?gene=BLOC1S1
SMARCA2	SWI/SNF Related, Matrix Associated, Actin Dependent Regulator Of Chromatin, Subfamily A, Member 2	Protein Coding	56	GC09P001980	3.54506588	https://www.genecards.org/cgi-bin/carddisp.pl?gene=SMARCA2
TRIO	Trio Rho Guanine Nucleotide Exchange Factor	Protein Coding	50	GC05P014143	3.541829109	https://www.genecards.org/cgi-bin/carddisp.pl?gene=TRIO
OGT	O-Linked N-Acetylglucosamine (GlcNAc) Transferase	Protein Coding	51	GC0XP071534	3.539684296	https://www.genecards.org/cgi-bin/carddisp.pl?gene=OGT
RHOA	Ras Homolog Family Member A	Protein Coding	57	GC03M049359	3.533783197	https://www.genecards.org/cgi-bin/carddisp.pl?gene=RHOA
CASP3	Caspase 3	Protein Coding	57	GC04M184627	3.529761314	https://www.genecards.org/cgi-bin/carddisp.pl?gene=CASP3
FCGR2A	Fc Gamma Receptor IIa	Protein Coding	55	GC01P161505	3.523104668	https://www.genecards.org/cgi-bin/carddisp.pl?gene=FCGR2A
TPRN	Taperin	Protein Coding	40	GC09M137191	3.519852638	https://www.genecards.org/cgi-bin/carddisp.pl?gene=TPRN
HMGA2	High Mobility Group AT-Hook 2	Protein Coding	50	GC12P065824	3.516261578	https://www.genecards.org/cgi-bin/carddisp.pl?gene=HMGA2
LZTR1	Leucine Zipper Like Transcription Regulator 1	Protein Coding	50	GC22P044439	3.51543355	https://www.genecards.org/cgi-bin/carddisp.pl?gene=LZTR1
ADAR	Adenosine Deaminase RNA Specific	Protein Coding	52	GC01M154599	3.50820303	https://www.genecards.org/cgi-bin/carddisp.pl?gene=ADAR
SF3B2	Splicing Factor 3b Subunit 2	Protein Coding	48	GC11P066050	3.499967337	https://www.genecards.org/cgi-bin/carddisp.pl?gene=SF3B2
EMC10	ER Membrane Protein Complex Subunit 10	Protein Coding	46	GC19P050476	3.490206242	https://www.genecards.org/cgi-bin/carddisp.pl?gene=EMC10
ATIC	5-Aminoimidazole-4-Carboxamide Ribonucleotide Formyltransferase/IMP Cyclohydrolase	Protein Coding	52	GC02P215311	3.482331276	https://www.genecards.org/cgi-bin/carddisp.pl?gene=ATIC
IFNGR1	Interferon Gamma Receptor 1	Protein Coding	57	GC06M137197	3.480062246	https://www.genecards.org/cgi-bin/carddisp.pl?gene=IFNGR1
DDIT3	DNA Damage Inducible Transcript 3	Protein Coding	52	GC12M057516	3.479175568	https://www.genecards.org/cgi-bin/carddisp.pl?gene=DDIT3
HSPA4	Heat Shock Protein Family A (Hsp70) Member 4	Protein Coding	49	GC05P133054	3.47555542	https://www.genecards.org/cgi-bin/carddisp.pl?gene=HSPA4
TBR1	T-Box Brain Transcription Factor 1	Protein Coding	47	GC02P161416	3.468229771	https://www.genecards.org/cgi-bin/carddisp.pl?gene=TBR1
PICALM	Phosphatidylinositol Binding Clathrin Assembly Protein	Protein Coding	51	GC11M085957	3.464962721	https://www.genecards.org/cgi-bin/carddisp.pl?gene=PICALM
FHL1	Four And A Half LIM Domains 1	Protein Coding	51	GC0XP136146	3.463181496	https://www.genecards.org/cgi-bin/carddisp.pl?gene=FHL1
DDX6	DEAD-Box Helicase 6	Protein Coding	52	GC11M118748	3.459071159	https://www.genecards.org/cgi-bin/carddisp.pl?gene=DDX6
ARID1B	AT-Rich Interaction Domain 1B	Protein Coding	52	GC06P156777	3.45379591	https://www.genecards.org/cgi-bin/carddisp.pl?gene=ARID1B
IGFBP2	Insulin Like Growth Factor Binding Protein 2	Protein Coding	51	GC02P216632	3.439676762	https://www.genecards.org/cgi-bin/carddisp.pl?gene=IGFBP2
CD40LG	CD40 Ligand	Protein Coding	57	GC0XP136649	3.434271097	https://www.genecards.org/cgi-bin/carddisp.pl?gene=CD40LG
BPTF	Bromodomain PHD Finger Transcription Factor	Protein Coding	48	GC17P067825	3.427991629	https://www.genecards.org/cgi-bin/carddisp.pl?gene=BPTF
IGFBP3	Insulin Like Growth Factor Binding Protein 3	Protein Coding	54	GC07M045912	3.414376259	https://www.genecards.org/cgi-bin/carddisp.pl?gene=IGFBP3
ITGB1	Integrin Subunit Beta 1	Protein Coding	57	GC10M033645	3.412856102	https://www.genecards.org/cgi-bin/carddisp.pl?gene=ITGB1
ETS1	ETS Proto-Oncogene 1, Transcription Factor	Protein Coding	53	GC11M128458	3.409336805	https://www.genecards.org/cgi-bin/carddisp.pl?gene=ETS1
S100B	S100 Calcium Binding Protein B	Protein Coding	51	GC21M051379	3.408721924	https://www.genecards.org/cgi-bin/carddisp.pl?gene=S100B
BCORL1	BCL6 Corepressor Like 1	Protein Coding	41	GC0XP129980	3.40845418	https://www.genecards.org/cgi-bin/carddisp.pl?gene=BCORL1
CACNA1C	Calcium Voltage-Gated Channel Subunit Alpha1 C	Protein Coding	56	GC12P001970	3.407408714	https://www.genecards.org/cgi-bin/carddisp.pl?gene=CACNA1C
FLI1	Fli-1 Proto-Oncogene, ETS Transcription Factor	Protein Coding	54	GC11P128686	3.406589985	https://www.genecards.org/cgi-bin/carddisp.pl?gene=FLI1
HTT	Huntingtin	Protein Coding	51	GC04P003041	3.402847528	https://www.genecards.org/cgi-bin/carddisp.pl?gene=HTT
SLC35A1	Solute Carrier Family 35 Member A1	Protein Coding	44	GC06P087470	3.397583723	https://www.genecards.org/cgi-bin/carddisp.pl?gene=SLC35A1
SUCLG1	Succinate-CoA Ligase GDP/ADP-Forming Subunit Alpha	Protein Coding	53	GC02M084423	3.392817497	https://www.genecards.org/cgi-bin/carddisp.pl?gene=SUCLG1
IL17A	Interleukin 17A	Protein Coding	50	GC06P052186	3.389471769	https://www.genecards.org/cgi-bin/carddisp.pl?gene=IL17A
RNF112	Ring Finger Protein 112	Protein Coding	40	GC17P061136	3.375090837	https://www.genecards.org/cgi-bin/carddisp.pl?gene=RNF112
WDR90	WD Repeat Domain 90	Protein Coding	39	GC16P013447	3.375090837	https://www.genecards.org/cgi-bin/carddisp.pl?gene=WDR90
AOC3	Amine Oxidase Copper Containing 3	Protein Coding	52	GC17P042851	3.364379883	https://www.genecards.org/cgi-bin/carddisp.pl?gene=AOC3
HSPD1	Heat Shock Protein Family D (Hsp60) Member 1	Protein Coding	55	GC02M197486	3.363442898	https://www.genecards.org/cgi-bin/carddisp.pl?gene=HSPD1
NLRP3	NLR Family Pyrin Domain Containing 3	Protein Coding	55	GC01P247415	3.356573105	https://www.genecards.org/cgi-bin/carddisp.pl?gene=NLRP3
HUWE1	HECT, UBA And WWE Domain Containing E3 Ubiquitin Protein Ligase 1	Protein Coding	52	GC0XM053532	3.345517159	https://www.genecards.org/cgi-bin/carddisp.pl?gene=HUWE1
LGALS3	Galectin 3	Protein Coding	52	GC14P055124	3.34409833	https://www.genecards.org/cgi-bin/carddisp.pl?gene=LGALS3
WNT5A	Wnt Family Member 5A	Protein Coding	56	GC03M055465	3.340280056	https://www.genecards.org/cgi-bin/carddisp.pl?gene=WNT5A
AHSG	Alpha 2-HS Glycoprotein	Protein Coding	51	GC03P186636	3.334253311	https://www.genecards.org/cgi-bin/carddisp.pl?gene=AHSG
C4A	Complement C4A (Rodgers Blood Group)	Protein Coding	50	GC06P092175	3.332006693	https://www.genecards.org/cgi-bin/carddisp.pl?gene=C4A
CDKN1A	Cyclin Dependent Kinase Inhibitor 1A	Protein Coding	55	GC06P092294	3.321858883	https://www.genecards.org/cgi-bin/carddisp.pl?gene=CDKN1A
SP1	Sp1 Transcription Factor	Protein Coding	53	GC12P053380	3.32103157	https://www.genecards.org/cgi-bin/carddisp.pl?gene=SP1
WAC	WW Domain Containing Adaptor With Coiled-Coil	Protein Coding	46	GC10P028557	3.320490837	https://www.genecards.org/cgi-bin/carddisp.pl?gene=WAC
MAN2B1	Mannosidase Alpha Class 2B Member 1	Protein Coding	52	GC19M013726	3.317569733	https://www.genecards.org/cgi-bin/carddisp.pl?gene=MAN2B1
VCL	Vinculin	Protein Coding	54	GC10P073995	3.316061258	https://www.genecards.org/cgi-bin/carddisp.pl?gene=VCL
ARSB	Arylsulfatase B	Protein Coding	54	GC05M078777	3.302416086	https://www.genecards.org/cgi-bin/carddisp.pl?gene=ARSB
CYBA	Cytochrome B-245 Alpha Chain	Protein Coding	54	GC16M088643	3.301915646	https://www.genecards.org/cgi-bin/carddisp.pl?gene=CYBA
FBXW11	F-Box And WD Repeat Domain Containing 11	Protein Coding	52	GC05M171861	3.301912785	https://www.genecards.org/cgi-bin/carddisp.pl?gene=FBXW11
SRC	SRC Proto-Oncogene, Non-Receptor Tyrosine Kinase	Protein Coding	58	GC20P037344	3.292298317	https://www.genecards.org/cgi-bin/carddisp.pl?gene=SRC
SCN5A	Sodium Voltage-Gated Channel Alpha Subunit 5	Protein Coding	57	GC03M038549	3.29153657	https://www.genecards.org/cgi-bin/carddisp.pl?gene=SCN5A
IL1A	Interleukin 1 Alpha	Protein Coding	52	GC02M112773	3.282628775	https://www.genecards.org/cgi-bin/carddisp.pl?gene=IL1A
MRPL58	Mitochondrial Ribosomal Protein L58	Protein Coding	43	GC17P075015	3.281063557	https://www.genecards.org/cgi-bin/carddisp.pl?gene=MRPL58
DIO2	Iodothyronine Deiodinase 2	Protein Coding	46	GC14M080197	3.280827045	https://www.genecards.org/cgi-bin/carddisp.pl?gene=DIO2
PGM3	Phosphoglucomutase 3	Protein Coding	50	GC06M083161	3.279936314	https://www.genecards.org/cgi-bin/carddisp.pl?gene=PGM3
PGR	Progesterone Receptor	Protein Coding	56	GC11M102130	3.276675701	https://www.genecards.org/cgi-bin/carddisp.pl?gene=PGR
TMBIM1	Transmembrane BAX Inhibitor Motif Containing 1	Protein Coding	43	GC02M218274	3.275751591	https://www.genecards.org/cgi-bin/carddisp.pl?gene=TMBIM1
NAMPT	Nicotinamide Phosphoribosyltransferase	Protein Coding	55	GC07M106248	3.261850357	https://www.genecards.org/cgi-bin/carddisp.pl?gene=NAMPT
MTX3	Metaxin 3	Protein Coding	38	GC05M079976	3.259087086	https://www.genecards.org/cgi-bin/carddisp.pl?gene=MTX3
NLRP7	NLR Family Pyrin Domain Containing 7	Protein Coding	49	GC19M054923	3.256511927	https://www.genecards.org/cgi-bin/carddisp.pl?gene=NLRP7
ANGPT1	Angiopoietin 1	Protein Coding	53	GC08M107246	3.246309996	https://www.genecards.org/cgi-bin/carddisp.pl?gene=ANGPT1
EBP	EBP Cholestenol Delta-Isomerase	Protein Coding	50	GC0XP048521	3.244228601	https://www.genecards.org/cgi-bin/carddisp.pl?gene=EBP
STAT3	Signal Transducer And Activator Of Transcription 3	Protein Coding	61	GC17M042313	3.244041443	https://www.genecards.org/cgi-bin/carddisp.pl?gene=STAT3
FLCN	Folliculin	Protein Coding	48	GC17M017212	3.243901968	https://www.genecards.org/cgi-bin/carddisp.pl?gene=FLCN
CAT	Catalase	Protein Coding	58	GC11P034460	3.24097085	https://www.genecards.org/cgi-bin/carddisp.pl?gene=CAT
PPBP	Pro-Platelet Basic Protein	Protein Coding	49	GC04M073986	3.240089417	https://www.genecards.org/cgi-bin/carddisp.pl?gene=PPBP
BRIP1	BRCA1 Interacting Helicase 1	Protein Coding	54	GC17M061679	3.227224112	https://www.genecards.org/cgi-bin/carddisp.pl?gene=BRIP1
MIR155	MicroRNA 155	RNA Gene	23	GC21P025573	3.225872278	https://www.genecards.org/cgi-bin/carddisp.pl?gene=MIR155
COL11A1	Collagen Type XI Alpha 1 Chain	Protein Coding	50	GC01M102876	3.225175381	https://www.genecards.org/cgi-bin/carddisp.pl?gene=COL11A1
MIR142	MicroRNA 142	RNA Gene	24	GC17M058331	3.222187281	https://www.genecards.org/cgi-bin/carddisp.pl?gene=MIR142
SHH	Sonic Hedgehog Signaling Molecule	Protein Coding	57	GC07M155799	3.217789173	https://www.genecards.org/cgi-bin/carddisp.pl?gene=SHH
CREB1	CAMP Responsive Element Binding Protein 1	Protein Coding	56	GC02P207529	3.214106798	https://www.genecards.org/cgi-bin/carddisp.pl?gene=CREB1
JAK1	Janus Kinase 1	Protein Coding	60	GC01M064833	3.212322235	https://www.genecards.org/cgi-bin/carddisp.pl?gene=JAK1
COL4A5	Collagen Type IV Alpha 5 Chain	Protein Coding	51	GC0XP108439	3.203825474	https://www.genecards.org/cgi-bin/carddisp.pl?gene=COL4A5
MID1	Midline 1	Protein Coding	48	GC0XM010445	3.201985121	https://www.genecards.org/cgi-bin/carddisp.pl?gene=MID1
EFEMP1	EGF Containing Fibulin Extracellular Matrix Protein 1	Protein Coding	52	GC02M055865	3.200809002	https://www.genecards.org/cgi-bin/carddisp.pl?gene=EFEMP1
BTK	Bruton Tyrosine Kinase	Protein Coding	60	GC0XM101349	3.198384762	https://www.genecards.org/cgi-bin/carddisp.pl?gene=BTK
MIR214	MicroRNA 214	RNA Gene	25	GC01M172234	3.18786335	https://www.genecards.org/cgi-bin/carddisp.pl?gene=MIR214
CD40	CD40 Molecule	Protein Coding	57	GC20P046118	3.181359291	https://www.genecards.org/cgi-bin/carddisp.pl?gene=CD40
DPF2	Double PHD Fingers 2	Protein Coding	50	GC11P070858	3.18002677	https://www.genecards.org/cgi-bin/carddisp.pl?gene=DPF2
PLCH1	Phospholipase C Eta 1	Protein Coding	48	GC03M155381	3.177761316	https://www.genecards.org/cgi-bin/carddisp.pl?gene=PLCH1
FOXH1	Forkhead Box H1	Protein Coding	47	GC08M144473	3.164733171	https://www.genecards.org/cgi-bin/carddisp.pl?gene=FOXH1
PIK3CG	Phosphatidylinositol-4,5-Bisphosphate 3-Kinase Catalytic Subunit Gamma	Protein Coding	55	GC07P106865	3.153642178	https://www.genecards.org/cgi-bin/carddisp.pl?gene=PIK3CG
RETN	Resistin	Protein Coding	49	GC19P007669	3.15215826	https://www.genecards.org/cgi-bin/carddisp.pl?gene=RETN
DCAF11	DDB1 And CUL4 Associated Factor 11	Protein Coding	42	GC14P024114	3.151135921	https://www.genecards.org/cgi-bin/carddisp.pl?gene=DCAF11
WASHC4	WASH Complex Subunit 4	Protein Coding	40	GC12P105108	3.151135921	https://www.genecards.org/cgi-bin/carddisp.pl?gene=WASHC4
MBLAC1	Metallo-Beta-Lactamase Domain Containing 1	Protein Coding	34	GC07P100126	3.151135921	https://www.genecards.org/cgi-bin/carddisp.pl?gene=MBLAC1
AMER1	APC Membrane Recruitment Protein 1	Protein Coding	43	GC0XM064185	3.150012016	https://www.genecards.org/cgi-bin/carddisp.pl?gene=AMER1
COL4A2	Collagen Type IV Alpha 2 Chain	Protein Coding	53	GC13P110305	3.146865845	https://www.genecards.org/cgi-bin/carddisp.pl?gene=COL4A2
ZNF462	Zinc Finger Protein 462	Protein Coding	47	GC09P106860	3.143867016	https://www.genecards.org/cgi-bin/carddisp.pl?gene=ZNF462
SLC9A2	Solute Carrier Family 9 Member A2	Protein Coding	48	GC02P102620	3.143475771	https://www.genecards.org/cgi-bin/carddisp.pl?gene=SLC9A2
NDUFA9	NADH:Ubiquinone Oxidoreductase Subunit A9	Protein Coding	50	GC12P004649	3.139269114	https://www.genecards.org/cgi-bin/carddisp.pl?gene=NDUFA9
TRMT1	TRNA Methyltransferase 1	Protein Coding	48	GC19M013104	3.136404753	https://www.genecards.org/cgi-bin/carddisp.pl?gene=TRMT1
FANCA	FA Complementation Group A	Protein Coding	56	GC16M089841	3.135518551	https://www.genecards.org/cgi-bin/carddisp.pl?gene=FANCA
FANCC	FA Complementation Group C	Protein Coding	54	GC09M095099	3.135518551	https://www.genecards.org/cgi-bin/carddisp.pl?gene=FANCC
UBE2T	Ubiquitin Conjugating Enzyme E2 T	Protein Coding	51	GC01M202332	3.135518551	https://www.genecards.org/cgi-bin/carddisp.pl?gene=UBE2T
MAD2L2	Mitotic Arrest Deficient 2 Like 2	Protein Coding	50	GC01M011658	3.135518551	https://www.genecards.org/cgi-bin/carddisp.pl?gene=MAD2L2
RFWD3	Ring Finger And WD Repeat Domain 3	Protein Coding	46	GC16M074621	3.135518551	https://www.genecards.org/cgi-bin/carddisp.pl?gene=RFWD3
KL	Klotho	Protein Coding	54	GC13P033016	3.134125233	https://www.genecards.org/cgi-bin/carddisp.pl?gene=KL
SIRT1	Sirtuin 1	Protein Coding	56	GC10P067884	3.127929688	https://www.genecards.org/cgi-bin/carddisp.pl?gene=SIRT1
DLK1	Delta Like Non-Canonical Notch Ligand 1	Protein Coding	51	GC14P110708	3.119637251	https://www.genecards.org/cgi-bin/carddisp.pl?gene=DLK1
MRPS18B	Mitochondrial Ribosomal Protein S18B	Protein Coding	43	GC06P030617	3.11753273	https://www.genecards.org/cgi-bin/carddisp.pl?gene=MRPS18B
ZMIZ1	Zinc Finger MIZ-Type Containing 1	Protein Coding	49	GC10P079068	3.114428282	https://www.genecards.org/cgi-bin/carddisp.pl?gene=ZMIZ1
RPS6KA3	Ribosomal Protein S6 Kinase A3	Protein Coding	59	GC0XM020149	3.114280701	https://www.genecards.org/cgi-bin/carddisp.pl?gene=RPS6KA3
PPP2R5D	Protein Phosphatase 2 Regulatory Subunit B'Delta	Protein Coding	52	GC06P092347	3.112787485	https://www.genecards.org/cgi-bin/carddisp.pl?gene=PPP2R5D
FDFT1	Farnesyl-Diphosphate Farnesyltransferase 1	Protein Coding	51	GC08P011795	3.112787485	https://www.genecards.org/cgi-bin/carddisp.pl?gene=FDFT1
NSMCE2	NSE2 (MMS21) Homolog, SMC5-SMC6 Complex SUMO Ligase	Protein Coding	46	GC08P125091	3.108195305	https://www.genecards.org/cgi-bin/carddisp.pl?gene=NSMCE2
SH2B1	SH2B Adaptor Protein 1	Protein Coding	48	GC16P042648	3.105725765	https://www.genecards.org/cgi-bin/carddisp.pl?gene=SH2B1
MRPS17	Mitochondrial Ribosomal Protein S17	Protein Coding	43	GC07P057093	3.105008125	https://www.genecards.org/cgi-bin/carddisp.pl?gene=MRPS17
TPM3	Tropomyosin 3	Protein Coding	53	GC01M154127	3.099627018	https://www.genecards.org/cgi-bin/carddisp.pl?gene=TPM3
PPFIA2	PTPRF Interacting Protein Alpha 2	Protein Coding	44	GC12M081257	3.090601444	https://www.genecards.org/cgi-bin/carddisp.pl?gene=PPFIA2
ACTL6A	Actin Like 6A	Protein Coding	48	GC03P179562	3.088303566	https://www.genecards.org/cgi-bin/carddisp.pl?gene=ACTL6A
PALS1	Protein Associated With LIN7 1, MAGUK P55 Family Member	Protein Coding	45	GC14P067240	3.088303566	https://www.genecards.org/cgi-bin/carddisp.pl?gene=PALS1
AMH	Anti-Mullerian Hormone	Protein Coding	52	GC19P003777	3.082676411	https://www.genecards.org/cgi-bin/carddisp.pl?gene=AMH
MIF	Macrophage Migration Inhibitory Factor	Protein Coding	55	GC22P023894	3.082409859	https://www.genecards.org/cgi-bin/carddisp.pl?gene=MIF
RNF2	Ring Finger Protein 2	Protein Coding	51	GC01P185045	3.075778723	https://www.genecards.org/cgi-bin/carddisp.pl?gene=RNF2
PUS7	Pseudouridine Synthase 7	Protein Coding	47	GC07M105439	3.075778723	https://www.genecards.org/cgi-bin/carddisp.pl?gene=PUS7
CFDP1	Craniofacial Development Protein 1	Protein Coding	43	GC16M075294	3.06743288	https://www.genecards.org/cgi-bin/carddisp.pl?gene=CFDP1
LIPG	Lipase G, Endothelial Type	Protein Coding	49	GC18P049560	3.06734395	https://www.genecards.org/cgi-bin/carddisp.pl?gene=LIPG
ERAP1	Endoplasmic Reticulum Aminopeptidase 1	Protein Coding	53	GC05M096760	3.065690279	https://www.genecards.org/cgi-bin/carddisp.pl?gene=ERAP1
EGR1	Early Growth Response 1	Protein Coding	52	GC05P138465	3.063942194	https://www.genecards.org/cgi-bin/carddisp.pl?gene=EGR1
IL4	Interleukin 4	Protein Coding	53	GC05P132673	3.06217742	https://www.genecards.org/cgi-bin/carddisp.pl?gene=IL4
WASF1	WASP Family Member 1	Protein Coding	52	GC06M110099	3.061562538	https://www.genecards.org/cgi-bin/carddisp.pl?gene=WASF1
SP7	Sp7 Transcription Factor	Protein Coding	48	GC12M053326	3.052250385	https://www.genecards.org/cgi-bin/carddisp.pl?gene=SP7
FIS1	Fission, Mitochondrial 1	Protein Coding	44	GC07M101239	3.051951885	https://www.genecards.org/cgi-bin/carddisp.pl?gene=FIS1
TRMT2B	TRNA Methyltransferase 2 Homolog B	Protein Coding	39	GC0XM101094	3.051951885	https://www.genecards.org/cgi-bin/carddisp.pl?gene=TRMT2B
AR	Androgen Receptor	Protein Coding	59	GC0XP067544	3.050365925	https://www.genecards.org/cgi-bin/carddisp.pl?gene=AR
MIR27A	MicroRNA 27a	RNA Gene	26	GC19M014656	3.04795289	https://www.genecards.org/cgi-bin/carddisp.pl?gene=MIR27A
CARS1	Cysteinyl-TRNA Synthetase 1	Protein Coding	50	GC11M003000	3.044699192	https://www.genecards.org/cgi-bin/carddisp.pl?gene=CARS1
TRIP12	Thyroid Hormone Receptor Interactor 12	Protein Coding	50	GC02M229763	3.044699192	https://www.genecards.org/cgi-bin/carddisp.pl?gene=TRIP12
AFF4	ALF Transcription Elongation Factor 4	Protein Coding	48	GC05M132875	3.044699192	https://www.genecards.org/cgi-bin/carddisp.pl?gene=AFF4
DOCK3	Dedicator Of Cytokinesis 3	Protein Coding	48	GC03P050675	3.044699192	https://www.genecards.org/cgi-bin/carddisp.pl?gene=DOCK3
PTPN23	Protein Tyrosine Phosphatase Non-Receptor Type 23	Protein Coding	48	GC03P047678	3.044699192	https://www.genecards.org/cgi-bin/carddisp.pl?gene=PTPN23
DPYSL5	Dihydropyrimidinase Like 5	Protein Coding	47	GC02P026847	3.044699192	https://www.genecards.org/cgi-bin/carddisp.pl?gene=DPYSL5
TANC2	Tetratricopeptide Repeat, Ankyrin Repeat And Coiled-Coil Containing 2	Protein Coding	43	GC17P064601	3.044699192	https://www.genecards.org/cgi-bin/carddisp.pl?gene=TANC2
SVBP	Small Vasohibin Binding Protein	Protein Coding	38	GC01M042808	3.044699192	https://www.genecards.org/cgi-bin/carddisp.pl?gene=SVBP
KRT20	Keratin 20	Protein Coding	46	GC17M040875	3.044650078	https://www.genecards.org/cgi-bin/carddisp.pl?gene=KRT20
CTSB	Cathepsin B	Protein Coding	59	GC08M011842	3.042897224	https://www.genecards.org/cgi-bin/carddisp.pl?gene=CTSB
BAP1	BRCA1 Associated Protein 1	Protein Coding	54	GC03M052401	3.022722721	https://www.genecards.org/cgi-bin/carddisp.pl?gene=BAP1
MADD	MAP Kinase Activating Death Domain	Protein Coding	51	GC11P047290	3.022722721	https://www.genecards.org/cgi-bin/carddisp.pl?gene=MADD
SATB1	SATB Homeobox 1	Protein Coding	51	GC03M021920	3.022722721	https://www.genecards.org/cgi-bin/carddisp.pl?gene=SATB1
ACTL6B	Actin Like 6B	Protein Coding	48	GC07M100643	3.022722721	https://www.genecards.org/cgi-bin/carddisp.pl?gene=ACTL6B
CNOT3	CCR4-NOT Transcription Complex Subunit 3	Protein Coding	48	GC19P073476	3.022722721	https://www.genecards.org/cgi-bin/carddisp.pl?gene=CNOT3
TRAPPC4	Trafficking Protein Particle Complex Subunit 4	Protein Coding	47	GC11P119018	3.022722721	https://www.genecards.org/cgi-bin/carddisp.pl?gene=TRAPPC4
ANKRD17	Ankyrin Repeat Domain 17	Protein Coding	46	GC04M073074	3.022722721	https://www.genecards.org/cgi-bin/carddisp.pl?gene=ANKRD17
MED27	Mediator Complex Subunit 27	Protein Coding	44	GC09M131860	3.022722721	https://www.genecards.org/cgi-bin/carddisp.pl?gene=MED27
EHD1	EH Domain Containing 1	Protein Coding	46	GC11M099664	3.016089439	https://www.genecards.org/cgi-bin/carddisp.pl?gene=EHD1
RABAC1	Rab Acceptor 1	Protein Coding	41	GC19M041956	3.016089439	https://www.genecards.org/cgi-bin/carddisp.pl?gene=RABAC1
BHMT	Betaine--Homocysteine S-Methyltransferase	Protein Coding	48	GC05P079111	3.009888649	https://www.genecards.org/cgi-bin/carddisp.pl?gene=BHMT
FOS	Fos Proto-Oncogene, AP-1 Transcription Factor Subunit	Protein Coding	57	GC14P075278	3.009504557	https://www.genecards.org/cgi-bin/carddisp.pl?gene=FOS
ATP6V1B2	ATPase H+ Transporting V1 Subunit B2	Protein Coding	53	GC08P020197	3.00788188	https://www.genecards.org/cgi-bin/carddisp.pl?gene=ATP6V1B2
IGF1R	Insulin Like Growth Factor 1 Receptor	Protein Coding	61	GC15P098648	3.002730846	https://www.genecards.org/cgi-bin/carddisp.pl?gene=IGF1R
ZNF469	Zinc Finger Protein 469	Protein Coding	38	GC16P088101	2.997469902	https://www.genecards.org/cgi-bin/carddisp.pl?gene=ZNF469
HDAC1	Histone Deacetylase 1	Protein Coding	57	GC01P032292	2.989792824	https://www.genecards.org/cgi-bin/carddisp.pl?gene=HDAC1
PARP1	Poly(ADP-Ribose) Polymerase 1	Protein Coding	58	GC01M226360	2.987234354	https://www.genecards.org/cgi-bin/carddisp.pl?gene=PARP1
MYCN	MYCN Proto-Oncogene, BHLH Transcription Factor	Protein Coding	53	GC02P015954	2.987162352	https://www.genecards.org/cgi-bin/carddisp.pl?gene=MYCN
TPM1	Tropomyosin 1	Protein Coding	55	GC15P126449	2.98661232	https://www.genecards.org/cgi-bin/carddisp.pl?gene=TPM1
PF4	Platelet Factor 4	Protein Coding	47	GC04M073980	2.981060743	https://www.genecards.org/cgi-bin/carddisp.pl?gene=PF4
ENO2	Enolase 2	Protein Coding	54	GC12P006913	2.97911334	https://www.genecards.org/cgi-bin/carddisp.pl?gene=ENO2
CSF2	Colony Stimulating Factor 2	Protein Coding	51	GC05P132073	2.977298975	https://www.genecards.org/cgi-bin/carddisp.pl?gene=CSF2
CDH13	Cadherin 13	Protein Coding	51	GC16P082626	2.97150135	https://www.genecards.org/cgi-bin/carddisp.pl?gene=CDH13
ACE2	Angiotensin Converting Enzyme 2	Protein Coding	56	GC0XM015494	2.971199989	https://www.genecards.org/cgi-bin/carddisp.pl?gene=ACE2
MIR17HG	MiR-17-92a-1 Cluster Host Gene	RNA Gene	30	GC13P091347	2.967489719	https://www.genecards.org/cgi-bin/carddisp.pl?gene=MIR17HG
NRXN1	Neurexin 1	Protein Coding	55	GC02M049918	2.96033144	https://www.genecards.org/cgi-bin/carddisp.pl?gene=NRXN1
RARB	Retinoic Acid Receptor Beta	Protein Coding	56	GC03P024689	2.949776649	https://www.genecards.org/cgi-bin/carddisp.pl?gene=RARB
TBX2	T-Box Transcription Factor 2	Protein Coding	52	GC17P061399	2.94304657	https://www.genecards.org/cgi-bin/carddisp.pl?gene=TBX2
AIM2	Absent In Melanoma 2	Protein Coding	48	GC01M159062	2.940749168	https://www.genecards.org/cgi-bin/carddisp.pl?gene=AIM2
MECP2	Methyl-CpG Binding Protein 2	Protein Coding	53	GC0XM154021	2.934742212	https://www.genecards.org/cgi-bin/carddisp.pl?gene=MECP2
APP	Amyloid Beta Precursor Protein	Protein Coding	58	GC21M025880	2.934735537	https://www.genecards.org/cgi-bin/carddisp.pl?gene=APP
SYNGAP1	Synaptic Ras GTPase Activating Protein 1	Protein Coding	53	GC06P092230	2.933517218	https://www.genecards.org/cgi-bin/carddisp.pl?gene=SYNGAP1
NOS1	Nitric Oxide Synthase 1	Protein Coding	56	GC12M117208	2.933176517	https://www.genecards.org/cgi-bin/carddisp.pl?gene=NOS1
PTGS1	Prostaglandin-Endoperoxide Synthase 1	Protein Coding	53	GC09P122370	2.931911707	https://www.genecards.org/cgi-bin/carddisp.pl?gene=PTGS1
PDGFB	Platelet Derived Growth Factor Subunit B	Protein Coding	58	GC22M062326	2.920325518	https://www.genecards.org/cgi-bin/carddisp.pl?gene=PDGFB
DNAH9	Dynein Axonemal Heavy Chain 9	Protein Coding	44	GC17P011598	2.918056011	https://www.genecards.org/cgi-bin/carddisp.pl?gene=DNAH9
AGK	Acylglycerol Kinase	Protein Coding	47	GC07P141551	2.915320873	https://www.genecards.org/cgi-bin/carddisp.pl?gene=AGK
STAT6	Signal Transducer And Activator Of Transcription 6	Protein Coding	57	GC12M057095	2.914896011	https://www.genecards.org/cgi-bin/carddisp.pl?gene=STAT6
CHRNA7	Cholinergic Receptor Nicotinic Alpha 7 Subunit	Protein Coding	52	GC15P031923	2.914680958	https://www.genecards.org/cgi-bin/carddisp.pl?gene=CHRNA7
GUSB	Glucuronidase Beta	Protein Coding	54	GC07M065960	2.895930767	https://www.genecards.org/cgi-bin/carddisp.pl?gene=GUSB
TG	Thyroglobulin	Protein Coding	51	GC08P132866	2.892725945	https://www.genecards.org/cgi-bin/carddisp.pl?gene=TG
RRAS2	RAS Related 2	Protein Coding	55	GC11M014299	2.874333143	https://www.genecards.org/cgi-bin/carddisp.pl?gene=RRAS2
KMT2C	Lysine Methyltransferase 2C	Protein Coding	51	GC07M152134	2.863862038	https://www.genecards.org/cgi-bin/carddisp.pl?gene=KMT2C
VIM	Vimentin	Protein Coding	57	GC10P017227	2.862738371	https://www.genecards.org/cgi-bin/carddisp.pl?gene=VIM
DVL1	Dishevelled Segment Polarity Protein 1	Protein Coding	53	GC01M001335	2.841770649	https://www.genecards.org/cgi-bin/carddisp.pl?gene=DVL1
GNAS	GNAS Complex Locus	Protein Coding	56	GC20P058839	2.837094784	https://www.genecards.org/cgi-bin/carddisp.pl?gene=GNAS
DNM3OS	DNM3 Opposite Strand/Antisense RNA	RNA Gene	22	GC01M172226	2.826544762	https://www.genecards.org/cgi-bin/carddisp.pl?gene=DNM3OS
MAP2K2	Mitogen-Activated Protein Kinase Kinase 2	Protein Coding	61	GC19M004090	2.822074413	https://www.genecards.org/cgi-bin/carddisp.pl?gene=MAP2K2
KCNE5	Potassium Voltage-Gated Channel Subfamily E Regulatory Subunit 5	Protein Coding	43	GC0XM109623	2.817394972	https://www.genecards.org/cgi-bin/carddisp.pl?gene=KCNE5
PDGFRB	Platelet Derived Growth Factor Receptor Beta	Protein Coding	60	GC05M150113	2.810624123	https://www.genecards.org/cgi-bin/carddisp.pl?gene=PDGFRB
FGFR2	Fibroblast Growth Factor Receptor 2	Protein Coding	63	GC10M121478	2.805288792	https://www.genecards.org/cgi-bin/carddisp.pl?gene=FGFR2
THBS2	Thrombospondin 2	Protein Coding	53	GC06M169215	2.804656029	https://www.genecards.org/cgi-bin/carddisp.pl?gene=THBS2
ADM	Adrenomedullin	Protein Coding	51	GC11P010304	2.804612398	https://www.genecards.org/cgi-bin/carddisp.pl?gene=ADM
CDKN2B	Cyclin Dependent Kinase Inhibitor 2B	Protein Coding	53	GC09M022002	2.802924871	https://www.genecards.org/cgi-bin/carddisp.pl?gene=CDKN2B
F8	Coagulation Factor VIII	Protein Coding	54	GC0XM154835	2.800796032	https://www.genecards.org/cgi-bin/carddisp.pl?gene=F8
HLA-DPB1	Major Histocompatibility Complex, Class II, DP Beta 1	Protein Coding	51	GC06P092189	2.792929649	https://www.genecards.org/cgi-bin/carddisp.pl?gene=HLA-DPB1
MEPE	Matrix Extracellular Phosphoglycoprotein	Protein Coding	44	GC04P087821	2.790144205	https://www.genecards.org/cgi-bin/carddisp.pl?gene=MEPE
KIF13B	Kinesin Family Member 13B	Protein Coding	47	GC08M029067	2.787895441	https://www.genecards.org/cgi-bin/carddisp.pl?gene=KIF13B
KIAA0930	KIAA0930	Protein Coding	42	GC22M061541	2.787895441	https://www.genecards.org/cgi-bin/carddisp.pl?gene=KIAA0930
OSGIN2	Oxidative Stress Induced Growth Inhibitor Family Member 2	Protein Coding	38	GC08P089901	2.787895441	https://www.genecards.org/cgi-bin/carddisp.pl?gene=OSGIN2
NAB2	NGFI-A Binding Protein 2	Protein Coding	48	GC12P057595	2.764898539	https://www.genecards.org/cgi-bin/carddisp.pl?gene=NAB2
RHOD	Ras Homolog Family Member D	Protein Coding	43	GC11P071007	2.759068727	https://www.genecards.org/cgi-bin/carddisp.pl?gene=RHOD
HTR2A	5-Hydroxytryptamine Receptor 2A	Protein Coding	55	GC13M046831	2.755322456	https://www.genecards.org/cgi-bin/carddisp.pl?gene=HTR2A
CCR1	C-C Motif Chemokine Receptor 1	Protein Coding	52	GC03M046218	2.749874592	https://www.genecards.org/cgi-bin/carddisp.pl?gene=CCR1
APLN	Apelin	Protein Coding	44	GC0XM129645	2.748826027	https://www.genecards.org/cgi-bin/carddisp.pl?gene=APLN
IL2RA	Interleukin 2 Receptor Subunit Alpha	Protein Coding	57	GC10M006010	2.745061159	https://www.genecards.org/cgi-bin/carddisp.pl?gene=IL2RA
SETD2	SET Domain Containing 2, Histone Lysine Methyltransferase	Protein Coding	53	GC03M047033	2.744325638	https://www.genecards.org/cgi-bin/carddisp.pl?gene=SETD2
CTSS	Cathepsin S	Protein Coding	52	GC01M150730	2.74097538	https://www.genecards.org/cgi-bin/carddisp.pl?gene=CTSS
AKT2	AKT Serine/Threonine Kinase 2	Protein Coding	61	GC19M040230	2.738310099	https://www.genecards.org/cgi-bin/carddisp.pl?gene=AKT2
GATA2	GATA Binding Protein 2	Protein Coding	55	GC03M128479	2.737365723	https://www.genecards.org/cgi-bin/carddisp.pl?gene=GATA2
PGLYRP2	Peptidoglycan Recognition Protein 2	Protein Coding	45	GC19M015468	2.734839201	https://www.genecards.org/cgi-bin/carddisp.pl?gene=PGLYRP2
MYOZ3	Myozenin 3	Protein Coding	39	GC05P150660	2.734839201	https://www.genecards.org/cgi-bin/carddisp.pl?gene=MYOZ3
WFDC8	WAP Four-Disulfide Core Domain 8	Protein Coding	35	GC20M045551	2.734839201	https://www.genecards.org/cgi-bin/carddisp.pl?gene=WFDC8
WFDC11	WAP Four-Disulfide Core Domain 11	Protein Coding	32	GC20M045648	2.734839201	https://www.genecards.org/cgi-bin/carddisp.pl?gene=WFDC11
COL18A1-AS1	COL18A1 Antisense RNA 1	RNA Gene	21	GC21M045419	2.734839201	https://www.genecards.org/cgi-bin/carddisp.pl?gene=COL18A1-AS1
LINC00342	Long Intergenic Non-Protein Coding RNA 342	RNA Gene	20	GC02M095807	2.734839201	https://www.genecards.org/cgi-bin/carddisp.pl?gene=LINC00342
WAC-AS1	WAC Antisense RNA 1 (Head To Head)	RNA Gene	18	GC10M028519	2.734839201	https://www.genecards.org/cgi-bin/carddisp.pl?gene=WAC-AS1
FOXN3-AS1	FOXN3 Antisense RNA 1	RNA Gene	17	GC14P090426	2.734839201	https://www.genecards.org/cgi-bin/carddisp.pl?gene=FOXN3-AS1
LINC00997	Long Intergenic Non-Protein Coding RNA 997	RNA Gene	14	GC07P033308	2.734839201	https://www.genecards.org/cgi-bin/carddisp.pl?gene=LINC00997
ACSL4	Acyl-CoA Synthetase Long Chain Family Member 4	Protein Coding	52	GC0XM109624	2.730988503	https://www.genecards.org/cgi-bin/carddisp.pl?gene=ACSL4
CYP7A1	Cytochrome P450 Family 7 Subfamily A Member 1	Protein Coding	49	GC08M058476	2.728805065	https://www.genecards.org/cgi-bin/carddisp.pl?gene=CYP7A1
CLIC2	Chloride Intracellular Channel 2	Protein Coding	45	GC0XM155276	2.7240417	https://www.genecards.org/cgi-bin/carddisp.pl?gene=CLIC2
PTHLH	Parathyroid Hormone Like Hormone	Protein Coding	52	GC12M027959	2.720499754	https://www.genecards.org/cgi-bin/carddisp.pl?gene=PTHLH
ALDH2	Aldehyde Dehydrogenase 2 Family Member	Protein Coding	57	GC12P111766	2.717836857	https://www.genecards.org/cgi-bin/carddisp.pl?gene=ALDH2
ROCK1	Rho Associated Coiled-Coil Containing Protein Kinase 1	Protein Coding	56	GC18M020946	2.715327263	https://www.genecards.org/cgi-bin/carddisp.pl?gene=ROCK1
SAA1	Serum Amyloid A1	Protein Coding	46	GC11P018579	2.714837313	https://www.genecards.org/cgi-bin/carddisp.pl?gene=SAA1
MYLK2	Myosin Light Chain Kinase 2	Protein Coding	52	GC20P031819	2.711686134	https://www.genecards.org/cgi-bin/carddisp.pl?gene=MYLK2
ROCK2	Rho Associated Coiled-Coil Containing Protein Kinase 2	Protein Coding	53	GC02M011331	2.705681324	https://www.genecards.org/cgi-bin/carddisp.pl?gene=ROCK2
PON2	Paraoxonase 2	Protein Coding	50	GC07M095404	2.701015949	https://www.genecards.org/cgi-bin/carddisp.pl?gene=PON2
MEG3	Maternally Expressed 3	RNA Gene	31	GC14P110892	2.689965248	https://www.genecards.org/cgi-bin/carddisp.pl?gene=MEG3
MMP7	Matrix Metallopeptidase 7	Protein Coding	53	GC11M102425	2.687959909	https://www.genecards.org/cgi-bin/carddisp.pl?gene=MMP7
CASP1	Caspase 1	Protein Coding	56	GC11M105025	2.687926769	https://www.genecards.org/cgi-bin/carddisp.pl?gene=CASP1
COL8A1	Collagen Type VIII Alpha 1 Chain	Protein Coding	46	GC03P099638	2.68742609	https://www.genecards.org/cgi-bin/carddisp.pl?gene=COL8A1
COL4A4	Collagen Type IV Alpha 4 Chain	Protein Coding	51	GC02M226973	2.684844494	https://www.genecards.org/cgi-bin/carddisp.pl?gene=COL4A4
HSPA8	Heat Shock Protein Family A (Hsp70) Member 8	Protein Coding	56	GC11M123057	2.677735329	https://www.genecards.org/cgi-bin/carddisp.pl?gene=HSPA8
SLC20A1	Solute Carrier Family 20 Member 1	Protein Coding	51	GC02P123796	2.670942783	https://www.genecards.org/cgi-bin/carddisp.pl?gene=SLC20A1
SON	SON DNA And RNA Binding Protein	Protein Coding	47	GC21P033542	2.663787603	https://www.genecards.org/cgi-bin/carddisp.pl?gene=SON
CCND1	Cyclin D1	Protein Coding	60	GC11P069641	2.663748741	https://www.genecards.org/cgi-bin/carddisp.pl?gene=CCND1
GHR	Growth Hormone Receptor	Protein Coding	53	GC05P042429	2.660694361	https://www.genecards.org/cgi-bin/carddisp.pl?gene=GHR
TNFAIP3	TNF Alpha Induced Protein 3	Protein Coding	55	GC06P137866	2.650536537	https://www.genecards.org/cgi-bin/carddisp.pl?gene=TNFAIP3
CYBB	Cytochrome B-245 Beta Chain	Protein Coding	56	GC0XP037780	2.64560318	https://www.genecards.org/cgi-bin/carddisp.pl?gene=CYBB
PLTP	Phospholipid Transfer Protein	Protein Coding	51	GC20M045898	2.644083261	https://www.genecards.org/cgi-bin/carddisp.pl?gene=PLTP
PEPD	Peptidase D	Protein Coding	52	GC19M033386	2.643243313	https://www.genecards.org/cgi-bin/carddisp.pl?gene=PEPD
CAV1	Caveolin 1	Protein Coding	55	GC07P116524	2.637442589	https://www.genecards.org/cgi-bin/carddisp.pl?gene=CAV1
RB1	RB Transcriptional Corepressor 1	Protein Coding	55	GC13P048303	2.635159492	https://www.genecards.org/cgi-bin/carddisp.pl?gene=RB1
ARAF	A-Raf Proto-Oncogene, Serine/Threonine Kinase	Protein Coding	53	GC0XP047710	2.631940365	https://www.genecards.org/cgi-bin/carddisp.pl?gene=ARAF
PIK3C2A	Phosphatidylinositol-4-Phosphate 3-Kinase Catalytic Subunit Type 2 Alpha	Protein Coding	54	GC11M017656	2.625695705	https://www.genecards.org/cgi-bin/carddisp.pl?gene=PIK3C2A
PTH1R	Parathyroid Hormone 1 Receptor	Protein Coding	57	GC03P046877	2.625138283	https://www.genecards.org/cgi-bin/carddisp.pl?gene=PTH1R
PPP2R1A	Protein Phosphatase 2 Scaffold Subunit Aalpha	Protein Coding	54	GC19P073371	2.620923519	https://www.genecards.org/cgi-bin/carddisp.pl?gene=PPP2R1A
UBAC2	UBA Domain Containing 2	Protein Coding	44	GC13P099200	2.620183229	https://www.genecards.org/cgi-bin/carddisp.pl?gene=UBAC2
ECE1	Endothelin Converting Enzyme 1	Protein Coding	55	GC01M021217	2.618954182	https://www.genecards.org/cgi-bin/carddisp.pl?gene=ECE1
FGF1	Fibroblast Growth Factor 1	Protein Coding	54	GC05M142555	2.607359886	https://www.genecards.org/cgi-bin/carddisp.pl?gene=FGF1
IL13	Interleukin 13	Protein Coding	50	GC05P132656	2.59980464	https://www.genecards.org/cgi-bin/carddisp.pl?gene=IL13
COA6	Cytochrome C Oxidase Assembly Factor 6	Protein Coding	43	GC01P234374	2.598206758	https://www.genecards.org/cgi-bin/carddisp.pl?gene=COA6
HGF	Hepatocyte Growth Factor	Protein Coding	58	GC07M081699	2.597019196	https://www.genecards.org/cgi-bin/carddisp.pl?gene=HGF
FLT1	Fms Related Receptor Tyrosine Kinase 1	Protein Coding	57	GC13M028300	2.585599422	https://www.genecards.org/cgi-bin/carddisp.pl?gene=FLT1
SMARCA5	SWI/SNF Related, Matrix Associated, Actin Dependent Regulator Of Chromatin, Subfamily A, Member 5	Protein Coding	48	GC04P143513	2.57755208	https://www.genecards.org/cgi-bin/carddisp.pl?gene=SMARCA5
PDE3A	Phosphodiesterase 3A	Protein Coding	56	GC12P023897	2.576006413	https://www.genecards.org/cgi-bin/carddisp.pl?gene=PDE3A
ITGA5	Integrin Subunit Alpha 5	Protein Coding	56	GC12M055005	2.570575237	https://www.genecards.org/cgi-bin/carddisp.pl?gene=ITGA5
ACVR1B	Activin A Receptor Type 1B	Protein Coding	53	GC12P051951	2.569125652	https://www.genecards.org/cgi-bin/carddisp.pl?gene=ACVR1B
ALPP	Alkaline Phosphatase, Placental	Protein Coding	51	GC02P232378	2.560080767	https://www.genecards.org/cgi-bin/carddisp.pl?gene=ALPP
VLDLR	Very Low Density Lipoprotein Receptor	Protein Coding	56	GC09P002611	2.551966429	https://www.genecards.org/cgi-bin/carddisp.pl?gene=VLDLR
C3	Complement C3	Protein Coding	56	GC19M006677	2.545273066	https://www.genecards.org/cgi-bin/carddisp.pl?gene=C3
EZH2	Enhancer Of Zeste 2 Polycomb Repressive Complex 2 Subunit	Protein Coding	60	GC07M148807	2.542254448	https://www.genecards.org/cgi-bin/carddisp.pl?gene=EZH2
YWHAG	Tyrosine 3-Monooxygenase/Tryptophan 5-Monooxygenase Activation Protein Gamma	Protein Coding	55	GC07M077229	2.537260532	https://www.genecards.org/cgi-bin/carddisp.pl?gene=YWHAG
MAPT	Microtubule Associated Protein Tau	Protein Coding	57	GC17P045894	2.535368443	https://www.genecards.org/cgi-bin/carddisp.pl?gene=MAPT
KRT86	Keratin 86	Protein Coding	45	GC12P052249	2.522016525	https://www.genecards.org/cgi-bin/carddisp.pl?gene=KRT86
FLNC	Filamin C	Protein Coding	52	GC07P128830	2.520130634	https://www.genecards.org/cgi-bin/carddisp.pl?gene=FLNC
ROR2	Receptor Tyrosine Kinase Like Orphan Receptor 2	Protein Coding	55	GC09M096500	2.51546526	https://www.genecards.org/cgi-bin/carddisp.pl?gene=ROR2
CLDN3	Claudin 3	Protein Coding	47	GC07M073768	2.513278008	https://www.genecards.org/cgi-bin/carddisp.pl?gene=CLDN3
MBTPS2	Membrane Bound Transcription Factor Peptidase, Site 2	Protein Coding	50	GC0XP021839	2.50836277	https://www.genecards.org/cgi-bin/carddisp.pl?gene=MBTPS2
SEC24D	SEC24 Homolog D, COPII Coat Complex Component	Protein Coding	50	GC04M118722	2.50836277	https://www.genecards.org/cgi-bin/carddisp.pl?gene=SEC24D
GP1BA	Glycoprotein Ib Platelet Subunit Alpha	Protein Coding	54	GC17P004932	2.506742716	https://www.genecards.org/cgi-bin/carddisp.pl?gene=GP1BA
GAA	Alpha Glucosidase	Protein Coding	56	GC17P080101	2.50357461	https://www.genecards.org/cgi-bin/carddisp.pl?gene=GAA
CXCL10	C-X-C Motif Chemokine Ligand 10	Protein Coding	51	GC04M076021	2.503304482	https://www.genecards.org/cgi-bin/carddisp.pl?gene=CXCL10
CYP11B2	Cytochrome P450 Family 11 Subfamily B Member 2	Protein Coding	53	GC08M142910	2.498505116	https://www.genecards.org/cgi-bin/carddisp.pl?gene=CYP11B2
GJB2	Gap Junction Protein Beta 2	Protein Coding	52	GC13M020187	2.496453524	https://www.genecards.org/cgi-bin/carddisp.pl?gene=GJB2
WDR26	WD Repeat Domain 26	Protein Coding	48	GC01M224385	2.495287418	https://www.genecards.org/cgi-bin/carddisp.pl?gene=WDR26
DPM2	Dolichyl-Phosphate Mannosyltransferase Subunit 2, Regulatory	Protein Coding	42	GC09M127935	2.491566896	https://www.genecards.org/cgi-bin/carddisp.pl?gene=DPM2
SAMHD1	SAM And HD Domain Containing Deoxynucleoside Triphosphate Triphosphohydrolase 1	Protein Coding	50	GC20M036890	2.484832287	https://www.genecards.org/cgi-bin/carddisp.pl?gene=SAMHD1
NKX2-1	NK2 Homeobox 1	Protein Coding	53	GC14M036516	2.484266043	https://www.genecards.org/cgi-bin/carddisp.pl?gene=NKX2-1
DLX5	Distal-Less Homeobox 5	Protein Coding	50	GC07M097020	2.483920097	https://www.genecards.org/cgi-bin/carddisp.pl?gene=DLX5
CLDN4	Claudin 4	Protein Coding	46	GC07P073799	2.482198477	https://www.genecards.org/cgi-bin/carddisp.pl?gene=CLDN4
CGB3	Chorionic Gonadotropin Subunit Beta 3	Protein Coding	40	GC19M070870	2.480879784	https://www.genecards.org/cgi-bin/carddisp.pl?gene=CGB3
CYFIP1	Cytoplasmic FMR1 Interacting Protein 1	Protein Coding	46	GC15M022867	2.477256536	https://www.genecards.org/cgi-bin/carddisp.pl?gene=CYFIP1
MAGI2	Membrane Associated Guanylate Kinase, WW And PDZ Domain Containing 2	Protein Coding	50	GC07M078017	2.47555995	https://www.genecards.org/cgi-bin/carddisp.pl?gene=MAGI2
ADAM15	ADAM Metallopeptidase Domain 15	Protein Coding	51	GC01P155050	2.470362663	https://www.genecards.org/cgi-bin/carddisp.pl?gene=ADAM15
APC2	APC Regulator Of WNT Signaling Pathway 2	Protein Coding	48	GC19P003736	2.462855816	https://www.genecards.org/cgi-bin/carddisp.pl?gene=APC2
HLA-DQB1	Major Histocompatibility Complex, Class II, DQ Beta 1	Protein Coding	48	GC06M071781	2.459435463	https://www.genecards.org/cgi-bin/carddisp.pl?gene=HLA-DQB1
KLK1	Kallikrein 1	Protein Coding	53	GC19M050819	2.455553532	https://www.genecards.org/cgi-bin/carddisp.pl?gene=KLK1
MUC1	Mucin 1, Cell Surface Associated	Protein Coding	55	GC01M155185	2.449813366	https://www.genecards.org/cgi-bin/carddisp.pl?gene=MUC1
MAX	MYC Associated Factor X	Protein Coding	53	GC14M065133	2.446218729	https://www.genecards.org/cgi-bin/carddisp.pl?gene=MAX
CTSK	Cathepsin K	Protein Coding	57	GC01M152758	2.439392328	https://www.genecards.org/cgi-bin/carddisp.pl?gene=CTSK
KRT7	Keratin 7	Protein Coding	48	GC12P052232	2.437637568	https://www.genecards.org/cgi-bin/carddisp.pl?gene=KRT7
ITGAM	Integrin Subunit Alpha M	Protein Coding	55	GC16P042850	2.437526464	https://www.genecards.org/cgi-bin/carddisp.pl?gene=ITGAM
KCNJ8	Potassium Inwardly Rectifying Channel Subfamily J Member 8	Protein Coding	50	GC12M021764	2.437437296	https://www.genecards.org/cgi-bin/carddisp.pl?gene=KCNJ8
VTN	Vitronectin	Protein Coding	51	GC17M051189	2.435525417	https://www.genecards.org/cgi-bin/carddisp.pl?gene=VTN
PPIA	Peptidylprolyl Isomerase A	Protein Coding	52	GC07P044811	2.431473255	https://www.genecards.org/cgi-bin/carddisp.pl?gene=PPIA
CYP21A2	Cytochrome P450 Family 21 Subfamily A Member 2	Protein Coding	51	GC06P092176	2.430060148	https://www.genecards.org/cgi-bin/carddisp.pl?gene=CYP21A2
TUG1	Taurine Up-Regulated 1	Protein Coding	26	GC22P030969	2.418712139	https://www.genecards.org/cgi-bin/carddisp.pl?gene=TUG1
GSR	Glutathione-Disulfide Reductase	Protein Coding	56	GC08M030678	2.417393684	https://www.genecards.org/cgi-bin/carddisp.pl?gene=GSR
GATAD2B	GATA Zinc Finger Domain Containing 2B	Protein Coding	50	GC01M153791	2.417100906	https://www.genecards.org/cgi-bin/carddisp.pl?gene=GATAD2B
ATM	ATM Serine/Threonine Kinase	Protein Coding	60	GC11P108222	2.41214776	https://www.genecards.org/cgi-bin/carddisp.pl?gene=ATM
LIPC	Lipase C, Hepatic Type	Protein Coding	52	GC15P058410	2.396647692	https://www.genecards.org/cgi-bin/carddisp.pl?gene=LIPC
MAPK8	Mitogen-Activated Protein Kinase 8	Protein Coding	57	GC10P048306	2.396256208	https://www.genecards.org/cgi-bin/carddisp.pl?gene=MAPK8
NR3C2	Nuclear Receptor Subfamily 3 Group C Member 2	Protein Coding	52	GC04M148078	2.384557962	https://www.genecards.org/cgi-bin/carddisp.pl?gene=NR3C2
GPT	Glutamic--Pyruvic Transaminase	Protein Coding	48	GC08P144502	2.382771969	https://www.genecards.org/cgi-bin/carddisp.pl?gene=GPT
PLA2G2A	Phospholipase A2 Group IIA	Protein Coding	53	GC01M019975	2.381981373	https://www.genecards.org/cgi-bin/carddisp.pl?gene=PLA2G2A
COMP	Cartilage Oligomeric Matrix Protein	Protein Coding	53	GC19M018783	2.379211903	https://www.genecards.org/cgi-bin/carddisp.pl?gene=COMP
CASR	Calcium Sensing Receptor	Protein Coding	57	GC03P122183	2.375671864	https://www.genecards.org/cgi-bin/carddisp.pl?gene=CASR
ANXA2	Annexin A2	Protein Coding	55	GC15M060347	2.372997284	https://www.genecards.org/cgi-bin/carddisp.pl?gene=ANXA2
FOXP3	Forkhead Box P3	Protein Coding	53	GC0XM049250	2.369149208	https://www.genecards.org/cgi-bin/carddisp.pl?gene=FOXP3
COL4A1	Collagen Type IV Alpha 1 Chain	Protein Coding	55	GC13M110148	2.367919207	https://www.genecards.org/cgi-bin/carddisp.pl?gene=COL4A1
SELL	Selectin L	Protein Coding	50	GC01M169690	2.363625526	https://www.genecards.org/cgi-bin/carddisp.pl?gene=SELL
MIR33B	MicroRNA 33b	RNA Gene	22	GC17M017813	2.361595154	https://www.genecards.org/cgi-bin/carddisp.pl?gene=MIR33B
CD59	CD59 Molecule (CD59 Blood Group)	Protein Coding	53	GC11M033704	2.359809399	https://www.genecards.org/cgi-bin/carddisp.pl?gene=CD59
ALOX5	Arachidonate 5-Lipoxygenase	Protein Coding	54	GC10P045374	2.358639717	https://www.genecards.org/cgi-bin/carddisp.pl?gene=ALOX5
SHBG	Sex Hormone Binding Globulin	Protein Coding	48	GC17P007613	2.357617855	https://www.genecards.org/cgi-bin/carddisp.pl?gene=SHBG
TNFSF10	TNF Superfamily Member 10	Protein Coding	51	GC03M172505	2.356568575	https://www.genecards.org/cgi-bin/carddisp.pl?gene=TNFSF10
CEP290	Centrosomal Protein 290	Protein Coding	48	GC12M088049	2.354530573	https://www.genecards.org/cgi-bin/carddisp.pl?gene=CEP290
SYT2	Synaptotagmin 2	Protein Coding	51	GC01M202559	2.350370407	https://www.genecards.org/cgi-bin/carddisp.pl?gene=SYT2
HDAC6	Histone Deacetylase 6	Protein Coding	61	GC0XP048801	2.34496212	https://www.genecards.org/cgi-bin/carddisp.pl?gene=HDAC6
RYR1	Ryanodine Receptor 1	Protein Coding	53	GC19P072806	2.344688416	https://www.genecards.org/cgi-bin/carddisp.pl?gene=RYR1
HSPA5	Heat Shock Protein Family A (Hsp70) Member 5	Protein Coding	55	GC09M125234	2.342708826	https://www.genecards.org/cgi-bin/carddisp.pl?gene=HSPA5
FTL	Ferritin Light Chain	Protein Coding	52	GC19P048965	2.340681553	https://www.genecards.org/cgi-bin/carddisp.pl?gene=FTL
NSUN2	NOP2/Sun RNA Methyltransferase 2	Protein Coding	50	GC05M006599	2.340296745	https://www.genecards.org/cgi-bin/carddisp.pl?gene=NSUN2
SOD2	Superoxide Dismutase 2	Protein Coding	53	GC06M159669	2.339453459	https://www.genecards.org/cgi-bin/carddisp.pl?gene=SOD2
LUM	Lumican	Protein Coding	48	GC12M091102	2.338377237	https://www.genecards.org/cgi-bin/carddisp.pl?gene=LUM
TNFSF13B	TNF Superfamily Member 13b	Protein Coding	52	GC13P108251	2.326799393	https://www.genecards.org/cgi-bin/carddisp.pl?gene=TNFSF13B
RYR2	Ryanodine Receptor 2	Protein Coding	53	GC01P237042	2.32640028	https://www.genecards.org/cgi-bin/carddisp.pl?gene=RYR2
ENTPD1	Ectonucleoside Triphosphate Diphosphohydrolase 1	Protein Coding	57	GC10P095711	2.32186079	https://www.genecards.org/cgi-bin/carddisp.pl?gene=ENTPD1
RBFOX2	RNA Binding Fox-1 Homolog 2	Protein Coding	46	GC22M035738	2.316147327	https://www.genecards.org/cgi-bin/carddisp.pl?gene=RBFOX2
MEIS2	Meis Homeobox 2	Protein Coding	48	GC15M036889	2.306532383	https://www.genecards.org/cgi-bin/carddisp.pl?gene=MEIS2
SLC8A1	Solute Carrier Family 8 Member A1	Protein Coding	51	GC02M040078	2.301615477	https://www.genecards.org/cgi-bin/carddisp.pl?gene=SLC8A1
HBEGF	Heparin Binding EGF Like Growth Factor	Protein Coding	50	GC05M140332	2.298547983	https://www.genecards.org/cgi-bin/carddisp.pl?gene=HBEGF
NXPH4	Neurexophilin 4	Protein Coding	43	GC12P057600	2.295800209	https://www.genecards.org/cgi-bin/carddisp.pl?gene=NXPH4
MBD6	Methyl-CpG Binding Domain Protein 6	Protein Coding	42	GC12P057520	2.295800209	https://www.genecards.org/cgi-bin/carddisp.pl?gene=MBD6
NABP2	Nucleic Acid Binding Protein 2	Protein Coding	40	GC12P057471	2.295800209	https://www.genecards.org/cgi-bin/carddisp.pl?gene=NABP2
LRP1-AS	LRP1 Antisense RNA	RNA Gene	17	GC12M057145	2.295800209	https://www.genecards.org/cgi-bin/carddisp.pl?gene=LRP1-AS
HSPD1P4	Heat Shock Protein Family D (Hsp60) Member 1 Pseudogene 4	Pseudogene	10	GC12P057567	2.295800209	https://www.genecards.org/cgi-bin/carddisp.pl?gene=HSPD1P4
TEK	TEK Receptor Tyrosine Kinase	Protein Coding	58	GC09P027109	2.292616606	https://www.genecards.org/cgi-bin/carddisp.pl?gene=TEK
FABP3	Fatty Acid Binding Protein 3	Protein Coding	50	GC01M031365	2.290077209	https://www.genecards.org/cgi-bin/carddisp.pl?gene=FABP3
CYCS	Cytochrome C, Somatic	Protein Coding	55	GC07M025118	2.2882967	https://www.genecards.org/cgi-bin/carddisp.pl?gene=CYCS
ROBO1	Roundabout Guidance Receptor 1	Protein Coding	51	GC03M078597	2.287654161	https://www.genecards.org/cgi-bin/carddisp.pl?gene=ROBO1
UBE3A	Ubiquitin Protein Ligase E3A	Protein Coding	53	GC15M025333	2.285965204	https://www.genecards.org/cgi-bin/carddisp.pl?gene=UBE3A
AHDC1	AT-Hook DNA Binding Motif Containing 1	Protein Coding	42	GC01M027534	2.282458782	https://www.genecards.org/cgi-bin/carddisp.pl?gene=AHDC1
LAMP1	Lysosomal Associated Membrane Protein 1	Protein Coding	50	GC13P113297	2.280328751	https://www.genecards.org/cgi-bin/carddisp.pl?gene=LAMP1
PDGFA	Platelet Derived Growth Factor Subunit A	Protein Coding	50	GC07M000497	2.278461456	https://www.genecards.org/cgi-bin/carddisp.pl?gene=PDGFA
DUT	Deoxyuridine Triphosphatase	Protein Coding	50	GC15P048331	2.27600503	https://www.genecards.org/cgi-bin/carddisp.pl?gene=DUT
CDC42	Cell Division Cycle 42	Protein Coding	57	GC01P022052	2.275467873	https://www.genecards.org/cgi-bin/carddisp.pl?gene=CDC42
CHD4	Chromodomain Helicase DNA Binding Protein 4	Protein Coding	51	GC12M006570	2.271438599	https://www.genecards.org/cgi-bin/carddisp.pl?gene=CHD4
PDYN	Prodynorphin	Protein Coding	51	GC20M001978	2.267395973	https://www.genecards.org/cgi-bin/carddisp.pl?gene=PDYN
LRP2	LDL Receptor Related Protein 2	Protein Coding	55	GC02M169127	2.266843557	https://www.genecards.org/cgi-bin/carddisp.pl?gene=LRP2
SHMT1	Serine Hydroxymethyltransferase 1	Protein Coding	52	GC17M050956	2.259328365	https://www.genecards.org/cgi-bin/carddisp.pl?gene=SHMT1
BAZ1A	Bromodomain Adjacent To Zinc Finger Domain 1A	Protein Coding	46	GC14M034752	2.254359245	https://www.genecards.org/cgi-bin/carddisp.pl?gene=BAZ1A
GPNMB	Glycoprotein Nmb	Protein Coding	51	GC07P023238	2.250872374	https://www.genecards.org/cgi-bin/carddisp.pl?gene=GPNMB
EYA1	EYA Transcriptional Coactivator And Phosphatase 1	Protein Coding	51	GC08M071210	2.250527859	https://www.genecards.org/cgi-bin/carddisp.pl?gene=EYA1
ABHD10	Abhydrolase Domain Containing 10, Depalmitoylase	Protein Coding	43	GC03P111978	2.248400927	https://www.genecards.org/cgi-bin/carddisp.pl?gene=ABHD10
MNT	MAX Network Transcriptional Repressor	Protein Coding	42	GC17M002384	2.248400927	https://www.genecards.org/cgi-bin/carddisp.pl?gene=MNT
MXD4	MAX Dimerization Protein 4	Protein Coding	42	GC04M002635	2.248400927	https://www.genecards.org/cgi-bin/carddisp.pl?gene=MXD4
HAPSTR1	HUWE1 Associated Protein Modifying Stress Responses	Protein Coding	35	GC16P013841	2.248400927	https://www.genecards.org/cgi-bin/carddisp.pl?gene=HAPSTR1
TGM2	Transglutaminase 2	Protein Coding	54	GC20M038127	2.245459795	https://www.genecards.org/cgi-bin/carddisp.pl?gene=TGM2
LTF	Lactotransferrin	Protein Coding	52	GC03M046435	2.238759518	https://www.genecards.org/cgi-bin/carddisp.pl?gene=LTF
MYC	MYC Proto-Oncogene, BHLH Transcription Factor	Protein Coding	59	GC08P127735	2.236408472	https://www.genecards.org/cgi-bin/carddisp.pl?gene=MYC
CTLA4	Cytotoxic T-Lymphocyte Associated Protein 4	Protein Coding	54	GC02P203854	2.23060298	https://www.genecards.org/cgi-bin/carddisp.pl?gene=CTLA4
SCN2A	Sodium Voltage-Gated Channel Alpha Subunit 2	Protein Coding	56	GC02P165194	2.226805687	https://www.genecards.org/cgi-bin/carddisp.pl?gene=SCN2A
IGF2R	Insulin Like Growth Factor 2 Receptor	Protein Coding	52	GC06P159969	2.226035118	https://www.genecards.org/cgi-bin/carddisp.pl?gene=IGF2R
PRDM9	PR/SET Domain 9	Protein Coding	44	GC05P023443	2.223531008	https://www.genecards.org/cgi-bin/carddisp.pl?gene=PRDM9
ESR2	Estrogen Receptor 2	Protein Coding	56	GC14M064084	2.22252655	https://www.genecards.org/cgi-bin/carddisp.pl?gene=ESR2
DCLRE1C	DNA Cross-Link Repair 1C	Protein Coding	51	GC10M014897	2.221124411	https://www.genecards.org/cgi-bin/carddisp.pl?gene=DCLRE1C
ACTN4	Actinin Alpha 4	Protein Coding	53	GC19P038647	2.210775852	https://www.genecards.org/cgi-bin/carddisp.pl?gene=ACTN4
RELA	RELA Proto-Oncogene, NF-KB Subunit	Protein Coding	59	GC11M065653	2.210633516	https://www.genecards.org/cgi-bin/carddisp.pl?gene=RELA
RPS9	Ribosomal Protein S9	Protein Coding	48	GC19P075712	2.207960129	https://www.genecards.org/cgi-bin/carddisp.pl?gene=RPS9
RPS6KB1	Ribosomal Protein S6 Kinase B1	Protein Coding	55	GC17P059893	2.19709444	https://www.genecards.org/cgi-bin/carddisp.pl?gene=RPS6KB1
TXN	Thioredoxin	Protein Coding	52	GC09M110243	2.196381092	https://www.genecards.org/cgi-bin/carddisp.pl?gene=TXN
MCPH1	Microcephalin 1	Protein Coding	46	GC08P006406	2.190308809	https://www.genecards.org/cgi-bin/carddisp.pl?gene=MCPH1
POMC	Proopiomelanocortin	Protein Coding	55	GC02M025160	2.190280199	https://www.genecards.org/cgi-bin/carddisp.pl?gene=POMC
NRP1	Neuropilin 1	Protein Coding	54	GC10M033177	2.187623024	https://www.genecards.org/cgi-bin/carddisp.pl?gene=NRP1
PLAUR	Plasminogen Activator, Urokinase Receptor	Protein Coding	52	GC19M043646	2.18220377	https://www.genecards.org/cgi-bin/carddisp.pl?gene=PLAUR
PDCD1	Programmed Cell Death 1	Protein Coding	55	GC02M241849	2.180747986	https://www.genecards.org/cgi-bin/carddisp.pl?gene=PDCD1
PLCE1	Phospholipase C Epsilon 1	Protein Coding	52	GC10P093993	2.180043936	https://www.genecards.org/cgi-bin/carddisp.pl?gene=PLCE1
CDKN3	Cyclin Dependent Kinase Inhibitor 3	Protein Coding	48	GC14P054398	2.176918268	https://www.genecards.org/cgi-bin/carddisp.pl?gene=CDKN3
CEBPA	CCAAT Enhancer Binding Protein Alpha	Protein Coding	53	GC19M033299	2.173429489	https://www.genecards.org/cgi-bin/carddisp.pl?gene=CEBPA
GH1	Growth Hormone 1	Protein Coding	50	GC17M063917	2.170450926	https://www.genecards.org/cgi-bin/carddisp.pl?gene=GH1
PPARGC1A	PPARG Coactivator 1 Alpha	Protein Coding	53	GC04M023755	2.169118166	https://www.genecards.org/cgi-bin/carddisp.pl?gene=PPARGC1A
ADAM10	ADAM Metallopeptidase Domain 10	Protein Coding	60	GC15M058588	2.16459322	https://www.genecards.org/cgi-bin/carddisp.pl?gene=ADAM10
FGGY	FGGY Carbohydrate Kinase Domain Containing	Protein Coding	43	GC01P059296	2.159279823	https://www.genecards.org/cgi-bin/carddisp.pl?gene=FGGY
MIR185	MicroRNA 185	RNA Gene	25	GC22P044371	2.157802105	https://www.genecards.org/cgi-bin/carddisp.pl?gene=MIR185
PTGER4	Prostaglandin E Receptor 4	Protein Coding	52	GC05P040679	2.155778646	https://www.genecards.org/cgi-bin/carddisp.pl?gene=PTGER4
CXCL9	C-X-C Motif Chemokine Ligand 9	Protein Coding	47	GC04M076001	2.152965069	https://www.genecards.org/cgi-bin/carddisp.pl?gene=CXCL9
ENAM	Enamelin	Protein Coding	46	GC04P070628	2.151551962	https://www.genecards.org/cgi-bin/carddisp.pl?gene=ENAM
MIR499A	MicroRNA 499a	RNA Gene	25	GC20P034990	2.150916576	https://www.genecards.org/cgi-bin/carddisp.pl?gene=MIR499A
GTF3A	General Transcription Factor IIIA	Protein Coding	42	GC13P027429	2.149023771	https://www.genecards.org/cgi-bin/carddisp.pl?gene=GTF3A
AHSP	Alpha Hemoglobin Stabilizing Protein	Protein Coding	42	GC16P031527	2.14726305	https://www.genecards.org/cgi-bin/carddisp.pl?gene=AHSP
HBB	Hemoglobin Subunit Beta	Protein Coding	51	GC11M006827	2.146930933	https://www.genecards.org/cgi-bin/carddisp.pl?gene=HBB
APOC2	Apolipoprotein C2	Protein Coding	51	GC19P073058	2.14509201	https://www.genecards.org/cgi-bin/carddisp.pl?gene=APOC2
LRP6	LDL Receptor Related Protein 6	Protein Coding	55	GC12M022658	2.141895771	https://www.genecards.org/cgi-bin/carddisp.pl?gene=LRP6
SMARCA1	SWI/SNF Related, Matrix Associated, Actin Dependent Regulator Of Chromatin, Subfamily A, Member 1	Protein Coding	46	GC0XM129447	2.141203642	https://www.genecards.org/cgi-bin/carddisp.pl?gene=SMARCA1
F9	Coagulation Factor IX	Protein Coding	54	GC0XP139530	2.138377666	https://www.genecards.org/cgi-bin/carddisp.pl?gene=F9
HOXD13	Homeobox D13	Protein Coding	47	GC02P176092	2.133616209	https://www.genecards.org/cgi-bin/carddisp.pl?gene=HOXD13
TLL1	Tolloid Like 1	Protein Coding	51	GC04P165873	2.133588791	https://www.genecards.org/cgi-bin/carddisp.pl?gene=TLL1
ANGPT2	Angiopoietin 2	Protein Coding	55	GC08M006499	2.133323193	https://www.genecards.org/cgi-bin/carddisp.pl?gene=ANGPT2
EIF5A	Eukaryotic Translation Initiation Factor 5A	Protein Coding	51	GC17P007306	2.130127192	https://www.genecards.org/cgi-bin/carddisp.pl?gene=EIF5A
RAD21	RAD21 Cohesin Complex Component	Protein Coding	51	GC08M116846	2.114042759	https://www.genecards.org/cgi-bin/carddisp.pl?gene=RAD21
PTPN3	Protein Tyrosine Phosphatase Non-Receptor Type 3	Protein Coding	51	GC09M109375	2.108536243	https://www.genecards.org/cgi-bin/carddisp.pl?gene=PTPN3
CD28	CD28 Molecule	Protein Coding	55	GC02P203706	2.106908321	https://www.genecards.org/cgi-bin/carddisp.pl?gene=CD28
FOXP2	Forkhead Box P2	Protein Coding	50	GC07P114086	2.106879473	https://www.genecards.org/cgi-bin/carddisp.pl?gene=FOXP2
NAV1	Neuron Navigator 1	Protein Coding	43	GC01P201568	2.103826523	https://www.genecards.org/cgi-bin/carddisp.pl?gene=NAV1
CALR	Calreticulin	Protein Coding	58	GC19P012938	2.100548744	https://www.genecards.org/cgi-bin/carddisp.pl?gene=CALR
CSF1	Colony Stimulating Factor 1	Protein Coding	51	GC01P109911	2.09975481	https://www.genecards.org/cgi-bin/carddisp.pl?gene=CSF1
TNFRSF1B	TNF Receptor Superfamily Member 1B	Protein Coding	56	GC01P012301	2.099039793	https://www.genecards.org/cgi-bin/carddisp.pl?gene=TNFRSF1B
MIR30A	MicroRNA 30a	RNA Gene	22	GC06M071403	2.098816633	https://www.genecards.org/cgi-bin/carddisp.pl?gene=MIR30A
SORT1	Sortilin 1	Protein Coding	51	GC01M109310	2.098781347	https://www.genecards.org/cgi-bin/carddisp.pl?gene=SORT1
OGN	Osteoglycin	Protein Coding	47	GC09M092383	2.097998142	https://www.genecards.org/cgi-bin/carddisp.pl?gene=OGN
SIGMAR1	Sigma Non-Opioid Intracellular Receptor 1	Protein Coding	54	GC09M034634	2.093886375	https://www.genecards.org/cgi-bin/carddisp.pl?gene=SIGMAR1
HLA-DRB3	Major Histocompatibility Complex, Class II, DR Beta 3	Protein Coding	34	GC06Mn03715	2.093069792	https://www.genecards.org/cgi-bin/carddisp.pl?gene=HLA-DRB3
EDN2	Endothelin 2	Protein Coding	47	GC01M041478	2.089459181	https://www.genecards.org/cgi-bin/carddisp.pl?gene=EDN2
PTK2	Protein Tyrosine Kinase 2	Protein Coding	55	GC08M140657	2.089352131	https://www.genecards.org/cgi-bin/carddisp.pl?gene=PTK2
IL5	Interleukin 5	Protein Coding	52	GC05M132541	2.088861942	https://www.genecards.org/cgi-bin/carddisp.pl?gene=IL5
DPP4	Dipeptidyl Peptidase 4	Protein Coding	57	GC02M161992	2.081714392	https://www.genecards.org/cgi-bin/carddisp.pl?gene=DPP4
POU5F1	POU Class 5 Homeobox 1	Protein Coding	51	GC06M071676	2.0797019	https://www.genecards.org/cgi-bin/carddisp.pl?gene=POU5F1
MYH2	Myosin Heavy Chain 2	Protein Coding	52	GC17M010521	2.078339577	https://www.genecards.org/cgi-bin/carddisp.pl?gene=MYH2
PDE4A	Phosphodiesterase 4A	Protein Coding	51	GC19P010416	2.071347713	https://www.genecards.org/cgi-bin/carddisp.pl?gene=PDE4A
TLN1	Talin 1	Protein Coding	49	GC09M035696	2.070741653	https://www.genecards.org/cgi-bin/carddisp.pl?gene=TLN1
NTRK1	Neurotrophic Receptor Tyrosine Kinase 1	Protein Coding	57	GC01P156815	2.07052803	https://www.genecards.org/cgi-bin/carddisp.pl?gene=NTRK1
ARHGEF5	Rho Guanine Nucleotide Exchange Factor 5	Protein Coding	44	GC07P144355	2.069832325	https://www.genecards.org/cgi-bin/carddisp.pl?gene=ARHGEF5
GRN	Granulin Precursor	Protein Coding	55	GC17P044345	2.068943977	https://www.genecards.org/cgi-bin/carddisp.pl?gene=GRN
FBN1-DT	FBN1 Divergent Transcript	RNA Gene	12	GC15P048647	2.068514109	https://www.genecards.org/cgi-bin/carddisp.pl?gene=FBN1-DT
CTCF	CCCTC-Binding Factor	Protein Coding	53	GC16P067563	2.066396236	https://www.genecards.org/cgi-bin/carddisp.pl?gene=CTCF
CD55	CD55 Molecule (Cromer Blood Group)	Protein Coding	56	GC01P207321	2.064546108	https://www.genecards.org/cgi-bin/carddisp.pl?gene=CD55
CDK2	Cyclin Dependent Kinase 2	Protein Coding	58	GC12P055966	2.062162876	https://www.genecards.org/cgi-bin/carddisp.pl?gene=CDK2
HAS2	Hyaluronan Synthase 2	Protein Coding	47	GC08M121594	2.061381578	https://www.genecards.org/cgi-bin/carddisp.pl?gene=HAS2
XYLT2	Xylosyltransferase 2	Protein Coding	52	GC17P062941	2.055945158	https://www.genecards.org/cgi-bin/carddisp.pl?gene=XYLT2
PIK3R2	Phosphoinositide-3-Kinase Regulatory Subunit 2	Protein Coding	56	GC19P018153	2.055253029	https://www.genecards.org/cgi-bin/carddisp.pl?gene=PIK3R2
MDC1	Mediator Of DNA Damage Checkpoint 1	Protein Coding	48	GC06M071645	2.054472208	https://www.genecards.org/cgi-bin/carddisp.pl?gene=MDC1
CD46	CD46 Molecule	Protein Coding	55	GC01P207752	2.053948879	https://www.genecards.org/cgi-bin/carddisp.pl?gene=CD46
SOS2	SOS Ras/Rho Guanine Nucleotide Exchange Factor 2	Protein Coding	51	GC14M050117	2.052179813	https://www.genecards.org/cgi-bin/carddisp.pl?gene=SOS2
ZNF148	Zinc Finger Protein 148	Protein Coding	48	GC03M125225	2.052179813	https://www.genecards.org/cgi-bin/carddisp.pl?gene=ZNF148
GP6	Glycoprotein VI Platelet	Protein Coding	53	GC19M055013	2.049962759	https://www.genecards.org/cgi-bin/carddisp.pl?gene=GP6
PLOD2	Procollagen-Lysine,2-Oxoglutarate 5-Dioxygenase 2	Protein Coding	52	GC03M146035	2.049468517	https://www.genecards.org/cgi-bin/carddisp.pl?gene=PLOD2
CAPN12	Calpain 12	Protein Coding	43	GC19M038730	2.048177242	https://www.genecards.org/cgi-bin/carddisp.pl?gene=CAPN12
NRG3	Neuregulin 3	Protein Coding	50	GC10P094473	2.047855854	https://www.genecards.org/cgi-bin/carddisp.pl?gene=NRG3
PDE9A	Phosphodiesterase 9A	Protein Coding	51	GC21P042653	2.044924259	https://www.genecards.org/cgi-bin/carddisp.pl?gene=PDE9A
CFTR	CF Transmembrane Conductance Regulator	Protein Coding	59	GC07P117287	2.043646336	https://www.genecards.org/cgi-bin/carddisp.pl?gene=CFTR
TALDO1	Transaldolase 1	Protein Coding	53	GC11P002101	2.035316706	https://www.genecards.org/cgi-bin/carddisp.pl?gene=TALDO1
FADS1	Fatty Acid Desaturase 1	Protein Coding	50	GC11M061799	2.031195879	https://www.genecards.org/cgi-bin/carddisp.pl?gene=FADS1
HOTAIR	HOX Transcript Antisense RNA	RNA Gene	27	GC12M053962	2.02721405	https://www.genecards.org/cgi-bin/carddisp.pl?gene=HOTAIR
MBP	Myelin Basic Protein	Protein Coding	51	GC18M076978	2.023187637	https://www.genecards.org/cgi-bin/carddisp.pl?gene=MBP
ITGA3	Integrin Subunit Alpha 3	Protein Coding	55	GC17P050055	2.022671223	https://www.genecards.org/cgi-bin/carddisp.pl?gene=ITGA3
EMG1	EMG1 N1-Specific Pseudouridine Methyltransferase	Protein Coding	46	GC12P006970	2.021701813	https://www.genecards.org/cgi-bin/carddisp.pl?gene=EMG1
GATA3	GATA Binding Protein 3	Protein Coding	56	GC10P008045	2.017219543	https://www.genecards.org/cgi-bin/carddisp.pl?gene=GATA3
CDKL5	Cyclin Dependent Kinase Like 5	Protein Coding	50	GC0XP018425	2.015632391	https://www.genecards.org/cgi-bin/carddisp.pl?gene=CDKL5
SYK	Spleen Associated Tyrosine Kinase	Protein Coding	56	GC09P092704	2.015522003	https://www.genecards.org/cgi-bin/carddisp.pl?gene=SYK
F7	Coagulation Factor VII	Protein Coding	55	GC13P113105	2.010821581	https://www.genecards.org/cgi-bin/carddisp.pl?gene=F7
FCGR1A	Fc Gamma Receptor Ia	Protein Coding	48	GC01P150388	2.010168552	https://www.genecards.org/cgi-bin/carddisp.pl?gene=FCGR1A
SMO	Smoothened, Frizzled Class Receptor	Protein Coding	57	GC07P132495	2.006926537	https://www.genecards.org/cgi-bin/carddisp.pl?gene=SMO
EIF2AK1	Eukaryotic Translation Initiation Factor 2 Alpha Kinase 1	Protein Coding	51	GC07M006022	2.006782055	https://www.genecards.org/cgi-bin/carddisp.pl?gene=EIF2AK1
PRKCD	Protein Kinase C Delta	Protein Coding	59	GC03P053156	2.00450325	https://www.genecards.org/cgi-bin/carddisp.pl?gene=PRKCD
CCL3	C-C Motif Chemokine Ligand 3	Protein Coding	46	GC17M036088	2.003781796	https://www.genecards.org/cgi-bin/carddisp.pl?gene=CCL3
IL1RAPL2	Interleukin 1 Receptor Accessory Protein Like 2	Protein Coding	46	GC0XP104566	2.00027442	https://www.genecards.org/cgi-bin/carddisp.pl?gene=IL1RAPL2
IRX4	Iroquois Homeobox 4	Protein Coding	43	GC05M001877	1.99873817	https://www.genecards.org/cgi-bin/carddisp.pl?gene=IRX4
NIF3L1	NGG1 Interacting Factor 3 Like 1	Protein Coding	44	GC02P200889	1.990622282	https://www.genecards.org/cgi-bin/carddisp.pl?gene=NIF3L1
ARSL	Arylsulfatase L	Protein Coding	49	GC0XM002934	1.989446044	https://www.genecards.org/cgi-bin/carddisp.pl?gene=ARSL
ATP6AP2	ATPase H+ Transporting Accessory Protein 2	Protein Coding	52	GC0XP040582	1.986268759	https://www.genecards.org/cgi-bin/carddisp.pl?gene=ATP6AP2
TLE5	TLE Family Member 5, Transcriptional Modulator	Protein Coding	44	GC19M006803	1.984805346	https://www.genecards.org/cgi-bin/carddisp.pl?gene=TLE5
GSTP1	Glutathione S-Transferase Pi 1	Protein Coding	57	GC11P067583	1.982798815	https://www.genecards.org/cgi-bin/carddisp.pl?gene=GSTP1
ENSG00000272379	Novel Transcript	RNA Gene	10	GC06M013290	1.978522658	https://www.genecards.org/cgi-bin/carddisp.pl?gene=ENSG00000272379
NDRG4	NDRG Family Member 4	Protein Coding	46	GC16P058462	1.974984407	https://www.genecards.org/cgi-bin/carddisp.pl?gene=NDRG4
EXOSC8	Exosome Component 8	Protein Coding	48	GC13P036998	1.974673271	https://www.genecards.org/cgi-bin/carddisp.pl?gene=EXOSC8
BAX	BCL2 Associated X, Apoptosis Regulator	Protein Coding	57	GC19P048954	1.972854495	https://www.genecards.org/cgi-bin/carddisp.pl?gene=BAX
NOP2	NOP2 Nucleolar Protein	Protein Coding	44	GC12M006556	1.971220851	https://www.genecards.org/cgi-bin/carddisp.pl?gene=NOP2
NOG	Noggin	Protein Coding	53	GC17P056593	1.969764829	https://www.genecards.org/cgi-bin/carddisp.pl?gene=NOG
SMAD1	SMAD Family Member 1	Protein Coding	51	GC04P145481	1.968757987	https://www.genecards.org/cgi-bin/carddisp.pl?gene=SMAD1
NR1H4	Nuclear Receptor Subfamily 1 Group H Member 4	Protein Coding	55	GC12P100473	1.9671911	https://www.genecards.org/cgi-bin/carddisp.pl?gene=NR1H4
GFAP	Glial Fibrillary Acidic Protein	Protein Coding	55	GC17M051925	1.965435982	https://www.genecards.org/cgi-bin/carddisp.pl?gene=GFAP
GNB3	G Protein Subunit Beta 3	Protein Coding	53	GC12P006839	1.961057186	https://www.genecards.org/cgi-bin/carddisp.pl?gene=GNB3
POP1	POP1 Homolog, Ribonuclease P/MRP Subunit	Protein Coding	46	GC08P098117	1.959077477	https://www.genecards.org/cgi-bin/carddisp.pl?gene=POP1
ADAMTS13	ADAM Metallopeptidase With Thrombospondin Type 1 Motif 13	Protein Coding	55	GC09P133414	1.957531452	https://www.genecards.org/cgi-bin/carddisp.pl?gene=ADAMTS13
IDH2	Isocitrate Dehydrogenase (NADP(+)) 2	Protein Coding	60	GC15M090083	1.957173347	https://www.genecards.org/cgi-bin/carddisp.pl?gene=IDH2
HCCS	Holocytochrome C Synthase	Protein Coding	48	GC0XP011111	1.956055522	https://www.genecards.org/cgi-bin/carddisp.pl?gene=HCCS
EDN3	Endothelin 3	Protein Coding	51	GC20P059300	1.955523849	https://www.genecards.org/cgi-bin/carddisp.pl?gene=EDN3
PRKCB	Protein Kinase C Beta	Protein Coding	55	GC16P024574	1.955333233	https://www.genecards.org/cgi-bin/carddisp.pl?gene=PRKCB
VHL	Von Hippel-Lindau Tumor Suppressor	Protein Coding	54	GC03P013681	1.954605818	https://www.genecards.org/cgi-bin/carddisp.pl?gene=VHL
FGA	Fibrinogen Alpha Chain	Protein Coding	56	GC04M154583	1.953652143	https://www.genecards.org/cgi-bin/carddisp.pl?gene=FGA
CEACAM5	CEA Cell Adhesion Molecule 5	Protein Coding	50	GC19P072938	1.952785134	https://www.genecards.org/cgi-bin/carddisp.pl?gene=CEACAM5
TSR1	TSR1 Ribosome Maturation Factor	Protein Coding	46	GC17M002322	1.949389458	https://www.genecards.org/cgi-bin/carddisp.pl?gene=TSR1
RECK	Reversion Inducing Cysteine Rich Protein With Kazal Motifs	Protein Coding	47	GC09P036036	1.949380159	https://www.genecards.org/cgi-bin/carddisp.pl?gene=RECK
LCAT	Lecithin-Cholesterol Acyltransferase	Protein Coding	54	GC16M067939	1.947619081	https://www.genecards.org/cgi-bin/carddisp.pl?gene=LCAT
SLC10A7	Solute Carrier Family 10 Member 7	Protein Coding	44	GC04M146253	1.94583714	https://www.genecards.org/cgi-bin/carddisp.pl?gene=SLC10A7
ETV7	ETS Variant Transcription Factor 7	Protein Coding	40	GC06M071871	1.943028688	https://www.genecards.org/cgi-bin/carddisp.pl?gene=ETV7
WBP11	WW Domain Binding Protein 11	Protein Coding	44	GC12M014784	1.942956924	https://www.genecards.org/cgi-bin/carddisp.pl?gene=WBP11
AGTR2	Angiotensin II Receptor Type 2	Protein Coding	51	GC0XP116170	1.942664266	https://www.genecards.org/cgi-bin/carddisp.pl?gene=AGTR2
GPX1	Glutathione Peroxidase 1	Protein Coding	52	GC03M051566	1.942387342	https://www.genecards.org/cgi-bin/carddisp.pl?gene=GPX1
TRIM25	Tripartite Motif Containing 25	Protein Coding	51	GC17M056836	1.940702319	https://www.genecards.org/cgi-bin/carddisp.pl?gene=TRIM25
XK	X-Linked Kx Blood Group Antigen, Kell And VPS13A Binding Protein	Protein Coding	47	GC0XP037685	1.940653443	https://www.genecards.org/cgi-bin/carddisp.pl?gene=XK
EYA3	EYA Transcriptional Coactivator And Phosphatase 3	Protein Coding	45	GC01M027970	1.940141201	https://www.genecards.org/cgi-bin/carddisp.pl?gene=EYA3
RCC1L	RCC1 Like	Protein Coding	34	GC07M075108	1.940141201	https://www.genecards.org/cgi-bin/carddisp.pl?gene=RCC1L
OSM	Oncostatin M	Protein Coding	50	GC22M030262	1.93432796	https://www.genecards.org/cgi-bin/carddisp.pl?gene=OSM
BIRC6	Baculoviral IAP Repeat Containing 6	Protein Coding	47	GC02P032357	1.932854772	https://www.genecards.org/cgi-bin/carddisp.pl?gene=BIRC6
B2M	Beta-2-Microglobulin	Protein Coding	56	GC15P044711	1.932325125	https://www.genecards.org/cgi-bin/carddisp.pl?gene=B2M
RRAD	RRAD, Ras Related Glycolysis Inhibitor And Calcium Channel Regulator	Protein Coding	46	GC16M067037	1.931541085	https://www.genecards.org/cgi-bin/carddisp.pl?gene=RRAD
SLC2A12	Solute Carrier Family 2 Member 12	Protein Coding	47	GC06M133987	1.930885077	https://www.genecards.org/cgi-bin/carddisp.pl?gene=SLC2A12
MAPK10	Mitogen-Activated Protein Kinase 10	Protein Coding	56	GC04M085990	1.927775502	https://www.genecards.org/cgi-bin/carddisp.pl?gene=MAPK10
APOC3	Apolipoprotein C3	Protein Coding	52	GC11P116829	1.926570892	https://www.genecards.org/cgi-bin/carddisp.pl?gene=APOC3
GDF15	Growth Differentiation Factor 15	Protein Coding	50	GC19P072428	1.926337957	https://www.genecards.org/cgi-bin/carddisp.pl?gene=GDF15
STAR	Steroidogenic Acute Regulatory Protein	Protein Coding	51	GC08M038145	1.926093698	https://www.genecards.org/cgi-bin/carddisp.pl?gene=STAR
CRCP	CGRP Receptor Component	Protein Coding	44	GC07P066114	1.922739387	https://www.genecards.org/cgi-bin/carddisp.pl?gene=CRCP
FHIT	Fragile Histidine Triad Diadenosine Triphosphatase	Protein Coding	51	GC03M059747	1.921977162	https://www.genecards.org/cgi-bin/carddisp.pl?gene=FHIT
MB	Myoglobin	Protein Coding	50	GC22M035606	1.920441628	https://www.genecards.org/cgi-bin/carddisp.pl?gene=MB
RNMT	RNA Guanine-7 Methyltransferase	Protein Coding	50	GC18P018198	1.918164611	https://www.genecards.org/cgi-bin/carddisp.pl?gene=RNMT
AUTS2	Activator Of Transcription And Developmental Regulator AUTS2	Protein Coding	47	GC07P069598	1.918164611	https://www.genecards.org/cgi-bin/carddisp.pl?gene=AUTS2
MXD1	MAX Dimerization Protein 1	Protein Coding	44	GC02P069897	1.918164611	https://www.genecards.org/cgi-bin/carddisp.pl?gene=MXD1
NSUN4	NOP2/Sun RNA Methyltransferase 4	Protein Coding	44	GC01P046353	1.918164611	https://www.genecards.org/cgi-bin/carddisp.pl?gene=NSUN4
GALNTL6	Polypeptide N-Acetylgalactosaminyltransferase Like 6	Protein Coding	41	GC04P171813	1.918164611	https://www.genecards.org/cgi-bin/carddisp.pl?gene=GALNTL6
BCL7A	BAF Chromatin Remodeling Complex Subunit BCL7A	Protein Coding	40	GC12P122019	1.918164611	https://www.genecards.org/cgi-bin/carddisp.pl?gene=BCL7A
BCL7C	BAF Chromatin Remodeling Complex Subunit BCL7C	Protein Coding	40	GC16M038530	1.918164611	https://www.genecards.org/cgi-bin/carddisp.pl?gene=BCL7C
SSC4D	Scavenger Receptor Cysteine Rich Family Member With 4 Domains	Protein Coding	37	GC07M077232	1.918164611	https://www.genecards.org/cgi-bin/carddisp.pl?gene=SSC4D
POM121C	POM121 Transmembrane Nucleoporin C	Protein Coding	35	GC07M075416	1.918164611	https://www.genecards.org/cgi-bin/carddisp.pl?gene=POM121C
EPRS1	Glutamyl-Prolyl-TRNA Synthetase 1	Protein Coding	50	GC01M219969	1.917209029	https://www.genecards.org/cgi-bin/carddisp.pl?gene=EPRS1
RANBP1	RAN Binding Protein 1	Protein Coding	50	GC22P020115	1.91346693	https://www.genecards.org/cgi-bin/carddisp.pl?gene=RANBP1
PRMT1	Protein Arginine Methyltransferase 1	Protein Coding	55	GC19P049675	1.907855511	https://www.genecards.org/cgi-bin/carddisp.pl?gene=PRMT1
SP3	Sp3 Transcription Factor	Protein Coding	50	GC02M173882	1.907485008	https://www.genecards.org/cgi-bin/carddisp.pl?gene=SP3
SNCA	Synuclein Alpha	Protein Coding	59	GC04M089724	1.90707016	https://www.genecards.org/cgi-bin/carddisp.pl?gene=SNCA
MMP10	Matrix Metallopeptidase 10	Protein Coding	51	GC11M102770	1.906287313	https://www.genecards.org/cgi-bin/carddisp.pl?gene=MMP10
PRTN3	Proteinase 3	Protein Coding	52	GC19P000840	1.90468502	https://www.genecards.org/cgi-bin/carddisp.pl?gene=PRTN3
PAEP	Progestagen Associated Endometrial Protein	Protein Coding	47	GC09P135561	1.904117107	https://www.genecards.org/cgi-bin/carddisp.pl?gene=PAEP
HEATR3	HEAT Repeat Containing 3	Protein Coding	39	GC16P050065	1.904117107	https://www.genecards.org/cgi-bin/carddisp.pl?gene=HEATR3
LOC112486223	Sharpr-MPRA Regulatory Region 3988	Functional Element	4	GC16P091603	1.904117107	https://www.genecards.org/cgi-bin/carddisp.pl?gene=LOC112486223
ADA	Adenosine Deaminase	Protein Coding	57	GC20M044620	1.903075933	https://www.genecards.org/cgi-bin/carddisp.pl?gene=ADA
ADRB2	Adrenoceptor Beta 2	Protein Coding	56	GC05P148825	1.902326465	https://www.genecards.org/cgi-bin/carddisp.pl?gene=ADRB2
SOX18	SRY-Box Transcription Factor 18	Protein Coding	47	GC20M064047	1.901456594	https://www.genecards.org/cgi-bin/carddisp.pl?gene=SOX18
TF	Transferrin	Protein Coding	57	GC03P135056	1.901175022	https://www.genecards.org/cgi-bin/carddisp.pl?gene=TF
PITX2	Paired Like Homeodomain 2	Protein Coding	52	GC04M110617	1.898874879	https://www.genecards.org/cgi-bin/carddisp.pl?gene=PITX2
SCO2	Synthesis Of Cytochrome C Oxidase 2	Protein Coding	51	GC22M050523	1.894014955	https://www.genecards.org/cgi-bin/carddisp.pl?gene=SCO2
CDX2	Caudal Type Homeobox 2	Protein Coding	48	GC13M027962	1.892159343	https://www.genecards.org/cgi-bin/carddisp.pl?gene=CDX2
ILK	Integrin Linked Kinase	Protein Coding	52	GC11P006604	1.891730785	https://www.genecards.org/cgi-bin/carddisp.pl?gene=ILK
WDR1	WD Repeat Domain 1	Protein Coding	46	GC04M010073	1.890007973	https://www.genecards.org/cgi-bin/carddisp.pl?gene=WDR1
CLU	Clusterin	Protein Coding	54	GC08M027596	1.888576746	https://www.genecards.org/cgi-bin/carddisp.pl?gene=CLU
TRPV1	Transient Receptor Potential Cation Channel Subfamily V Member 1	Protein Coding	55	GC17M003565	1.888272762	https://www.genecards.org/cgi-bin/carddisp.pl?gene=TRPV1
PDLIM5	PDZ And LIM Domain 5	Protein Coding	47	GC04P094451	1.88667655	https://www.genecards.org/cgi-bin/carddisp.pl?gene=PDLIM5
AURKA	Aurora Kinase A	Protein Coding	57	GC20M056370	1.883426905	https://www.genecards.org/cgi-bin/carddisp.pl?gene=AURKA
TFAP2A	Transcription Factor AP-2 Alpha	Protein Coding	53	GC06M010393	1.879390955	https://www.genecards.org/cgi-bin/carddisp.pl?gene=TFAP2A
SLC2A13	Solute Carrier Family 2 Member 13	Protein Coding	47	GC12M039755	1.877828836	https://www.genecards.org/cgi-bin/carddisp.pl?gene=SLC2A13
IGF2	Insulin Like Growth Factor 2	Protein Coding	55	GC11M004506	1.877717733	https://www.genecards.org/cgi-bin/carddisp.pl?gene=IGF2
MAP2K4	Mitogen-Activated Protein Kinase Kinase 4	Protein Coding	53	GC17P012020	1.876482487	https://www.genecards.org/cgi-bin/carddisp.pl?gene=MAP2K4
ESCO2	Establishment Of Sister Chromatid Cohesion N-Acetyltransferase 2	Protein Coding	46	GC08P027771	1.87638104	https://www.genecards.org/cgi-bin/carddisp.pl?gene=ESCO2
INSR	Insulin Receptor	Protein Coding	60	GC19M007112	1.874497175	https://www.genecards.org/cgi-bin/carddisp.pl?gene=INSR
DSTN	Destrin, Actin Depolymerizing Factor	Protein Coding	44	GC20P017570	1.865896463	https://www.genecards.org/cgi-bin/carddisp.pl?gene=DSTN
SERPINH1	Serpin Family H Member 1	Protein Coding	53	GC11P075562	1.863177776	https://www.genecards.org/cgi-bin/carddisp.pl?gene=SERPINH1
TLR3	Toll Like Receptor 3	Protein Coding	58	GC04P186059	1.862287402	https://www.genecards.org/cgi-bin/carddisp.pl?gene=TLR3
RASA1	RAS P21 Protein Activator 1	Protein Coding	52	GC05P087267	1.861947536	https://www.genecards.org/cgi-bin/carddisp.pl?gene=RASA1
IL23A	Interleukin 23 Subunit Alpha	Protein Coding	46	GC12P057557	1.861693263	https://www.genecards.org/cgi-bin/carddisp.pl?gene=IL23A
PRKAA1	Protein Kinase AMP-Activated Catalytic Subunit Alpha 1	Protein Coding	54	GC05M040759	1.861569166	https://www.genecards.org/cgi-bin/carddisp.pl?gene=PRKAA1
CLEC4A	C-Type Lectin Domain Family 4 Member A	Protein Coding	46	GC12P023589	1.85911417	https://www.genecards.org/cgi-bin/carddisp.pl?gene=CLEC4A
KCNH2	Potassium Voltage-Gated Channel Subfamily H Member 2	Protein Coding	57	GC07M150944	1.858951449	https://www.genecards.org/cgi-bin/carddisp.pl?gene=KCNH2
FYN	FYN Proto-Oncogene, Src Family Tyrosine Kinase	Protein Coding	53	GC06M111660	1.857125044	https://www.genecards.org/cgi-bin/carddisp.pl?gene=FYN
PGF	Placental Growth Factor	Protein Coding	50	GC14M074941	1.854111314	https://www.genecards.org/cgi-bin/carddisp.pl?gene=PGF
TNFRSF10A	TNF Receptor Superfamily Member 10a	Protein Coding	52	GC08M023190	1.854067564	https://www.genecards.org/cgi-bin/carddisp.pl?gene=TNFRSF10A
ERF	ETS2 Repressor Factor	Protein Coding	48	GC19M042247	1.850955009	https://www.genecards.org/cgi-bin/carddisp.pl?gene=ERF
MSTN	Myostatin	Protein Coding	54	GC02M190055	1.846546531	https://www.genecards.org/cgi-bin/carddisp.pl?gene=MSTN
DAXX	Death Domain Associated Protein	Protein Coding	50	GC06M033318	1.839844704	https://www.genecards.org/cgi-bin/carddisp.pl?gene=DAXX
TRIM24	Tripartite Motif Containing 24	Protein Coding	51	GC07P138460	1.839103103	https://www.genecards.org/cgi-bin/carddisp.pl?gene=TRIM24
RBP4	Retinol Binding Protein 4	Protein Coding	52	GC10M093591	1.835661173	https://www.genecards.org/cgi-bin/carddisp.pl?gene=RBP4
DHFR	Dihydrofolate Reductase	Protein Coding	55	GC05M080626	1.827687383	https://www.genecards.org/cgi-bin/carddisp.pl?gene=DHFR
CSF1R	Colony Stimulating Factor 1 Receptor	Protein Coding	59	GC05M150053	1.824897766	https://www.genecards.org/cgi-bin/carddisp.pl?gene=CSF1R
BMP1	Bone Morphogenetic Protein 1	Protein Coding	55	GC08P022164	1.824161291	https://www.genecards.org/cgi-bin/carddisp.pl?gene=BMP1
PIK3CB	Phosphatidylinositol-4,5-Bisphosphate 3-Kinase Catalytic Subunit Beta	Protein Coding	55	GC03M138652	1.82166779	https://www.genecards.org/cgi-bin/carddisp.pl?gene=PIK3CB
FOXC1	Forkhead Box C1	Protein Coding	48	GC06P001610	1.821339726	https://www.genecards.org/cgi-bin/carddisp.pl?gene=FOXC1
PAFAH1B1	Platelet Activating Factor Acetylhydrolase 1b Regulatory Subunit 1	Protein Coding	53	GC17P002593	1.819990039	https://www.genecards.org/cgi-bin/carddisp.pl?gene=PAFAH1B1
SHOX	Short Stature Homeobox	Protein Coding	45	GC0XP000624	1.81954813	https://www.genecards.org/cgi-bin/carddisp.pl?gene=SHOX
CUL3	Cullin 3	Protein Coding	54	GC02M224470	1.816845894	https://www.genecards.org/cgi-bin/carddisp.pl?gene=CUL3
LPAR1	Lysophosphatidic Acid Receptor 1	Protein Coding	53	GC09M110873	1.816184282	https://www.genecards.org/cgi-bin/carddisp.pl?gene=LPAR1
PPARA	Peroxisome Proliferator Activated Receptor Alpha	Protein Coding	51	GC22P046150	1.814100742	https://www.genecards.org/cgi-bin/carddisp.pl?gene=PPARA
NIN	Ninein	Protein Coding	48	GC14M050719	1.812905073	https://www.genecards.org/cgi-bin/carddisp.pl?gene=NIN
CD14	CD14 Molecule	Protein Coding	53	GC05M140631	1.811774731	https://www.genecards.org/cgi-bin/carddisp.pl?gene=CD14
ERG	ETS Transcription Factor ERG	Protein Coding	53	GC21M038367	1.809562802	https://www.genecards.org/cgi-bin/carddisp.pl?gene=ERG
ADORA1	Adenosine A1 Receptor	Protein Coding	53	GC01P203090	1.805595636	https://www.genecards.org/cgi-bin/carddisp.pl?gene=ADORA1
RBM20	RNA Binding Motif Protein 20	Protein Coding	43	GC10P110644	1.80191493	https://www.genecards.org/cgi-bin/carddisp.pl?gene=RBM20
PRPS1	Phosphoribosyl Pyrophosphate Synthetase 1	Protein Coding	54	GC0XP107628	1.798302412	https://www.genecards.org/cgi-bin/carddisp.pl?gene=PRPS1
PAPPA	Pappalysin 1	Protein Coding	50	GC09P119606	1.796892881	https://www.genecards.org/cgi-bin/carddisp.pl?gene=PAPPA
GDF2	Growth Differentiation Factor 2	Protein Coding	51	GC10P047322	1.796623588	https://www.genecards.org/cgi-bin/carddisp.pl?gene=GDF2
LINC01358	Long Intergenic Non-Protein Coding RNA 1358	RNA Gene	16	GC01P058933	1.795525074	https://www.genecards.org/cgi-bin/carddisp.pl?gene=LINC01358
FGGY-DT	FGGY Divergent Transcript	RNA Gene	11	GC01M059133	1.795525074	https://www.genecards.org/cgi-bin/carddisp.pl?gene=FGGY-DT
IKBKB	Inhibitor Of Nuclear Factor Kappa B Kinase Subunit Beta	Protein Coding	61	GC08P042271	1.790304303	https://www.genecards.org/cgi-bin/carddisp.pl?gene=IKBKB
GLI2	GLI Family Zinc Finger 2	Protein Coding	56	GC02P120735	1.788519979	https://www.genecards.org/cgi-bin/carddisp.pl?gene=GLI2
SLC2A6	Solute Carrier Family 2 Member 6	Protein Coding	48	GC09M133471	1.786123395	https://www.genecards.org/cgi-bin/carddisp.pl?gene=SLC2A6
SLC2A8	Solute Carrier Family 2 Member 8	Protein Coding	47	GC09P127398	1.786123395	https://www.genecards.org/cgi-bin/carddisp.pl?gene=SLC2A8
SLC2A11	Solute Carrier Family 2 Member 11	Protein Coding	42	GC22P023856	1.786123395	https://www.genecards.org/cgi-bin/carddisp.pl?gene=SLC2A11
SLC2A7	Solute Carrier Family 2 Member 7	Protein Coding	40	GC01M008992	1.786123395	https://www.genecards.org/cgi-bin/carddisp.pl?gene=SLC2A7
MIR4708	MicroRNA 4708	RNA Gene	17	GC14M065335	1.786123395	https://www.genecards.org/cgi-bin/carddisp.pl?gene=MIR4708
DSPP	Dentin Sialophosphoprotein	Protein Coding	45	GC04P087608	1.773821712	https://www.genecards.org/cgi-bin/carddisp.pl?gene=DSPP
CHD3	Chromodomain Helicase DNA Binding Protein 3	Protein Coding	50	GC17P011751	1.771592617	https://www.genecards.org/cgi-bin/carddisp.pl?gene=CHD3
MIR335	MicroRNA 335	RNA Gene	22	GC07P130496	1.771019578	https://www.genecards.org/cgi-bin/carddisp.pl?gene=MIR335
STK11	Serine/Threonine Kinase 11	Protein Coding	57	GC19P001177	1.768233657	https://www.genecards.org/cgi-bin/carddisp.pl?gene=STK11
LEF1	Lymphoid Enhancer Binding Factor 1	Protein Coding	55	GC04M108047	1.768146873	https://www.genecards.org/cgi-bin/carddisp.pl?gene=LEF1
RRAS	RAS Related	Protein Coding	48	GC19M049635	1.767222881	https://www.genecards.org/cgi-bin/carddisp.pl?gene=RRAS
CD8A	CD8a Molecule	Protein Coding	54	GC02M086784	1.765824556	https://www.genecards.org/cgi-bin/carddisp.pl?gene=CD8A
RBBP8	RB Binding Protein 8, Endonuclease	Protein Coding	50	GC18P022798	1.763684034	https://www.genecards.org/cgi-bin/carddisp.pl?gene=RBBP8
MECOM	MDS1 And EVI1 Complex Locus	Protein Coding	54	GC03M169083	1.763128161	https://www.genecards.org/cgi-bin/carddisp.pl?gene=MECOM
TM4SF20	Transmembrane 4 L Six Family Member 20	Protein Coding	42	GC02M227362	1.761878133	https://www.genecards.org/cgi-bin/carddisp.pl?gene=TM4SF20
FASLG	Fas Ligand	Protein Coding	55	GC01P172628	1.754559636	https://www.genecards.org/cgi-bin/carddisp.pl?gene=FASLG
ACP5	Acid Phosphatase 5, Tartrate Resistant	Protein Coding	53	GC19M011574	1.748755455	https://www.genecards.org/cgi-bin/carddisp.pl?gene=ACP5
CCR2	C-C Motif Chemokine Receptor 2	Protein Coding	52	GC03P047614	1.745473862	https://www.genecards.org/cgi-bin/carddisp.pl?gene=CCR2
CHD2	Chromodomain Helicase DNA Binding Protein 2	Protein Coding	50	GC15P124056	1.745246291	https://www.genecards.org/cgi-bin/carddisp.pl?gene=CHD2
SMYD2	SET And MYND Domain Containing 2	Protein Coding	50	GC01P214281	1.741929173	https://www.genecards.org/cgi-bin/carddisp.pl?gene=SMYD2
CX3CL1	C-X3-C Motif Chemokine Ligand 1	Protein Coding	52	GC16P057372	1.741882801	https://www.genecards.org/cgi-bin/carddisp.pl?gene=CX3CL1
CCDC134	Coiled-Coil Domain Containing 134	Protein Coding	46	GC22P041800	1.741091728	https://www.genecards.org/cgi-bin/carddisp.pl?gene=CCDC134
SLC17A5	Solute Carrier Family 17 Member 5	Protein Coding	51	GC06M073593	1.740769267	https://www.genecards.org/cgi-bin/carddisp.pl?gene=SLC17A5
MMP20	Matrix Metallopeptidase 20	Protein Coding	51	GC11M102576	1.731204271	https://www.genecards.org/cgi-bin/carddisp.pl?gene=MMP20
XIST	X Inactive Specific Transcript	RNA Gene	26	GC0XM073820	1.728985548	https://www.genecards.org/cgi-bin/carddisp.pl?gene=XIST
ALG2	ALG2 Alpha-1,3/1,6-Mannosyltransferase	Protein Coding	49	GC09M099216	1.725708842	https://www.genecards.org/cgi-bin/carddisp.pl?gene=ALG2
MME	Membrane Metalloendopeptidase	Protein Coding	57	GC03P155024	1.723908305	https://www.genecards.org/cgi-bin/carddisp.pl?gene=MME
ZNF804A	Zinc Finger Protein 804A	Protein Coding	42	GC02P184598	1.720936775	https://www.genecards.org/cgi-bin/carddisp.pl?gene=ZNF804A
FCGR2B	Fc Gamma Receptor IIb	Protein Coding	56	GC01P161823	1.720888853	https://www.genecards.org/cgi-bin/carddisp.pl?gene=FCGR2B
GNB1L	G Protein Subunit Beta 1 Like	Protein Coding	43	GC22M019783	1.718194723	https://www.genecards.org/cgi-bin/carddisp.pl?gene=GNB1L
ATF1	Activating Transcription Factor 1	Protein Coding	52	GC12P050763	1.716147184	https://www.genecards.org/cgi-bin/carddisp.pl?gene=ATF1
CD274	CD274 Molecule	Protein Coding	52	GC09P005450	1.714718699	https://www.genecards.org/cgi-bin/carddisp.pl?gene=CD274
TYMS	Thymidylate Synthetase	Protein Coding	56	GC18P000657	1.714486718	https://www.genecards.org/cgi-bin/carddisp.pl?gene=TYMS
LEMD3	LEM Domain Containing 3	Protein Coding	48	GC12P065169	1.708550334	https://www.genecards.org/cgi-bin/carddisp.pl?gene=LEMD3
ANKH	ANKH Inorganic Pyrophosphate Transport Regulator	Protein Coding	47	GC05M014739	1.708091974	https://www.genecards.org/cgi-bin/carddisp.pl?gene=ANKH
RPL5	Ribosomal Protein L5	Protein Coding	54	GC01P092832	1.705543756	https://www.genecards.org/cgi-bin/carddisp.pl?gene=RPL5
COL6A3	Collagen Type VI Alpha 3 Chain	Protein Coding	52	GC02M237324	1.7052176	https://www.genecards.org/cgi-bin/carddisp.pl?gene=COL6A3
CSF2RA	Colony Stimulating Factor 2 Receptor Subunit Alpha	Protein Coding	52	GC0XP001845	1.705137491	https://www.genecards.org/cgi-bin/carddisp.pl?gene=CSF2RA
RPS4X	Ribosomal Protein S4 X-Linked	Protein Coding	45	GC0XM072255	1.703979373	https://www.genecards.org/cgi-bin/carddisp.pl?gene=RPS4X
ETS2	ETS Proto-Oncogene 2, Transcription Factor	Protein Coding	48	GC21P038805	1.703613997	https://www.genecards.org/cgi-bin/carddisp.pl?gene=ETS2
UTS2	Urotensin 2	Protein Coding	46	GC01M007843	1.701714873	https://www.genecards.org/cgi-bin/carddisp.pl?gene=UTS2
MBL2	Mannose Binding Lectin 2	Protein Coding	53	GC10M052760	1.699226737	https://www.genecards.org/cgi-bin/carddisp.pl?gene=MBL2
GSN	Gelsolin	Protein Coding	56	GC09P121201	1.698695064	https://www.genecards.org/cgi-bin/carddisp.pl?gene=GSN
PRKN	Parkin RBR E3 Ubiquitin Protein Ligase	Protein Coding	53	GC06M161348	1.696208	https://www.genecards.org/cgi-bin/carddisp.pl?gene=PRKN
LGMN	Legumain	Protein Coding	49	GC14M092703	1.692880392	https://www.genecards.org/cgi-bin/carddisp.pl?gene=LGMN
MFN2	Mitofusin 2	Protein Coding	54	GC01P011980	1.691243887	https://www.genecards.org/cgi-bin/carddisp.pl?gene=MFN2
STAG2	Stromal Antigen 2	Protein Coding	52	GC0XP123960	1.686399341	https://www.genecards.org/cgi-bin/carddisp.pl?gene=STAG2
PTPA	Protein Phosphatase 2 Phosphatase Activator	Protein Coding	50	GC09P129119	1.685942054	https://www.genecards.org/cgi-bin/carddisp.pl?gene=PTPA
KRT19	Keratin 19	Protein Coding	50	GC17M041523	1.685210705	https://www.genecards.org/cgi-bin/carddisp.pl?gene=KRT19
FGF10	Fibroblast Growth Factor 10	Protein Coding	53	GC05M044340	1.684615493	https://www.genecards.org/cgi-bin/carddisp.pl?gene=FGF10
MATR3	Matrin 3	Protein Coding	48	GC05P139274	1.684262514	https://www.genecards.org/cgi-bin/carddisp.pl?gene=MATR3
AVP	Arginine Vasopressin	Protein Coding	51	GC20M003082	1.683267713	https://www.genecards.org/cgi-bin/carddisp.pl?gene=AVP
GGCX	Gamma-Glutamyl Carboxylase	Protein Coding	55	GC02M085544	1.682696819	https://www.genecards.org/cgi-bin/carddisp.pl?gene=GGCX
TYR	Tyrosinase	Protein Coding	55	GC11P089177	1.679256439	https://www.genecards.org/cgi-bin/carddisp.pl?gene=TYR
PXN	Paxillin	Protein Coding	52	GC12M120210	1.678857446	https://www.genecards.org/cgi-bin/carddisp.pl?gene=PXN
NPHS1	NPHS1 Adhesion Molecule, Nephrin	Protein Coding	53	GC19M035825	1.676635981	https://www.genecards.org/cgi-bin/carddisp.pl?gene=NPHS1
KCNE2	Potassium Voltage-Gated Channel Subfamily E Regulatory Subunit 2	Protein Coding	50	GC21P034364	1.676432133	https://www.genecards.org/cgi-bin/carddisp.pl?gene=KCNE2
SLC5A3	Solute Carrier Family 5 Member 3	Protein Coding	46	GC21P034139	1.676432133	https://www.genecards.org/cgi-bin/carddisp.pl?gene=SLC5A3
LINC00310	Long Intergenic Non-Protein Coding RNA 310	RNA Gene	23	GC21P034157	1.676432133	https://www.genecards.org/cgi-bin/carddisp.pl?gene=LINC00310
ADAM8	ADAM Metallopeptidase Domain 8	Protein Coding	50	GC10M133262	1.671653271	https://www.genecards.org/cgi-bin/carddisp.pl?gene=ADAM8
AHCY	Adenosylhomocysteinase	Protein Coding	56	GC20M034942	1.670079231	https://www.genecards.org/cgi-bin/carddisp.pl?gene=AHCY
ELAVL1	ELAV Like RNA Binding Protein 1	Protein Coding	47	GC19M007958	1.669872284	https://www.genecards.org/cgi-bin/carddisp.pl?gene=ELAVL1
SENCR	Smooth Muscle And Endothelial Cell Enriched Migration/Differentiation-Associated LncRNA	RNA Gene	19	GC11M128691	1.669175625	https://www.genecards.org/cgi-bin/carddisp.pl?gene=SENCR
HSP90AA1	Heat Shock Protein 90 Alpha Family Class A Member 1	Protein Coding	57	GC14M102080	1.668331861	https://www.genecards.org/cgi-bin/carddisp.pl?gene=HSP90AA1
GPBAR1	G Protein-Coupled Bile Acid Receptor 1	Protein Coding	47	GC02P218259	1.663965464	https://www.genecards.org/cgi-bin/carddisp.pl?gene=GPBAR1
RAB7A	RAB7A, Member RAS Oncogene Family	Protein Coding	55	GC03P134973	1.663800359	https://www.genecards.org/cgi-bin/carddisp.pl?gene=RAB7A
EPAS1	Endothelial PAS Domain Protein 1	Protein Coding	57	GC02P046293	1.663369656	https://www.genecards.org/cgi-bin/carddisp.pl?gene=EPAS1
AKT3	AKT Serine/Threonine Kinase 3	Protein Coding	61	GC01M243488	1.661591053	https://www.genecards.org/cgi-bin/carddisp.pl?gene=AKT3
M6PR	Mannose-6-Phosphate Receptor, Cation Dependent	Protein Coding	50	GC12M009029	1.661428809	https://www.genecards.org/cgi-bin/carddisp.pl?gene=M6PR
HPD	4-Hydroxyphenylpyruvate Dioxygenase	Protein Coding	52	GC12M121839	1.66038692	https://www.genecards.org/cgi-bin/carddisp.pl?gene=HPD
SELPLG	Selectin P Ligand	Protein Coding	51	GC12M108621	1.658607483	https://www.genecards.org/cgi-bin/carddisp.pl?gene=SELPLG
WDR35	WD Repeat Domain 35	Protein Coding	47	GC02M019910	1.658007264	https://www.genecards.org/cgi-bin/carddisp.pl?gene=WDR35
IRF1	Interferon Regulatory Factor 1	Protein Coding	53	GC05M132440	1.655003071	https://www.genecards.org/cgi-bin/carddisp.pl?gene=IRF1
MIR320D1	MicroRNA 320d-1	RNA Gene	16	GC13M040730	1.652081251	https://www.genecards.org/cgi-bin/carddisp.pl?gene=MIR320D1
MIR320D2	MicroRNA 320d-2	RNA Gene	15	GC0XM140926	1.652081251	https://www.genecards.org/cgi-bin/carddisp.pl?gene=MIR320D2
COG2	Component Of Oligomeric Golgi Complex 2	Protein Coding	47	GC01P230642	1.651278138	https://www.genecards.org/cgi-bin/carddisp.pl?gene=COG2
NR0B1	Nuclear Receptor Subfamily 0 Group B Member 1	Protein Coding	52	GC0XM030304	1.651017189	https://www.genecards.org/cgi-bin/carddisp.pl?gene=NR0B1
F13A1	Coagulation Factor XIII A Chain	Protein Coding	53	GC06M006144	1.649781585	https://www.genecards.org/cgi-bin/carddisp.pl?gene=F13A1
TUBG1	Tubulin Gamma 1	Protein Coding	53	GC17P042609	1.647699237	https://www.genecards.org/cgi-bin/carddisp.pl?gene=TUBG1
ARG2	Arginase 2	Protein Coding	51	GC14P067619	1.647461772	https://www.genecards.org/cgi-bin/carddisp.pl?gene=ARG2
TFRC	Transferrin Receptor	Protein Coding	58	GC03M196056	1.646541715	https://www.genecards.org/cgi-bin/carddisp.pl?gene=TFRC
CDK1	Cyclin Dependent Kinase 1	Protein Coding	54	GC10P060772	1.646263003	https://www.genecards.org/cgi-bin/carddisp.pl?gene=CDK1
NPY	Neuropeptide Y	Protein Coding	51	GC07P024290	1.645321131	https://www.genecards.org/cgi-bin/carddisp.pl?gene=NPY
NEAT1	Nuclear Paraspeckle Assembly Transcript 1	RNA Gene	28	GC11P070859	1.64472127	https://www.genecards.org/cgi-bin/carddisp.pl?gene=NEAT1
TPO	Thyroid Peroxidase	Protein Coding	56	GC02P001374	1.643353462	https://www.genecards.org/cgi-bin/carddisp.pl?gene=TPO
MUC16	Mucin 16, Cell Surface Associated	Protein Coding	44	GC19M008848	1.641483068	https://www.genecards.org/cgi-bin/carddisp.pl?gene=MUC16
ATP6V1A	ATPase H+ Transporting V1 Subunit A	Protein Coding	53	GC03P113747	1.641144037	https://www.genecards.org/cgi-bin/carddisp.pl?gene=ATP6V1A
OGA	O-GlcNAcase	Protein Coding	47	GC10M101785	1.640561581	https://www.genecards.org/cgi-bin/carddisp.pl?gene=OGA
COL14A1	Collagen Type XIV Alpha 1 Chain	Protein Coding	49	GC08P120109	1.640162349	https://www.genecards.org/cgi-bin/carddisp.pl?gene=COL14A1
NONO	Non-POU Domain Containing Octamer Binding	Protein Coding	52	GC0XP071255	1.640126705	https://www.genecards.org/cgi-bin/carddisp.pl?gene=NONO
KEAP1	Kelch Like ECH Associated Protein 1	Protein Coding	56	GC19M010486	1.638050556	https://www.genecards.org/cgi-bin/carddisp.pl?gene=KEAP1
IL20	Interleukin 20	Protein Coding	45	GC01P206866	1.637676239	https://www.genecards.org/cgi-bin/carddisp.pl?gene=IL20
IL32	Interleukin 32	Protein Coding	45	GC16P013549	1.636630893	https://www.genecards.org/cgi-bin/carddisp.pl?gene=IL32
NANOG	Nanog Homeobox	Protein Coding	43	GC12P007787	1.636307955	https://www.genecards.org/cgi-bin/carddisp.pl?gene=NANOG
PLOD3	Procollagen-Lysine,2-Oxoglutarate 5-Dioxygenase 3	Protein Coding	53	GC07M101205	1.635813594	https://www.genecards.org/cgi-bin/carddisp.pl?gene=PLOD3
FDPS	Farnesyl Diphosphate Synthase	Protein Coding	52	GC01P155308	1.635813594	https://www.genecards.org/cgi-bin/carddisp.pl?gene=FDPS
IKBKE	Inhibitor Of Nuclear Factor Kappa B Kinase Subunit Epsilon	Protein Coding	52	GC01P206470	1.630085707	https://www.genecards.org/cgi-bin/carddisp.pl?gene=IKBKE
HDAC2	Histone Deacetylase 2	Protein Coding	59	GC06M113933	1.629876018	https://www.genecards.org/cgi-bin/carddisp.pl?gene=HDAC2
SIRPA	Signal Regulatory Protein Alpha	Protein Coding	52	GC20P001894	1.627821922	https://www.genecards.org/cgi-bin/carddisp.pl?gene=SIRPA
TRIM21	Tripartite Motif Containing 21	Protein Coding	50	GC11M004384	1.627801895	https://www.genecards.org/cgi-bin/carddisp.pl?gene=TRIM21
NBAS	NBAS Subunit Of NRZ Tethering Complex	Protein Coding	47	GC02M014791	1.627336502	https://www.genecards.org/cgi-bin/carddisp.pl?gene=NBAS
F10	Coagulation Factor X	Protein Coding	57	GC13P113122	1.627199411	https://www.genecards.org/cgi-bin/carddisp.pl?gene=F10
MYD88	MYD88 Innate Immune Signal Transduction Adaptor	Protein Coding	56	GC03P038152	1.625203848	https://www.genecards.org/cgi-bin/carddisp.pl?gene=MYD88
LNX1	Ligand Of Numb-Protein X 1	Protein Coding	48	GC04M053459	1.623375893	https://www.genecards.org/cgi-bin/carddisp.pl?gene=LNX1
ENSG00000214955	Novel Transcript	RNA Gene	10	GC21P034205	1.623375893	https://www.genecards.org/cgi-bin/carddisp.pl?gene=ENSG00000214955
ENSG00000272657	Novel Transcript	RNA Gene	10	GC21P034073	1.623375893	https://www.genecards.org/cgi-bin/carddisp.pl?gene=ENSG00000272657
MN298114-111		RNA Gene	6	GC21P034284	1.623375893	https://www.genecards.org/cgi-bin/carddisp.pl?gene=MN298114-111
CM034971-086		RNA Gene	4	GC21P034214	1.623375893	https://www.genecards.org/cgi-bin/carddisp.pl?gene=CM034971-086
WNT16	Wnt Family Member 16	Protein Coding	47	GC07P121325	1.621406794	https://www.genecards.org/cgi-bin/carddisp.pl?gene=WNT16
LIN28B	Lin-28 Homolog B	Protein Coding	48	GC06P104954	1.621402264	https://www.genecards.org/cgi-bin/carddisp.pl?gene=LIN28B
MCAM	Melanoma Cell Adhesion Molecule	Protein Coding	49	GC11M119308	1.620399475	https://www.genecards.org/cgi-bin/carddisp.pl?gene=MCAM
MHRT	Myosin Heavy Chain Associated RNA Transcript	RNA Gene	16	GC14P035493	1.619167447	https://www.genecards.org/cgi-bin/carddisp.pl?gene=MHRT
IL22	Interleukin 22	Protein Coding	49	GC12M068248	1.615783572	https://www.genecards.org/cgi-bin/carddisp.pl?gene=IL22
MAOA	Monoamine Oxidase A	Protein Coding	55	GC0XP043654	1.614010215	https://www.genecards.org/cgi-bin/carddisp.pl?gene=MAOA
USP9X	Ubiquitin Specific Peptidase 9 X-Linked	Protein Coding	55	GC0XP041085	1.612273812	https://www.genecards.org/cgi-bin/carddisp.pl?gene=USP9X
RPL14	Ribosomal Protein L14	Protein Coding	46	GC03P040458	1.611852884	https://www.genecards.org/cgi-bin/carddisp.pl?gene=RPL14
CCN1	Cellular Communication Network Factor 1	Protein Coding	47	GC01P085581	1.6106534	https://www.genecards.org/cgi-bin/carddisp.pl?gene=CCN1
NR4A2	Nuclear Receptor Subfamily 4 Group A Member 2	Protein Coding	53	GC02M156324	1.608562231	https://www.genecards.org/cgi-bin/carddisp.pl?gene=NR4A2
APOA5	Apolipoprotein A5	Protein Coding	51	GC11M116789	1.606806159	https://www.genecards.org/cgi-bin/carddisp.pl?gene=APOA5
SLC6A4	Solute Carrier Family 6 Member 4	Protein Coding	55	GC17M030194	1.606440425	https://www.genecards.org/cgi-bin/carddisp.pl?gene=SLC6A4
SH2B3	SH2B Adaptor Protein 3	Protein Coding	54	GC12P111405	1.605860233	https://www.genecards.org/cgi-bin/carddisp.pl?gene=SH2B3
ANGPTL8	Angiopoietin Like 8	Protein Coding	39	GC19P011238	1.605860233	https://www.genecards.org/cgi-bin/carddisp.pl?gene=ANGPTL8
DNMT1	DNA Methyltransferase 1	Protein Coding	59	GC19M010133	1.605117917	https://www.genecards.org/cgi-bin/carddisp.pl?gene=DNMT1
ATP6V0A2	ATPase H+ Transporting V0 Subunit A2	Protein Coding	51	GC12P123712	1.605054855	https://www.genecards.org/cgi-bin/carddisp.pl?gene=ATP6V0A2
H4C1	H4 Clustered Histone 1	Protein Coding	41	GC06P091939	1.604713202	https://www.genecards.org/cgi-bin/carddisp.pl?gene=H4C1
PRDX2	Peroxiredoxin 2	Protein Coding	52	GC19M012796	1.603098035	https://www.genecards.org/cgi-bin/carddisp.pl?gene=PRDX2
ZBTB16	Zinc Finger And BTB Domain Containing 16	Protein Coding	50	GC11P114059	1.602543592	https://www.genecards.org/cgi-bin/carddisp.pl?gene=ZBTB16
TSR2	TSR2 Ribosome Maturation Factor	Protein Coding	43	GC0XP054878	1.602161884	https://www.genecards.org/cgi-bin/carddisp.pl?gene=TSR2
CYP19A1	Cytochrome P450 Family 19 Subfamily A Member 1	Protein Coding	55	GC15M051208	1.598796368	https://www.genecards.org/cgi-bin/carddisp.pl?gene=CYP19A1
LRBA	LPS Responsive Beige-Like Anchor Protein	Protein Coding	47	GC04M150264	1.596096516	https://www.genecards.org/cgi-bin/carddisp.pl?gene=LRBA
PAH	Phenylalanine Hydroxylase	Protein Coding	55	GC12M102836	1.595502496	https://www.genecards.org/cgi-bin/carddisp.pl?gene=PAH
IL33	Interleukin 33	Protein Coding	46	GC09P007685	1.594961286	https://www.genecards.org/cgi-bin/carddisp.pl?gene=IL33
MIR125A	MicroRNA 125a	RNA Gene	23	GC19P073357	1.594051242	https://www.genecards.org/cgi-bin/carddisp.pl?gene=MIR125A
TRPV4	Transient Receptor Potential Cation Channel Subfamily V Member 4	Protein Coding	56	GC12M109783	1.593909502	https://www.genecards.org/cgi-bin/carddisp.pl?gene=TRPV4
NCAM1	Neural Cell Adhesion Molecule 1	Protein Coding	55	GC11P112961	1.593867898	https://www.genecards.org/cgi-bin/carddisp.pl?gene=NCAM1
EDNRB	Endothelin Receptor Type B	Protein Coding	56	GC13M077895	1.593322277	https://www.genecards.org/cgi-bin/carddisp.pl?gene=EDNRB
BCHE	Butyrylcholinesterase	Protein Coding	57	GC03M165772	1.592381001	https://www.genecards.org/cgi-bin/carddisp.pl?gene=BCHE
LMNB2	Lamin B2	Protein Coding	49	GC19M006779	1.591962099	https://www.genecards.org/cgi-bin/carddisp.pl?gene=LMNB2
SERPINA7	Serpin Family A Member 7	Protein Coding	48	GC0XM106032	1.590297222	https://www.genecards.org/cgi-bin/carddisp.pl?gene=SERPINA7
EFHC2	EF-Hand Domain Containing 2	Protein Coding	41	GC0XM044146	1.590297222	https://www.genecards.org/cgi-bin/carddisp.pl?gene=EFHC2
RPS4Y1	Ribosomal Protein S4 Y-Linked 1	Protein Coding	38	GC0YP002841	1.590297222	https://www.genecards.org/cgi-bin/carddisp.pl?gene=RPS4Y1
CD86	CD86 Molecule	Protein Coding	51	GC03P122055	1.587941527	https://www.genecards.org/cgi-bin/carddisp.pl?gene=CD86
AAAS	Aladin WD Repeat Nucleoporin	Protein Coding	47	GC12M053307	1.58725214	https://www.genecards.org/cgi-bin/carddisp.pl?gene=AAAS
PTCH1	Patched 1	Protein Coding	57	GC09M095442	1.586979508	https://www.genecards.org/cgi-bin/carddisp.pl?gene=PTCH1
CKM	Creatine Kinase, M-Type	Protein Coding	51	GC19M045306	1.584680676	https://www.genecards.org/cgi-bin/carddisp.pl?gene=CKM
ATP7A	ATPase Copper Transporting Alpha	Protein Coding	52	GC0XP078031	1.583667994	https://www.genecards.org/cgi-bin/carddisp.pl?gene=ATP7A
NDEL1	NudE Neurodevelopment Protein 1 Like 1	Protein Coding	47	GC17P011779	1.582247257	https://www.genecards.org/cgi-bin/carddisp.pl?gene=NDEL1
BDNF	Brain Derived Neurotrophic Factor	Protein Coding	56	GC11M027654	1.579600692	https://www.genecards.org/cgi-bin/carddisp.pl?gene=BDNF
PTGIS	Prostaglandin I2 Synthase	Protein Coding	52	GC20M049503	1.578507781	https://www.genecards.org/cgi-bin/carddisp.pl?gene=PTGIS
SMARCD1	SWI/SNF Related, Matrix Associated, Actin Dependent Regulator Of Chromatin, Subfamily D, Member 1	Protein Coding	48	GC12P050085	1.576482654	https://www.genecards.org/cgi-bin/carddisp.pl?gene=SMARCD1
CCNA2	Cyclin A2	Protein Coding	52	GC04M121816	1.571287274	https://www.genecards.org/cgi-bin/carddisp.pl?gene=CCNA2
PRF1	Perforin 1	Protein Coding	53	GC10M070597	1.570388913	https://www.genecards.org/cgi-bin/carddisp.pl?gene=PRF1
CAPN1	Calpain 1	Protein Coding	57	GC11P070846	1.567802668	https://www.genecards.org/cgi-bin/carddisp.pl?gene=CAPN1
MIR182	MicroRNA 182	RNA Gene	24	GC07M129770	1.567341447	https://www.genecards.org/cgi-bin/carddisp.pl?gene=MIR182
CA9	Carbonic Anhydrase 9	Protein Coding	53	GC09P035673	1.564292669	https://www.genecards.org/cgi-bin/carddisp.pl?gene=CA9
CRK	CRK Proto-Oncogene, Adaptor Protein	Protein Coding	50	GC17M001420	1.562806964	https://www.genecards.org/cgi-bin/carddisp.pl?gene=CRK
SLC9A1	Solute Carrier Family 9 Member A1	Protein Coding	57	GC01M027239	1.562354922	https://www.genecards.org/cgi-bin/carddisp.pl?gene=SLC9A1
RIPK3	Receptor Interacting Serine/Threonine Kinase 3	Protein Coding	50	GC14M024336	1.562016368	https://www.genecards.org/cgi-bin/carddisp.pl?gene=RIPK3
SREBF1	Sterol Regulatory Element Binding Transcription Factor 1	Protein Coding	53	GC17M017810	1.558170676	https://www.genecards.org/cgi-bin/carddisp.pl?gene=SREBF1
TMSB4X	Thymosin Beta 4 X-Linked	Protein Coding	46	GC0XP012975	1.557465315	https://www.genecards.org/cgi-bin/carddisp.pl?gene=TMSB4X
GOT2	Glutamic-Oxaloacetic Transaminase 2	Protein Coding	53	GC16M058707	1.556310177	https://www.genecards.org/cgi-bin/carddisp.pl?gene=GOT2
ANXA6	Annexin A6	Protein Coding	49	GC05M151100	1.555459499	https://www.genecards.org/cgi-bin/carddisp.pl?gene=ANXA6
CLTCL1	Clathrin Heavy Chain Like 1	Protein Coding	47	GC22M019409	1.555149674	https://www.genecards.org/cgi-bin/carddisp.pl?gene=CLTCL1
LTB4R	Leukotriene B4 Receptor	Protein Coding	51	GC14P024311	1.555028796	https://www.genecards.org/cgi-bin/carddisp.pl?gene=LTB4R
SLC2A1	Solute Carrier Family 2 Member 1	Protein Coding	60	GC01M042925	1.550410271	https://www.genecards.org/cgi-bin/carddisp.pl?gene=SLC2A1
CSF3	Colony Stimulating Factor 3	Protein Coding	47	GC17P040015	1.549853206	https://www.genecards.org/cgi-bin/carddisp.pl?gene=CSF3
PRL	Prolactin	Protein Coding	50	GC06M022287	1.548805714	https://www.genecards.org/cgi-bin/carddisp.pl?gene=PRL
RPL11	Ribosomal Protein L11	Protein Coding	55	GC01P023691	1.547550082	https://www.genecards.org/cgi-bin/carddisp.pl?gene=RPL11
ANXA5	Annexin A5	Protein Coding	52	GC04M121667	1.546256065	https://www.genecards.org/cgi-bin/carddisp.pl?gene=ANXA5
CALM1	Calmodulin 1	Protein Coding	52	GC14P090396	1.545183659	https://www.genecards.org/cgi-bin/carddisp.pl?gene=CALM1
MIR92A1	MicroRNA 92a-1	RNA Gene	22	GC13P091582	1.544438124	https://www.genecards.org/cgi-bin/carddisp.pl?gene=MIR92A1
TSPYL2	TSPY Like 2	Protein Coding	43	GC0XP053082	1.543406129	https://www.genecards.org/cgi-bin/carddisp.pl?gene=TSPYL2
DNAH8	Dynein Axonemal Heavy Chain 8	Protein Coding	44	GC06P092313	1.542428136	https://www.genecards.org/cgi-bin/carddisp.pl?gene=DNAH8
DISC1	DISC1 Scaffold Protein	Protein Coding	51	GC01P231626	1.541635036	https://www.genecards.org/cgi-bin/carddisp.pl?gene=DISC1
BCL6	BCL6 Transcription Repressor	Protein Coding	52	GC03M187721	1.541541338	https://www.genecards.org/cgi-bin/carddisp.pl?gene=BCL6
MIR500A	MicroRNA 500a	RNA Gene	18	GC0XP050008	1.538727045	https://www.genecards.org/cgi-bin/carddisp.pl?gene=MIR500A
PRDM6	PR/SET Domain 6	Protein Coding	46	GC05P123089	1.538347006	https://www.genecards.org/cgi-bin/carddisp.pl?gene=PRDM6
SHOX2	Short Stature Homeobox 2	Protein Coding	45	GC03M158095	1.537241101	https://www.genecards.org/cgi-bin/carddisp.pl?gene=SHOX2
TSPY1	Testis Specific Protein Y-Linked 1	Protein Coding	38	GC0YP009469	1.537241101	https://www.genecards.org/cgi-bin/carddisp.pl?gene=TSPY1
MIR663AHG	MIR663A Host Gene	RNA Gene	16	GC20M026161	1.537241101	https://www.genecards.org/cgi-bin/carddisp.pl?gene=MIR663AHG
IL7	Interleukin 7	Protein Coding	50	GC08M078689	1.536880255	https://www.genecards.org/cgi-bin/carddisp.pl?gene=IL7
NFKBIA	NFKB Inhibitor Alpha	Protein Coding	57	GC14M035401	1.536514997	https://www.genecards.org/cgi-bin/carddisp.pl?gene=NFKBIA
GALNS	Galactosamine (N-Acetyl)-6-Sulfatase	Protein Coding	54	GC16M088813	1.535153151	https://www.genecards.org/cgi-bin/carddisp.pl?gene=GALNS
PKP4	Plakophilin 4	Protein Coding	47	GC02P158456	1.531242251	https://www.genecards.org/cgi-bin/carddisp.pl?gene=PKP4
ATP6AP1	ATPase H+ Transporting Accessory Protein 1	Protein Coding	51	GC0XP154428	1.530484915	https://www.genecards.org/cgi-bin/carddisp.pl?gene=ATP6AP1
RIMS3	Regulating Synaptic Membrane Exocytosis 3	Protein Coding	45	GC01M040621	1.529166341	https://www.genecards.org/cgi-bin/carddisp.pl?gene=RIMS3
FOLH1	Folate Hydrolase 1	Protein Coding	54	GC11M099394	1.527612805	https://www.genecards.org/cgi-bin/carddisp.pl?gene=FOLH1
LAMP2	Lysosomal Associated Membrane Protein 2	Protein Coding	51	GC0XM120426	1.525521994	https://www.genecards.org/cgi-bin/carddisp.pl?gene=LAMP2
RO60	Ro60, Y RNA Binding Protein	Protein Coding	43	GC01P193059	1.524001598	https://www.genecards.org/cgi-bin/carddisp.pl?gene=RO60
HYOU1	Hypoxia Up-Regulated 1	Protein Coding	52	GC11M119272	1.52368021	https://www.genecards.org/cgi-bin/carddisp.pl?gene=HYOU1
FADD	Fas Associated Via Death Domain	Protein Coding	52	GC11P070203	1.521753788	https://www.genecards.org/cgi-bin/carddisp.pl?gene=FADD
TFEB	Transcription Factor EB	Protein Coding	48	GC06M071932	1.519330859	https://www.genecards.org/cgi-bin/carddisp.pl?gene=TFEB
MED15	Mediator Complex Subunit 15	Protein Coding	49	GC22P044408	1.51876688	https://www.genecards.org/cgi-bin/carddisp.pl?gene=MED15
GBF1	Golgi Brefeldin A Resistant Guanine Nucleotide Exchange Factor 1	Protein Coding	51	GC10P102245	1.512917519	https://www.genecards.org/cgi-bin/carddisp.pl?gene=GBF1
TERT	Telomerase Reverse Transcriptase	Protein Coding	58	GC05M001253	1.512615681	https://www.genecards.org/cgi-bin/carddisp.pl?gene=TERT
CDH1	Cadherin 1	Protein Coding	56	GC16P068737	1.510160208	https://www.genecards.org/cgi-bin/carddisp.pl?gene=CDH1
FADS2	Fatty Acid Desaturase 2	Protein Coding	51	GC11P061792	1.509288073	https://www.genecards.org/cgi-bin/carddisp.pl?gene=FADS2
U2AF1	U2 Small Nuclear RNA Auxiliary Factor 1	Protein Coding	50	GC21M043092	1.508440018	https://www.genecards.org/cgi-bin/carddisp.pl?gene=U2AF1
CSNK1G1	Casein Kinase 1 Gamma 1	Protein Coding	50	GC15M064165	1.507189751	https://www.genecards.org/cgi-bin/carddisp.pl?gene=CSNK1G1
CLCN5	Chloride Voltage-Gated Channel 5	Protein Coding	51	GC0XP049922	1.504354954	https://www.genecards.org/cgi-bin/carddisp.pl?gene=CLCN5
PHEX	Phosphate Regulating Endopeptidase X-Linked	Protein Coding	50	GC0XP022032	1.501526237	https://www.genecards.org/cgi-bin/carddisp.pl?gene=PHEX
ZNF98	Zinc Finger Protein 98	Protein Coding	34	GC19M022391	1.499889851	https://www.genecards.org/cgi-bin/carddisp.pl?gene=ZNF98
SORL1	Sortilin Related Receptor 1	Protein Coding	53	GC11P121452	1.499603271	https://www.genecards.org/cgi-bin/carddisp.pl?gene=SORL1
CIRBP	Cold Inducible RNA Binding Protein	Protein Coding	44	GC19P001259	1.499172688	https://www.genecards.org/cgi-bin/carddisp.pl?gene=CIRBP
DROSHA	Drosha Ribonuclease III	Protein Coding	51	GC05M031401	1.498894453	https://www.genecards.org/cgi-bin/carddisp.pl?gene=DROSHA
IHH	Indian Hedgehog Signaling Molecule	Protein Coding	53	GC02M219054	1.498418689	https://www.genecards.org/cgi-bin/carddisp.pl?gene=IHH
DZIP1L	DAZ Interacting Zinc Finger Protein 1 Like	Protein Coding	42	GC03M138061	1.497906089	https://www.genecards.org/cgi-bin/carddisp.pl?gene=DZIP1L
ATP2A2	ATPase Sarcoplasmic/Endoplasmic Reticulum Ca2+ Transporting 2	Protein Coding	58	GC12P110280	1.497209907	https://www.genecards.org/cgi-bin/carddisp.pl?gene=ATP2A2
PIGL	Phosphatidylinositol Glycan Anchor Biosynthesis Class L	Protein Coding	46	GC17P016217	1.497186422	https://www.genecards.org/cgi-bin/carddisp.pl?gene=PIGL
SLC6A3	Solute Carrier Family 6 Member 3	Protein Coding	57	GC05M001392	1.497144938	https://www.genecards.org/cgi-bin/carddisp.pl?gene=SLC6A3
CP	Ceruloplasmin	Protein Coding	55	GC03M149162	1.496665835	https://www.genecards.org/cgi-bin/carddisp.pl?gene=CP
BRF1	BRF1 RNA Polymerase III Transcription Initiation Factor Subunit	Protein Coding	47	GC14M113312	1.496343732	https://www.genecards.org/cgi-bin/carddisp.pl?gene=BRF1
CXCR2	C-X-C Motif Chemokine Receptor 2	Protein Coding	57	GC02P218125	1.496130109	https://www.genecards.org/cgi-bin/carddisp.pl?gene=CXCR2
AKR1B1	Aldo-Keto Reductase Family 1 Member B	Protein Coding	53	GC07M134442	1.495845437	https://www.genecards.org/cgi-bin/carddisp.pl?gene=AKR1B1
HPSE	Heparanase	Protein Coding	52	GC04M083292	1.495232463	https://www.genecards.org/cgi-bin/carddisp.pl?gene=HPSE
DVL3	Dishevelled Segment Polarity Protein 3	Protein Coding	51	GC03P184155	1.492499232	https://www.genecards.org/cgi-bin/carddisp.pl?gene=DVL3
APC	APC Regulator Of WNT Signaling Pathway	Protein Coding	56	GC05P112707	1.490548015	https://www.genecards.org/cgi-bin/carddisp.pl?gene=APC
PLA2G6	Phospholipase A2 Group VI	Protein Coding	54	GC22M063106	1.489956379	https://www.genecards.org/cgi-bin/carddisp.pl?gene=PLA2G6
PRKAA2	Protein Kinase AMP-Activated Catalytic Subunit Alpha 2	Protein Coding	57	GC01P056645	1.489269733	https://www.genecards.org/cgi-bin/carddisp.pl?gene=PRKAA2
ADORA2A	Adenosine A2a Receptor	Protein Coding	53	GC22P024417	1.488877177	https://www.genecards.org/cgi-bin/carddisp.pl?gene=ADORA2A
EOGT	EGF Domain Specific O-Linked N-Acetylglucosamine Transferase	Protein Coding	46	GC03M068975	1.486451983	https://www.genecards.org/cgi-bin/carddisp.pl?gene=EOGT
MKKS	MKKS Centrosomal Shuttling Protein	Protein Coding	46	GC20M010424	1.484555125	https://www.genecards.org/cgi-bin/carddisp.pl?gene=MKKS
KLC4	Kinesin Light Chain 4	Protein Coding	42	GC06P043040	1.483217001	https://www.genecards.org/cgi-bin/carddisp.pl?gene=KLC4
GAS6	Growth Arrest Specific 6	Protein Coding	51	GC13M113820	1.479980826	https://www.genecards.org/cgi-bin/carddisp.pl?gene=GAS6
NORAD	Non-Coding RNA Activated By DNA Damage	RNA Gene	20	GC20M036294	1.479349256	https://www.genecards.org/cgi-bin/carddisp.pl?gene=NORAD
PRKDC	Protein Kinase, DNA-Activated, Catalytic Subunit	Protein Coding	57	GC08M047773	1.477757931	https://www.genecards.org/cgi-bin/carddisp.pl?gene=PRKDC
FRAXA	Fragile Site, Folic Acid Type, Rare, Fra(X)(Q27.3) A	Functional Element	9	GC0XP147957	1.475636005	https://www.genecards.org/cgi-bin/carddisp.pl?gene=FRAXA
PLCG1	Phospholipase C Gamma 1	Protein Coding	53	GC20P041136	1.474635363	https://www.genecards.org/cgi-bin/carddisp.pl?gene=PLCG1
GATA1	GATA Binding Protein 1	Protein Coding	53	GC0XP048786	1.474527478	https://www.genecards.org/cgi-bin/carddisp.pl?gene=GATA1
FABP2	Fatty Acid Binding Protein 2	Protein Coding	48	GC04M119317	1.471695542	https://www.genecards.org/cgi-bin/carddisp.pl?gene=FABP2
PTGES	Prostaglandin E Synthase	Protein Coding	48	GC09M129738	1.469744682	https://www.genecards.org/cgi-bin/carddisp.pl?gene=PTGES
ANO1	Anoctamin 1	Protein Coding	51	GC11P071150	1.468618155	https://www.genecards.org/cgi-bin/carddisp.pl?gene=ANO1
AMT	Aminomethyltransferase	Protein Coding	51	GC03M051568	1.464762568	https://www.genecards.org/cgi-bin/carddisp.pl?gene=AMT
EFNB1	Ephrin B1	Protein Coding	52	GC0XP068828	1.463578463	https://www.genecards.org/cgi-bin/carddisp.pl?gene=EFNB1
LIMA1	LIM Domain And Actin Binding 1	Protein Coding	46	GC12M050175	1.462470651	https://www.genecards.org/cgi-bin/carddisp.pl?gene=LIMA1
MIR124-2	MicroRNA 124-2	RNA Gene	21	GC08P064379	1.460282922	https://www.genecards.org/cgi-bin/carddisp.pl?gene=MIR124-2
MIR124-3	MicroRNA 124-3	RNA Gene	20	GC20P063483	1.460282922	https://www.genecards.org/cgi-bin/carddisp.pl?gene=MIR124-3
EIF4A1	Eukaryotic Translation Initiation Factor 4A1	Protein Coding	53	GC17P007572	1.459534764	https://www.genecards.org/cgi-bin/carddisp.pl?gene=EIF4A1
SLC25A1	Solute Carrier Family 25 Member 1	Protein Coding	52	GC22M019407	1.459349632	https://www.genecards.org/cgi-bin/carddisp.pl?gene=SLC25A1
CD80	CD80 Molecule	Protein Coding	51	GC03M119524	1.458250284	https://www.genecards.org/cgi-bin/carddisp.pl?gene=CD80
CDK4	Cyclin Dependent Kinase 4	Protein Coding	61	GC12M057787	1.456764698	https://www.genecards.org/cgi-bin/carddisp.pl?gene=CDK4
PKM	Pyruvate Kinase M1/2	Protein Coding	56	GC15M072199	1.456738234	https://www.genecards.org/cgi-bin/carddisp.pl?gene=PKM
ITGAL	Integrin Subunit Alpha L	Protein Coding	53	GC16P030472	1.456738234	https://www.genecards.org/cgi-bin/carddisp.pl?gene=ITGAL
BBS1	Bardet-Biedl Syndrome 1	Protein Coding	44	GC11P070970	1.452301145	https://www.genecards.org/cgi-bin/carddisp.pl?gene=BBS1
PPT1	Palmitoyl-Protein Thioesterase 1	Protein Coding	53	GC01M040103	1.45127213	https://www.genecards.org/cgi-bin/carddisp.pl?gene=PPT1
GPC3	Glypican 3	Protein Coding	53	GC0XM133535	1.45077157	https://www.genecards.org/cgi-bin/carddisp.pl?gene=GPC3
SPHK1	Sphingosine Kinase 1	Protein Coding	53	GC17P076376	1.450643063	https://www.genecards.org/cgi-bin/carddisp.pl?gene=SPHK1
C4BPA	Complement Component 4 Binding Protein Alpha	Protein Coding	49	GC01P207105	1.450086594	https://www.genecards.org/cgi-bin/carddisp.pl?gene=C4BPA
ITPR1	Inositol 1,4,5-Trisphosphate Receptor Type 1	Protein Coding	55	GC03P004486	1.449950099	https://www.genecards.org/cgi-bin/carddisp.pl?gene=ITPR1
TLR7	Toll Like Receptor 7	Protein Coding	55	GC0XP012867	1.448895216	https://www.genecards.org/cgi-bin/carddisp.pl?gene=TLR7
GAS1	Growth Arrest Specific 1	Protein Coding	49	GC09M086944	1.448832035	https://www.genecards.org/cgi-bin/carddisp.pl?gene=GAS1
MALAT1	Metastasis Associated Lung Adenocarcinoma Transcript 1	RNA Gene	27	GC11P070867	1.447102308	https://www.genecards.org/cgi-bin/carddisp.pl?gene=MALAT1
NTF3	Neurotrophin 3	Protein Coding	51	GC12P023503	1.446316481	https://www.genecards.org/cgi-bin/carddisp.pl?gene=NTF3
NPR1	Natriuretic Peptide Receptor 1	Protein Coding	53	GC01P153922	1.444683909	https://www.genecards.org/cgi-bin/carddisp.pl?gene=NPR1
CD2AP	CD2 Associated Protein	Protein Coding	50	GC06P092382	1.444586754	https://www.genecards.org/cgi-bin/carddisp.pl?gene=CD2AP
FOXO3	Forkhead Box O3	Protein Coding	53	GC06P108559	1.44369936	https://www.genecards.org/cgi-bin/carddisp.pl?gene=FOXO3
MASP2	MBL Associated Serine Protease 2	Protein Coding	53	GC01M011026	1.442946076	https://www.genecards.org/cgi-bin/carddisp.pl?gene=MASP2
ORAI1	ORAI Calcium Release-Activated Calcium Modulator 1	Protein Coding	52	GC12P126985	1.441964269	https://www.genecards.org/cgi-bin/carddisp.pl?gene=ORAI1
NPC2	NPC Intracellular Cholesterol Transporter 2	Protein Coding	50	GC14M074476	1.439948797	https://www.genecards.org/cgi-bin/carddisp.pl?gene=NPC2
SLC20A2	Solute Carrier Family 20 Member 2	Protein Coding	53	GC08M042416	1.439559698	https://www.genecards.org/cgi-bin/carddisp.pl?gene=SLC20A2
F2R	Coagulation Factor II Thrombin Receptor	Protein Coding	53	GC05P076716	1.439365625	https://www.genecards.org/cgi-bin/carddisp.pl?gene=F2R
RPA1	Replication Protein A1	Protein Coding	53	GC17P001829	1.438739538	https://www.genecards.org/cgi-bin/carddisp.pl?gene=RPA1
HNRNPL	Heterogeneous Nuclear Ribonucleoprotein L	Protein Coding	47	GC19M038836	1.437993646	https://www.genecards.org/cgi-bin/carddisp.pl?gene=HNRNPL
NPC1	NPC Intracellular Cholesterol Transporter 1	Protein Coding	56	GC18M023506	1.436349154	https://www.genecards.org/cgi-bin/carddisp.pl?gene=NPC1
SMOC1	SPARC Related Modular Calcium Binding 1	Protein Coding	47	GC14P069854	1.434600711	https://www.genecards.org/cgi-bin/carddisp.pl?gene=SMOC1
RUNX1	RUNX Family Transcription Factor 1	Protein Coding	56	GC21M034787	1.431964517	https://www.genecards.org/cgi-bin/carddisp.pl?gene=RUNX1
BCL11B	BAF Chromatin Remodeling Complex Subunit BCL11B	Protein Coding	48	GC14M099169	1.43141818	https://www.genecards.org/cgi-bin/carddisp.pl?gene=BCL11B
AXL	AXL Receptor Tyrosine Kinase	Protein Coding	59	GC19P041219	1.430640936	https://www.genecards.org/cgi-bin/carddisp.pl?gene=AXL
PI4KA	Phosphatidylinositol 4-Kinase Alpha	Protein Coding	55	GC22M020707	1.430289984	https://www.genecards.org/cgi-bin/carddisp.pl?gene=PI4KA
ITGB2	Integrin Subunit Beta 2	Protein Coding	57	GC21M044885	1.428643942	https://www.genecards.org/cgi-bin/carddisp.pl?gene=ITGB2
PPP3CA	Protein Phosphatase 3 Catalytic Subunit Alpha	Protein Coding	59	GC04M101024	1.427764654	https://www.genecards.org/cgi-bin/carddisp.pl?gene=PPP3CA
ALDH9A1	Aldehyde Dehydrogenase 9 Family Member A1	Protein Coding	49	GC01M165681	1.427530289	https://www.genecards.org/cgi-bin/carddisp.pl?gene=ALDH9A1
ADCYAP1	Adenylate Cyclase Activating Polypeptide 1	Protein Coding	47	GC18P000895	1.427267075	https://www.genecards.org/cgi-bin/carddisp.pl?gene=ADCYAP1
CD27	CD27 Molecule	Protein Coding	54	GC12P023523	1.424304366	https://www.genecards.org/cgi-bin/carddisp.pl?gene=CD27
CLN6	CLN6 Transmembrane ER Protein	Protein Coding	44	GC15M068206	1.424304366	https://www.genecards.org/cgi-bin/carddisp.pl?gene=CLN6
CDK6	Cyclin Dependent Kinase 6	Protein Coding	59	GC07M092604	1.421779394	https://www.genecards.org/cgi-bin/carddisp.pl?gene=CDK6
IL2RB	Interleukin 2 Receptor Subunit Beta	Protein Coding	56	GC22M061459	1.421535969	https://www.genecards.org/cgi-bin/carddisp.pl?gene=IL2RB
EGFLAM	EGF Like, Fibronectin Type III And Laminin G Domains	Protein Coding	43	GC05P038295	1.420938015	https://www.genecards.org/cgi-bin/carddisp.pl?gene=EGFLAM
NEB	Nebulin	Protein Coding	47	GC02M151485	1.418243051	https://www.genecards.org/cgi-bin/carddisp.pl?gene=NEB
CTTN	Cortactin	Protein Coding	50	GC11P070398	1.417160511	https://www.genecards.org/cgi-bin/carddisp.pl?gene=CTTN
INO80	INO80 Complex ATPase Subunit	Protein Coding	43	GC15M040979	1.416562319	https://www.genecards.org/cgi-bin/carddisp.pl?gene=INO80
PURA	Purine Rich Element Binding Protein A	Protein Coding	51	GC05P140076	1.415010095	https://www.genecards.org/cgi-bin/carddisp.pl?gene=PURA
NUP188	Nucleoporin 188	Protein Coding	43	GC09P128947	1.415010095	https://www.genecards.org/cgi-bin/carddisp.pl?gene=NUP188
PIGA	Phosphatidylinositol Glycan Anchor Biosynthesis Class A	Protein Coding	50	GC0XM015319	1.414522409	https://www.genecards.org/cgi-bin/carddisp.pl?gene=PIGA
STK38	Serine/Threonine Kinase 38	Protein Coding	49	GC06M036493	1.413313389	https://www.genecards.org/cgi-bin/carddisp.pl?gene=STK38
MIR193B	MicroRNA 193b	RNA Gene	24	GC16P014315	1.412289858	https://www.genecards.org/cgi-bin/carddisp.pl?gene=MIR193B
KRT8	Keratin 8	Protein Coding	53	GC12M052897	1.410456061	https://www.genecards.org/cgi-bin/carddisp.pl?gene=KRT8
IRS2	Insulin Receptor Substrate 2	Protein Coding	51	GC13M109752	1.407964706	https://www.genecards.org/cgi-bin/carddisp.pl?gene=IRS2
MBD2	Methyl-CpG Binding Domain Protein 2	Protein Coding	47	GC18M054151	1.407188892	https://www.genecards.org/cgi-bin/carddisp.pl?gene=MBD2
BMPR1A	Bone Morphogenetic Protein Receptor Type 1A	Protein Coding	57	GC10P094521	1.406785488	https://www.genecards.org/cgi-bin/carddisp.pl?gene=BMPR1A
SPATC1L	Spermatogenesis And Centriole Associated 1 Like	Protein Coding	40	GC21M051375	1.406783581	https://www.genecards.org/cgi-bin/carddisp.pl?gene=SPATC1L
RNASE13	Ribonuclease A Family Member 13 (Inactive)	Protein Coding	36	GC14M021032	1.406783581	https://www.genecards.org/cgi-bin/carddisp.pl?gene=RNASE13
COL7A1	Collagen Type VII Alpha 1 Chain	Protein Coding	50	GC03M048564	1.406392097	https://www.genecards.org/cgi-bin/carddisp.pl?gene=COL7A1
CDC45	Cell Division Cycle 45	Protein Coding	51	GC22P019479	1.406293392	https://www.genecards.org/cgi-bin/carddisp.pl?gene=CDC45
MMRN1	Multimerin 1	Protein Coding	48	GC04P089879	1.405555487	https://www.genecards.org/cgi-bin/carddisp.pl?gene=MMRN1
DISP1	Dispatched RND Transporter Family Member 1	Protein Coding	46	GC01P222814	1.405227542	https://www.genecards.org/cgi-bin/carddisp.pl?gene=DISP1
CREBL2	CAMP Responsive Element Binding Protein Like 2	Protein Coding	39	GC12P012611	1.404177785	https://www.genecards.org/cgi-bin/carddisp.pl?gene=CREBL2
P2RY6	Pyrimidinergic Receptor P2Y6	Protein Coding	48	GC11P073264	1.403906584	https://www.genecards.org/cgi-bin/carddisp.pl?gene=P2RY6
SMC1A	Structural Maintenance Of Chromosomes 1A	Protein Coding	54	GC0XM053374	1.400632739	https://www.genecards.org/cgi-bin/carddisp.pl?gene=SMC1A
CM034951-233		RNA Gene	5	GC01M059134	1.399026752	https://www.genecards.org/cgi-bin/carddisp.pl?gene=CM034951-233
CM034951-234		RNA Gene	5	GC01M059145	1.399026752	https://www.genecards.org/cgi-bin/carddisp.pl?gene=CM034951-234
piR-33432-012		RNA Gene	5	GC01P059252	1.399026752	https://www.genecards.org/cgi-bin/carddisp.pl?gene=piR-33432-012
YIF1B	Yip1 Interacting Factor Homolog B, Membrane Trafficking Protein	Protein Coding	44	GC19M038303	1.394178987	https://www.genecards.org/cgi-bin/carddisp.pl?gene=YIF1B
GYS1	Glycogen Synthase 1	Protein Coding	56	GC19M070869	1.391525507	https://www.genecards.org/cgi-bin/carddisp.pl?gene=GYS1
PTPRC	Protein Tyrosine Phosphatase Receptor Type C	Protein Coding	59	GC01P198607	1.390730143	https://www.genecards.org/cgi-bin/carddisp.pl?gene=PTPRC
CD163	CD163 Molecule	Protein Coding	51	GC12M008027	1.390635252	https://www.genecards.org/cgi-bin/carddisp.pl?gene=CD163
ITGA9	Integrin Subunit Alpha 9	Protein Coding	50	GC03P037468	1.390313268	https://www.genecards.org/cgi-bin/carddisp.pl?gene=ITGA9
MIR206	MicroRNA 206	RNA Gene	23	GC06P052144	1.390313268	https://www.genecards.org/cgi-bin/carddisp.pl?gene=MIR206
COX5A	Cytochrome C Oxidase Subunit 5A	Protein Coding	50	GC15M074919	1.38765049	https://www.genecards.org/cgi-bin/carddisp.pl?gene=COX5A
UPF3B	UPF3B Regulator Of Nonsense Mediated MRNA Decay	Protein Coding	47	GC0XM119805	1.383930445	https://www.genecards.org/cgi-bin/carddisp.pl?gene=UPF3B
CCDC115	Coiled-Coil Domain Containing 115	Protein Coding	43	GC02M134521	1.383930445	https://www.genecards.org/cgi-bin/carddisp.pl?gene=CCDC115
SIX3	SIX Homeobox 3	Protein Coding	49	GC02P044941	1.383250952	https://www.genecards.org/cgi-bin/carddisp.pl?gene=SIX3
GLDC	Glycine Decarboxylase	Protein Coding	53	GC09M006522	1.381519556	https://www.genecards.org/cgi-bin/carddisp.pl?gene=GLDC
CHUK	Component Of Inhibitor Of Nuclear Factor Kappa B Kinase Complex	Protein Coding	58	GC10M100202	1.378214717	https://www.genecards.org/cgi-bin/carddisp.pl?gene=CHUK
PAK1	P21 (RAC1) Activated Kinase 1	Protein Coding	57	GC11M100100	1.376650333	https://www.genecards.org/cgi-bin/carddisp.pl?gene=PAK1
OTX2	Orthodenticle Homeobox 2	Protein Coding	52	GC14M056799	1.375679493	https://www.genecards.org/cgi-bin/carddisp.pl?gene=OTX2
SOX2	SRY-Box Transcription Factor 2	Protein Coding	52	GC03P181711	1.375679493	https://www.genecards.org/cgi-bin/carddisp.pl?gene=SOX2
TBX3	T-Box Transcription Factor 3	Protein Coding	49	GC12M114670	1.37496984	https://www.genecards.org/cgi-bin/carddisp.pl?gene=TBX3
MRPL40	Mitochondrial Ribosomal Protein L40	Protein Coding	44	GC22P044340	1.373742104	https://www.genecards.org/cgi-bin/carddisp.pl?gene=MRPL40
CXCR6	C-X-C Motif Chemokine Receptor 6	Protein Coding	47	GC03P047605	1.369149089	https://www.genecards.org/cgi-bin/carddisp.pl?gene=CXCR6
CEP164	Centrosomal Protein 164	Protein Coding	48	GC11P117314	1.368807435	https://www.genecards.org/cgi-bin/carddisp.pl?gene=CEP164
PPIB	Peptidylprolyl Isomerase B	Protein Coding	57	GC15M064155	1.368136048	https://www.genecards.org/cgi-bin/carddisp.pl?gene=PPIB
CRH	Corticotropin Releasing Hormone	Protein Coding	50	GC08M066176	1.366280913	https://www.genecards.org/cgi-bin/carddisp.pl?gene=CRH
SOAT1	Sterol O-Acyltransferase 1	Protein Coding	51	GC01P179262	1.365292311	https://www.genecards.org/cgi-bin/carddisp.pl?gene=SOAT1
ATG5	Autophagy Related 5	Protein Coding	51	GC06M106045	1.362591624	https://www.genecards.org/cgi-bin/carddisp.pl?gene=ATG5
LEMD2	LEM Domain Nuclear Envelope Protein 2	Protein Coding	46	GC06M071846	1.361953855	https://www.genecards.org/cgi-bin/carddisp.pl?gene=LEMD2
USP34	Ubiquitin Specific Peptidase 34	Protein Coding	44	GC02M061187	1.361953855	https://www.genecards.org/cgi-bin/carddisp.pl?gene=USP34
TMEM199	Transmembrane Protein 199	Protein Coding	42	GC17P061314	1.361953855	https://www.genecards.org/cgi-bin/carddisp.pl?gene=TMEM199
DOP1A	DOP1 Leucine Zipper Like Protein A	Protein Coding	40	GC06P092728	1.361953855	https://www.genecards.org/cgi-bin/carddisp.pl?gene=DOP1A
GH-LCR	Growth Hormone Locus Control Region	Functional Element	4	GC17P063917	1.361953855	https://www.genecards.org/cgi-bin/carddisp.pl?gene=GH-LCR
CXCR3	C-X-C Motif Chemokine Receptor 3	Protein Coding	51	GC0XM071615	1.361951351	https://www.genecards.org/cgi-bin/carddisp.pl?gene=CXCR3
ASS1	Argininosuccinate Synthase 1	Protein Coding	56	GC09P130444	1.361018419	https://www.genecards.org/cgi-bin/carddisp.pl?gene=ASS1
CTSG	Cathepsin G	Protein Coding	52	GC14M024573	1.360194087	https://www.genecards.org/cgi-bin/carddisp.pl?gene=CTSG
COL9A1	Collagen Type IX Alpha 1 Chain	Protein Coding	49	GC06M070215	1.359491587	https://www.genecards.org/cgi-bin/carddisp.pl?gene=COL9A1
PDE4D	Phosphodiesterase 4D	Protein Coding	55	GC05M058969	1.359448433	https://www.genecards.org/cgi-bin/carddisp.pl?gene=PDE4D
GNS	Glucosamine (N-Acetyl)-6-Sulfatase	Protein Coding	51	GC12M064713	1.356878877	https://www.genecards.org/cgi-bin/carddisp.pl?gene=GNS
WWP2	WW Domain Containing E3 Ubiquitin Protein Ligase 2	Protein Coding	51	GC16P069796	1.354936004	https://www.genecards.org/cgi-bin/carddisp.pl?gene=WWP2
CCL22	C-C Motif Chemokine Ligand 22	Protein Coding	44	GC16P057359	1.354263425	https://www.genecards.org/cgi-bin/carddisp.pl?gene=CCL22
MT-ND1	Mitochondrially Encoded NADH:Ubiquinone Oxidoreductase Core Subunit 1	Protein Coding	36	GCMTP003309	1.354237676	https://www.genecards.org/cgi-bin/carddisp.pl?gene=MT-ND1
KAT2B	Lysine Acetyltransferase 2B	Protein Coding	55	GC03P020043	1.353934288	https://www.genecards.org/cgi-bin/carddisp.pl?gene=KAT2B
MIA3	MIA SH3 Domain ER Export Factor 3	Protein Coding	46	GC01P222618	1.353919744	https://www.genecards.org/cgi-bin/carddisp.pl?gene=MIA3
ACTA1	Actin Alpha 1, Skeletal Muscle	Protein Coding	55	GC01M229647	1.351394892	https://www.genecards.org/cgi-bin/carddisp.pl?gene=ACTA1
AKR1A1	Aldo-Keto Reductase Family 1 Member A1	Protein Coding	51	GC01P045550	1.350953817	https://www.genecards.org/cgi-bin/carddisp.pl?gene=AKR1A1
SLC34A3	Solute Carrier Family 34 Member 3	Protein Coding	50	GC09P137230	1.348517895	https://www.genecards.org/cgi-bin/carddisp.pl?gene=SLC34A3
HIBCH	3-Hydroxyisobutyryl-CoA Hydrolase	Protein Coding	50	GC02M190189	1.346392035	https://www.genecards.org/cgi-bin/carddisp.pl?gene=HIBCH
SALL4	Spalt Like Transcription Factor 4	Protein Coding	50	GC20M051784	1.346392035	https://www.genecards.org/cgi-bin/carddisp.pl?gene=SALL4
C3AR1	Complement C3a Receptor 1	Protein Coding	50	GC12M008059	1.346039534	https://www.genecards.org/cgi-bin/carddisp.pl?gene=C3AR1
MIR125B1	MicroRNA 125b-1	RNA Gene	24	GC11M122100	1.34357965	https://www.genecards.org/cgi-bin/carddisp.pl?gene=MIR125B1
KIF6	Kinesin Family Member 6	Protein Coding	44	GC06M071888	1.342208147	https://www.genecards.org/cgi-bin/carddisp.pl?gene=KIF6
MICA	MHC Class I Polypeptide-Related Sequence A	Protein Coding	46	GC06P031399	1.341469049	https://www.genecards.org/cgi-bin/carddisp.pl?gene=MICA
EIF3H	Eukaryotic Translation Initiation Factor 3 Subunit H	Protein Coding	46	GC08M116642	1.337614775	https://www.genecards.org/cgi-bin/carddisp.pl?gene=EIF3H
MIR378A	MicroRNA 378a	RNA Gene	23	GC05P149732	1.337471843	https://www.genecards.org/cgi-bin/carddisp.pl?gene=MIR378A
SLC19A1	Solute Carrier Family 19 Member 1	Protein Coding	52	GC21M045493	1.337419868	https://www.genecards.org/cgi-bin/carddisp.pl?gene=SLC19A1
MIA2	MIA SH3 Domain ER Export Factor 2	Protein Coding	46	GC14P039230	1.337056398	https://www.genecards.org/cgi-bin/carddisp.pl?gene=MIA2
DNAH5	Dynein Axonemal Heavy Chain 5	Protein Coding	46	GC05M013693	1.334140301	https://www.genecards.org/cgi-bin/carddisp.pl?gene=DNAH5
TRIB1	Tribbles Pseudokinase 1	Protein Coding	46	GC08P125430	1.325876951	https://www.genecards.org/cgi-bin/carddisp.pl?gene=TRIB1
NGF	Nerve Growth Factor	Protein Coding	58	GC01M115285	1.322693944	https://www.genecards.org/cgi-bin/carddisp.pl?gene=NGF
RELN	Reelin	Protein Coding	51	GC07M103471	1.322623372	https://www.genecards.org/cgi-bin/carddisp.pl?gene=RELN
IKZF1	IKAROS Family Zinc Finger 1	Protein Coding	56	GC07P050303	1.321182251	https://www.genecards.org/cgi-bin/carddisp.pl?gene=IKZF1
MIR107	MicroRNA 107	RNA Gene	23	GC10M089604	1.320584297	https://www.genecards.org/cgi-bin/carddisp.pl?gene=MIR107
TICAM1	TIR Domain Containing Adaptor Molecule 1	Protein Coding	50	GC19M004815	1.319512844	https://www.genecards.org/cgi-bin/carddisp.pl?gene=TICAM1
TBK1	TANK Binding Kinase 1	Protein Coding	56	GC12P064451	1.316496611	https://www.genecards.org/cgi-bin/carddisp.pl?gene=TBK1
MLH1	MutL Homolog 1	Protein Coding	55	GC03P036993	1.315537691	https://www.genecards.org/cgi-bin/carddisp.pl?gene=MLH1
C5	Complement C5	Protein Coding	53	GC09M120933	1.315423608	https://www.genecards.org/cgi-bin/carddisp.pl?gene=C5
SLPI	Secretory Leukocyte Peptidase Inhibitor	Protein Coding	47	GC20M045252	1.31436789	https://www.genecards.org/cgi-bin/carddisp.pl?gene=SLPI
CXCR5	C-X-C Motif Chemokine Receptor 5	Protein Coding	48	GC11P118928	1.314176083	https://www.genecards.org/cgi-bin/carddisp.pl?gene=CXCR5
GRB2	Growth Factor Receptor Bound Protein 2	Protein Coding	52	GC17M075318	1.31350565	https://www.genecards.org/cgi-bin/carddisp.pl?gene=GRB2
PLS3	Plastin 3	Protein Coding	49	GC0XP115560	1.313241005	https://www.genecards.org/cgi-bin/carddisp.pl?gene=PLS3
ERBB2	Erb-B2 Receptor Tyrosine Kinase 2	Protein Coding	62	GC17P039687	1.31229651	https://www.genecards.org/cgi-bin/carddisp.pl?gene=ERBB2
RPS17	Ribosomal Protein S17	Protein Coding	50	GC15M082536	1.312080622	https://www.genecards.org/cgi-bin/carddisp.pl?gene=RPS17
LGALS7	Galectin 7	Protein Coding	42	GC19M038770	1.310106874	https://www.genecards.org/cgi-bin/carddisp.pl?gene=LGALS7
FABP4	Fatty Acid Binding Protein 4	Protein Coding	50	GC08M081478	1.308930039	https://www.genecards.org/cgi-bin/carddisp.pl?gene=FABP4
GHRL	Ghrelin And Obestatin Prepropeptide	Protein Coding	49	GC03M010285	1.308930039	https://www.genecards.org/cgi-bin/carddisp.pl?gene=GHRL
SAA4	Serum Amyloid A4, Constitutive	Protein Coding	45	GC11M018234	1.308930039	https://www.genecards.org/cgi-bin/carddisp.pl?gene=SAA4
SERPINA2	Serpin Family A Member 2 (Gene/Pseudogene)	Protein Coding	32	GC14M103108	1.308667302	https://www.genecards.org/cgi-bin/carddisp.pl?gene=SERPINA2
SREBF2	Sterol Regulatory Element Binding Transcription Factor 2	Protein Coding	50	GC22P041833	1.306411147	https://www.genecards.org/cgi-bin/carddisp.pl?gene=SREBF2
WIF1	WNT Inhibitory Factor 1	Protein Coding	51	GC12M065050	1.302358985	https://www.genecards.org/cgi-bin/carddisp.pl?gene=WIF1
BBS4	Bardet-Biedl Syndrome 4	Protein Coding	48	GC15P072686	1.296215415	https://www.genecards.org/cgi-bin/carddisp.pl?gene=BBS4
CCL19	C-C Motif Chemokine Ligand 19	Protein Coding	46	GC09M034711	1.292351723	https://www.genecards.org/cgi-bin/carddisp.pl?gene=CCL19
PMP22	Peripheral Myelin Protein 22	Protein Coding	50	GC17M015229	1.291634798	https://www.genecards.org/cgi-bin/carddisp.pl?gene=PMP22
RABGEF1	RAB Guanine Nucleotide Exchange Factor 1	Protein Coding	49	GC07P071753	1.286031961	https://www.genecards.org/cgi-bin/carddisp.pl?gene=RABGEF1
PTGER2	Prostaglandin E Receptor 2	Protein Coding	55	GC14P052314	1.284753442	https://www.genecards.org/cgi-bin/carddisp.pl?gene=PTGER2
PML	PML Nuclear Body Scaffold	Protein Coding	53	GC15P073994	1.282202005	https://www.genecards.org/cgi-bin/carddisp.pl?gene=PML
CNN3	Calponin 3	Protein Coding	42	GC01M094896	1.280673027	https://www.genecards.org/cgi-bin/carddisp.pl?gene=CNN3
CDK8	Cyclin Dependent Kinase 8	Protein Coding	53	GC13P026254	1.280540824	https://www.genecards.org/cgi-bin/carddisp.pl?gene=CDK8
PRDX1	Peroxiredoxin 1	Protein Coding	56	GC01M045512	1.280460954	https://www.genecards.org/cgi-bin/carddisp.pl?gene=PRDX1
TYK2	Tyrosine Kinase 2	Protein Coding	60	GC19M010350	1.277894616	https://www.genecards.org/cgi-bin/carddisp.pl?gene=TYK2
NIPA1	NIPA Magnesium Transporter 1	Protein Coding	46	GC15P022773	1.276709676	https://www.genecards.org/cgi-bin/carddisp.pl?gene=NIPA1
PRDX6	Peroxiredoxin 6	Protein Coding	53	GC01P173477	1.276111484	https://www.genecards.org/cgi-bin/carddisp.pl?gene=PRDX6
SERBP1	SERPINE1 MRNA Binding Protein 1	Protein Coding	43	GC01M067407	1.276111484	https://www.genecards.org/cgi-bin/carddisp.pl?gene=SERBP1
LARP6	La Ribonucleoprotein 6, Translational Regulator	Protein Coding	43	GC15M070829	1.276100159	https://www.genecards.org/cgi-bin/carddisp.pl?gene=LARP6
CCL20	C-C Motif Chemokine Ligand 20	Protein Coding	49	GC02P227846	1.275257349	https://www.genecards.org/cgi-bin/carddisp.pl?gene=CCL20
IFNGR2	Interferon Gamma Receptor 2	Protein Coding	51	GC21P033402	1.272579551	https://www.genecards.org/cgi-bin/carddisp.pl?gene=IFNGR2
CEP120	Centrosomal Protein 120	Protein Coding	45	GC05M123344	1.272540092	https://www.genecards.org/cgi-bin/carddisp.pl?gene=CEP120
YWHAE	Tyrosine 3-Monooxygenase/Tryptophan 5-Monooxygenase Activation Protein Epsilon	Protein Coding	56	GC17M006716	1.27074492	https://www.genecards.org/cgi-bin/carddisp.pl?gene=YWHAE
PTGER3	Prostaglandin E Receptor 3	Protein Coding	53	GC01M070852	1.270537019	https://www.genecards.org/cgi-bin/carddisp.pl?gene=PTGER3
ERP29	Endoplasmic Reticulum Protein 29	Protein Coding	43	GC12P112013	1.269599438	https://www.genecards.org/cgi-bin/carddisp.pl?gene=ERP29
GNAI1	G Protein Subunit Alpha I1	Protein Coding	53	GC07P079769	1.269019246	https://www.genecards.org/cgi-bin/carddisp.pl?gene=GNAI1
KMT2A	Lysine Methyltransferase 2A	Protein Coding	54	GC11P118436	1.268557429	https://www.genecards.org/cgi-bin/carddisp.pl?gene=KMT2A
GZMB	Granzyme B	Protein Coding	54	GC14M024630	1.26793611	https://www.genecards.org/cgi-bin/carddisp.pl?gene=GZMB
ACTR2	Actin Related Protein 2	Protein Coding	50	GC02P065227	1.267905474	https://www.genecards.org/cgi-bin/carddisp.pl?gene=ACTR2
MYOM2	Myomesin 2	Protein Coding	43	GC08P002045	1.267609239	https://www.genecards.org/cgi-bin/carddisp.pl?gene=MYOM2
CCDC85C	Coiled-Coil Domain Containing 85C	Protein Coding	39	GC14M099500	1.267209888	https://www.genecards.org/cgi-bin/carddisp.pl?gene=CCDC85C
PHOX2B	Paired Like Homeobox 2B	Protein Coding	51	GC04M041746	1.263627291	https://www.genecards.org/cgi-bin/carddisp.pl?gene=PHOX2B
USF1	Upstream Transcription Factor 1	Protein Coding	50	GC01M161039	1.263016701	https://www.genecards.org/cgi-bin/carddisp.pl?gene=USF1
TCF3	Transcription Factor 3	Protein Coding	52	GC19M001609	1.261459589	https://www.genecards.org/cgi-bin/carddisp.pl?gene=TCF3
TCN2	Transcobalamin 2	Protein Coding	50	GC22P044849	1.261428833	https://www.genecards.org/cgi-bin/carddisp.pl?gene=TCN2
MEN1	Menin 1	Protein Coding	51	GC11M064803	1.260215282	https://www.genecards.org/cgi-bin/carddisp.pl?gene=MEN1
SNRNP70	Small Nuclear Ribonucleoprotein U1 Subunit 70	Protein Coding	46	GC19P049085	1.259454489	https://www.genecards.org/cgi-bin/carddisp.pl?gene=SNRNP70
APBB1	Amyloid Beta Precursor Protein Binding Family B Member 1	Protein Coding	51	GC11M006936	1.259248257	https://www.genecards.org/cgi-bin/carddisp.pl?gene=APBB1
CARD8	Caspase Recruitment Domain Family Member 8	Protein Coding	46	GC19M070832	1.259248257	https://www.genecards.org/cgi-bin/carddisp.pl?gene=CARD8
RGS4	Regulator Of G Protein Signaling 4	Protein Coding	48	GC01P163038	1.258592367	https://www.genecards.org/cgi-bin/carddisp.pl?gene=RGS4
SSH1	Slingshot Protein Phosphatase 1	Protein Coding	47	GC12M108838	1.258518696	https://www.genecards.org/cgi-bin/carddisp.pl?gene=SSH1
CTBP1	C-Terminal Binding Protein 1	Protein Coding	53	GC04M001211	1.257577777	https://www.genecards.org/cgi-bin/carddisp.pl?gene=CTBP1
HNRNPA1P10	Heterogeneous Nuclear Ribonucleoprotein A1 Pseudogene 10	Pseudogene	14	GC19M011665	1.256743908	https://www.genecards.org/cgi-bin/carddisp.pl?gene=HNRNPA1P10
CD83	CD83 Molecule	Protein Coding	47	GC06P014117	1.254521847	https://www.genecards.org/cgi-bin/carddisp.pl?gene=CD83
MTUS2	Microtubule Associated Scaffold Protein 2	Protein Coding	41	GC13P028820	1.254521847	https://www.genecards.org/cgi-bin/carddisp.pl?gene=MTUS2
SNAP29	Synaptosome Associated Protein 29	Protein Coding	48	GC22P020859	1.254368901	https://www.genecards.org/cgi-bin/carddisp.pl?gene=SNAP29
SNCAIP	Synuclein Alpha Interacting Protein	Protein Coding	50	GC05P122311	1.250422239	https://www.genecards.org/cgi-bin/carddisp.pl?gene=SNCAIP
CNR1	Cannabinoid Receptor 1	Protein Coding	53	GC06M088139	1.249493241	https://www.genecards.org/cgi-bin/carddisp.pl?gene=CNR1
PDYN-AS1	PDYN Antisense RNA 1	RNA Gene	18	GC20P001896	1.247192144	https://www.genecards.org/cgi-bin/carddisp.pl?gene=PDYN-AS1
RABGEF1P1	RABGEF1 Pseudogene 1	Pseudogene	12	GC07M066991	1.247192144	https://www.genecards.org/cgi-bin/carddisp.pl?gene=RABGEF1P1
ZHX1	Zinc Fingers And Homeoboxes 1	Protein Coding	42	GC08M123248	1.24614954	https://www.genecards.org/cgi-bin/carddisp.pl?gene=ZHX1
AARD	Alanine And Arginine Rich Domain Containing Protein	Protein Coding	34	GC08P116938	1.245718837	https://www.genecards.org/cgi-bin/carddisp.pl?gene=AARD
TUB	TUB Bipartite Transcription Factor	Protein Coding	50	GC11P008040	1.245551586	https://www.genecards.org/cgi-bin/carddisp.pl?gene=TUB
OIP5	Opa Interacting Protein 5	Protein Coding	40	GC15M041309	1.245551586	https://www.genecards.org/cgi-bin/carddisp.pl?gene=OIP5
NQO1	NAD(P)H Quinone Dehydrogenase 1	Protein Coding	55	GC16M069706	1.245100737	https://www.genecards.org/cgi-bin/carddisp.pl?gene=NQO1
ACTN2	Actinin Alpha 2	Protein Coding	53	GC01P236686	1.242728591	https://www.genecards.org/cgi-bin/carddisp.pl?gene=ACTN2
SPRY1	Sprouty RTK Signaling Antagonist 1	Protein Coding	48	GC04P123396	1.239295483	https://www.genecards.org/cgi-bin/carddisp.pl?gene=SPRY1
ELP1	Elongator Acetyltransferase Complex Subunit 1	Protein Coding	51	GC09M108868	1.238788724	https://www.genecards.org/cgi-bin/carddisp.pl?gene=ELP1
BAG6	BAG Cochaperone 6	Protein Coding	44	GC06M031639	1.238788724	https://www.genecards.org/cgi-bin/carddisp.pl?gene=BAG6
SEC24B	SEC24 Homolog B, COPII Coat Complex Component	Protein Coding	47	GC04P109433	1.238304853	https://www.genecards.org/cgi-bin/carddisp.pl?gene=SEC24B
VPS33A	VPS33A Core Subunit Of CORVET And HOPS Complexes	Protein Coding	47	GC12M122229	1.237505674	https://www.genecards.org/cgi-bin/carddisp.pl?gene=VPS33A
DIRC1	Disrupted In Renal Carcinoma 1	RNA Gene	29	GC02M188733	1.237271667	https://www.genecards.org/cgi-bin/carddisp.pl?gene=DIRC1
PVT1	Pvt1 Oncogene	RNA Gene	28	GC08P127884	1.237000942	https://www.genecards.org/cgi-bin/carddisp.pl?gene=PVT1
KDM4C	Lysine Demethylase 4C	Protein Coding	48	GC09P006720	1.235818267	https://www.genecards.org/cgi-bin/carddisp.pl?gene=KDM4C
DNAAF4	Dynein Axonemal Assembly Factor 4	Protein Coding	43	GC15M123033	1.235558629	https://www.genecards.org/cgi-bin/carddisp.pl?gene=DNAAF4
RAMP2	Receptor Activity Modifying Protein 2	Protein Coding	49	GC17P042758	1.230108619	https://www.genecards.org/cgi-bin/carddisp.pl?gene=RAMP2
POGZ	Pogo Transposable Element Derived With ZNF Domain	Protein Coding	48	GC01M151402	1.229965925	https://www.genecards.org/cgi-bin/carddisp.pl?gene=POGZ
EPHA3	EPH Receptor A3	Protein Coding	53	GC03P089077	1.229509115	https://www.genecards.org/cgi-bin/carddisp.pl?gene=EPHA3
CYP1A1	Cytochrome P450 Family 1 Subfamily A Member 1	Protein Coding	55	GC15M074719	1.228251696	https://www.genecards.org/cgi-bin/carddisp.pl?gene=CYP1A1
PAX2	Paired Box 2	Protein Coding	53	GC10P100735	1.227444649	https://www.genecards.org/cgi-bin/carddisp.pl?gene=PAX2
PRRC2A	Proline Rich Coiled-Coil 2A	Protein Coding	42	GC06P092156	1.224572301	https://www.genecards.org/cgi-bin/carddisp.pl?gene=PRRC2A
GLMN	Glomulin, FKBP Associated Protein	Protein Coding	46	GC01M092246	1.223577023	https://www.genecards.org/cgi-bin/carddisp.pl?gene=GLMN
DRD2	Dopamine Receptor D2	Protein Coding	56	GC11M113409	1.223390341	https://www.genecards.org/cgi-bin/carddisp.pl?gene=DRD2
PTK2B	Protein Tyrosine Kinase 2 Beta	Protein Coding	55	GC08P027311	1.223124146	https://www.genecards.org/cgi-bin/carddisp.pl?gene=PTK2B
CRISPLD1	Cysteine Rich Secretory Protein LCCL Domain Containing 1	Protein Coding	39	GC08P074984	1.217989922	https://www.genecards.org/cgi-bin/carddisp.pl?gene=CRISPLD1
TGFA	Transforming Growth Factor Alpha	Protein Coding	53	GC02M070447	1.217395782	https://www.genecards.org/cgi-bin/carddisp.pl?gene=TGFA
AFP	Alpha Fetoprotein	Protein Coding	53	GC04P073431	1.216024041	https://www.genecards.org/cgi-bin/carddisp.pl?gene=AFP
MSR1	Macrophage Scavenger Receptor 1	Protein Coding	52	GC08M016107	1.215963006	https://www.genecards.org/cgi-bin/carddisp.pl?gene=MSR1
PTGER1	Prostaglandin E Receptor 1	Protein Coding	47	GC19M014687	1.215963006	https://www.genecards.org/cgi-bin/carddisp.pl?gene=PTGER1
CAV2	Caveolin 2	Protein Coding	50	GC07P116287	1.21587956	https://www.genecards.org/cgi-bin/carddisp.pl?gene=CAV2
IGKC	Immunoglobulin Kappa Constant	Protein Coding	39	GC02M091063	1.21487987	https://www.genecards.org/cgi-bin/carddisp.pl?gene=IGKC
CLN3	CLN3 Lysosomal/Endosomal Transmembrane Protein, Battenin	Protein Coding	50	GC16M028466	1.21023798	https://www.genecards.org/cgi-bin/carddisp.pl?gene=CLN3
CHEK2	Checkpoint Kinase 2	Protein Coding	61	GC22M028687	1.209313393	https://www.genecards.org/cgi-bin/carddisp.pl?gene=CHEK2
HDAC8	Histone Deacetylase 8	Protein Coding	55	GC0XM072329	1.208577156	https://www.genecards.org/cgi-bin/carddisp.pl?gene=HDAC8
SCNN1A	Sodium Channel Epithelial 1 Subunit Alpha	Protein Coding	55	GC12M006346	1.207709074	https://www.genecards.org/cgi-bin/carddisp.pl?gene=SCNN1A
CDKN1B	Cyclin Dependent Kinase Inhibitor 1B	Protein Coding	54	GC12P023759	1.207515955	https://www.genecards.org/cgi-bin/carddisp.pl?gene=CDKN1B
TMEM38B	Transmembrane Protein 38B	Protein Coding	50	GC09P105694	1.207128763	https://www.genecards.org/cgi-bin/carddisp.pl?gene=TMEM38B
RBBP4	RB Binding Protein 4, Chromatin Remodeling Factor	Protein Coding	51	GC01P032651	1.206550002	https://www.genecards.org/cgi-bin/carddisp.pl?gene=RBBP4
HTRA1	HtrA Serine Peptidase 1	Protein Coding	52	GC10P122461	1.205271244	https://www.genecards.org/cgi-bin/carddisp.pl?gene=HTRA1
LRRK2	Leucine Rich Repeat Kinase 2	Protein Coding	56	GC12P040196	1.203604221	https://www.genecards.org/cgi-bin/carddisp.pl?gene=LRRK2
EXT2	Exostosin Glycosyltransferase 2	Protein Coding	51	GC11P044095	1.20243454	https://www.genecards.org/cgi-bin/carddisp.pl?gene=EXT2
PCSK1	Proprotein Convertase Subtilisin/Kexin Type 1	Protein Coding	55	GC05M096391	1.20232439	https://www.genecards.org/cgi-bin/carddisp.pl?gene=PCSK1
SPTBN4	Spectrin Beta, Non-Erythrocytic 4	Protein Coding	45	GC19P040466	1.20232439	https://www.genecards.org/cgi-bin/carddisp.pl?gene=SPTBN4
MTUS1	Microtubule Associated Scaffold Protein 1	Protein Coding	42	GC08M017643	1.201465726	https://www.genecards.org/cgi-bin/carddisp.pl?gene=MTUS1
GABBR1	Gamma-Aminobutyric Acid Type B Receptor Subunit 1	Protein Coding	53	GC06M029555	1.2013098	https://www.genecards.org/cgi-bin/carddisp.pl?gene=GABBR1
BAK1	BCL2 Antagonist/Killer 1	Protein Coding	52	GC06M033572	1.200480223	https://www.genecards.org/cgi-bin/carddisp.pl?gene=BAK1
G6PD	Glucose-6-Phosphate Dehydrogenase	Protein Coding	57	GC0XM154562	1.200375438	https://www.genecards.org/cgi-bin/carddisp.pl?gene=G6PD
PTPN1	Protein Tyrosine Phosphatase Non-Receptor Type 1	Protein Coding	57	GC20P050510	1.200375438	https://www.genecards.org/cgi-bin/carddisp.pl?gene=PTPN1
WNT3A	Wnt Family Member 3A	Protein Coding	54	GC01P229575	1.199465036	https://www.genecards.org/cgi-bin/carddisp.pl?gene=WNT3A
CLCN7	Chloride Voltage-Gated Channel 7	Protein Coding	52	GC16M001444	1.199465036	https://www.genecards.org/cgi-bin/carddisp.pl?gene=CLCN7
THY1	Thy-1 Cell Surface Antigen	Protein Coding	50	GC11M119417	1.199465036	https://www.genecards.org/cgi-bin/carddisp.pl?gene=THY1
MESD	Mesoderm Development LRP Chaperone	Protein Coding	47	GC15M122450	1.199465036	https://www.genecards.org/cgi-bin/carddisp.pl?gene=MESD
SMPD3	Sphingomyelin Phosphodiesterase 3	Protein Coding	47	GC16M068358	1.199465036	https://www.genecards.org/cgi-bin/carddisp.pl?gene=SMPD3
TAPT1	Transmembrane Anterior Posterior Transformation 1	Protein Coding	44	GC04M016162	1.199465036	https://www.genecards.org/cgi-bin/carddisp.pl?gene=TAPT1
TENT5A	Terminal Nucleotidyltransferase 5A	Protein Coding	43	GC06M081498	1.199465036	https://www.genecards.org/cgi-bin/carddisp.pl?gene=TENT5A
P3H4	Prolyl 3-Hydroxylase Family Member 4 (Inactive)	Protein Coding	42	GC17M041801	1.199465036	https://www.genecards.org/cgi-bin/carddisp.pl?gene=P3H4
BCL2L1	BCL2 Like 1	Protein Coding	55	GC20M031664	1.19946146	https://www.genecards.org/cgi-bin/carddisp.pl?gene=BCL2L1
PPP1R12A	Protein Phosphatase 1 Regulatory Subunit 12A	Protein Coding	51	GC12M079773	1.199246287	https://www.genecards.org/cgi-bin/carddisp.pl?gene=PPP1R12A
CSF3R	Colony Stimulating Factor 3 Receptor	Protein Coding	54	GC01M036466	1.197968245	https://www.genecards.org/cgi-bin/carddisp.pl?gene=CSF3R
PAX6	Paired Box 6	Protein Coding	54	GC11M031784	1.196857929	https://www.genecards.org/cgi-bin/carddisp.pl?gene=PAX6
ITGA4	Integrin Subunit Alpha 4	Protein Coding	55	GC02P181456	1.195659637	https://www.genecards.org/cgi-bin/carddisp.pl?gene=ITGA4
GSK3B	Glycogen Synthase Kinase 3 Beta	Protein Coding	57	GC03M119821	1.193703413	https://www.genecards.org/cgi-bin/carddisp.pl?gene=GSK3B
HYAL1	Hyaluronidase 1	Protein Coding	53	GC03M050299	1.193374753	https://www.genecards.org/cgi-bin/carddisp.pl?gene=HYAL1
GALNT3	Polypeptide N-Acetylgalactosaminyltransferase 3	Protein Coding	52	GC02M165747	1.193226218	https://www.genecards.org/cgi-bin/carddisp.pl?gene=GALNT3
PIP4K2B	Phosphatidylinositol-5-Phosphate 4-Kinase Type 2 Beta	Protein Coding	48	GC17M038765	1.190935731	https://www.genecards.org/cgi-bin/carddisp.pl?gene=PIP4K2B
CASP8	Caspase 8	Protein Coding	59	GC02P201233	1.190566182	https://www.genecards.org/cgi-bin/carddisp.pl?gene=CASP8
IFNA1	Interferon Alpha 1	Protein Coding	45	GC09P021611	1.190518379	https://www.genecards.org/cgi-bin/carddisp.pl?gene=IFNA1
GRIN2A	Glutamate Ionotropic Receptor NMDA Type Subunit 2A	Protein Coding	59	GC16M009753	1.188876152	https://www.genecards.org/cgi-bin/carddisp.pl?gene=GRIN2A
CEACAM1	CEA Cell Adhesion Molecule 1	Protein Coding	51	GC19M042507	1.186697841	https://www.genecards.org/cgi-bin/carddisp.pl?gene=CEACAM1
REXO4	REX4 Homolog, 3'-5' Exonuclease	Protein Coding	44	GC09M133406	1.185732484	https://www.genecards.org/cgi-bin/carddisp.pl?gene=REXO4
SESN2	Sestrin 2	Protein Coding	45	GC01P028485	1.184661508	https://www.genecards.org/cgi-bin/carddisp.pl?gene=SESN2
SGCB	Sarcoglycan Beta	Protein Coding	47	GC04M052019	1.184069514	https://www.genecards.org/cgi-bin/carddisp.pl?gene=SGCB
GRK2	G Protein-Coupled Receptor Kinase 2	Protein Coding	53	GC11P067266	1.183134794	https://www.genecards.org/cgi-bin/carddisp.pl?gene=GRK2
ST3GAL4	ST3 Beta-Galactoside Alpha-2,3-Sialyltransferase 4	Protein Coding	50	GC11P126355	1.183039665	https://www.genecards.org/cgi-bin/carddisp.pl?gene=ST3GAL4
ENO1	Enolase 1	Protein Coding	54	GC01M008861	1.181403637	https://www.genecards.org/cgi-bin/carddisp.pl?gene=ENO1
MIR92A2	MicroRNA 92a-2	RNA Gene	17	GC0XM134335	1.180683255	https://www.genecards.org/cgi-bin/carddisp.pl?gene=MIR92A2
MED22	Mediator Complex Subunit 22	Protein Coding	44	GC09M133338	1.179280519	https://www.genecards.org/cgi-bin/carddisp.pl?gene=MED22
DOCK8	Dedicator Of Cytokinesis 8	Protein Coding	52	GC09P000214	1.175991654	https://www.genecards.org/cgi-bin/carddisp.pl?gene=DOCK8
FPGS	Folylpolyglutamate Synthase	Protein Coding	48	GC09P127794	1.175504327	https://www.genecards.org/cgi-bin/carddisp.pl?gene=FPGS
PTBP3	Polypyrimidine Tract Binding Protein 3	Protein Coding	43	GC09M112217	1.175504327	https://www.genecards.org/cgi-bin/carddisp.pl?gene=PTBP3
RBBP7	RB Binding Protein 7, Chromatin Remodeling Factor	Protein Coding	49	GC0XM016839	1.175121665	https://www.genecards.org/cgi-bin/carddisp.pl?gene=RBBP7
KRT10	Keratin 10	Protein Coding	50	GC17M040818	1.174679756	https://www.genecards.org/cgi-bin/carddisp.pl?gene=KRT10
UGCG	UDP-Glucose Ceramide Glucosyltransferase	Protein Coding	50	GC09P111896	1.172721148	https://www.genecards.org/cgi-bin/carddisp.pl?gene=UGCG
TKT	Transketolase	Protein Coding	52	GC03M053224	1.171969533	https://www.genecards.org/cgi-bin/carddisp.pl?gene=TKT
SI	Sucrase-Isomaltase	Protein Coding	51	GC03M164978	1.171398163	https://www.genecards.org/cgi-bin/carddisp.pl?gene=SI
MGAM	Maltase-Glucoamylase	Protein Coding	50	GC07P150622	1.171398163	https://www.genecards.org/cgi-bin/carddisp.pl?gene=MGAM
PTK6	Protein Tyrosine Kinase 6	Protein Coding	54	GC20M063528	1.170260549	https://www.genecards.org/cgi-bin/carddisp.pl?gene=PTK6
ADSL	Adenylosuccinate Lyase	Protein Coding	54	GC22P040346	1.169829845	https://www.genecards.org/cgi-bin/carddisp.pl?gene=ADSL
NCK1	NCK Adaptor Protein 1	Protein Coding	50	GC03P136862	1.168918371	https://www.genecards.org/cgi-bin/carddisp.pl?gene=NCK1
CXCL1	C-X-C Motif Chemokine Ligand 1	Protein Coding	50	GC04P073869	1.167268157	https://www.genecards.org/cgi-bin/carddisp.pl?gene=CXCL1
PHB1	Prohibitin 1	Protein Coding	53	GC17M052178	1.165762186	https://www.genecards.org/cgi-bin/carddisp.pl?gene=PHB1
PRPF8	Pre-MRNA Processing Factor 8	Protein Coding	49	GC17M001650	1.165762186	https://www.genecards.org/cgi-bin/carddisp.pl?gene=PRPF8
RPS19	Ribosomal Protein S19	Protein Coding	55	GC19P072942	1.165206432	https://www.genecards.org/cgi-bin/carddisp.pl?gene=RPS19
HELLS	Helicase, Lymphoid Specific	Protein Coding	52	GC10P094814	1.16503334	https://www.genecards.org/cgi-bin/carddisp.pl?gene=HELLS
XRCC6	X-Ray Repair Cross Complementing 6	Protein Coding	52	GC22P045321	1.16503334	https://www.genecards.org/cgi-bin/carddisp.pl?gene=XRCC6
RPS27	Ribosomal Protein S27	Protein Coding	49	GC01P153991	1.164638996	https://www.genecards.org/cgi-bin/carddisp.pl?gene=RPS27
PAGR1	PAXIP1 Associated Glutamate Rich Protein 1	Protein Coding	39	GC16P042741	1.163858414	https://www.genecards.org/cgi-bin/carddisp.pl?gene=PAGR1
DYNC2H1	Dynein Cytoplasmic 2 Heavy Chain 1	Protein Coding	45	GC11P103109	1.16381526	https://www.genecards.org/cgi-bin/carddisp.pl?gene=DYNC2H1
CBX1	Chromobox 1	Protein Coding	48	GC17M048070	1.162596822	https://www.genecards.org/cgi-bin/carddisp.pl?gene=CBX1
MBD3	Methyl-CpG Binding Domain Protein 3	Protein Coding	48	GC19M006700	1.162596822	https://www.genecards.org/cgi-bin/carddisp.pl?gene=MBD3
TAP2	Transporter 2, ATP Binding Cassette Subfamily B Member	Protein Coding	51	GC06M032821	1.162445068	https://www.genecards.org/cgi-bin/carddisp.pl?gene=TAP2
S1PR1	Sphingosine-1-Phosphate Receptor 1	Protein Coding	52	GC01P101236	1.162008762	https://www.genecards.org/cgi-bin/carddisp.pl?gene=S1PR1
BRD4	Bromodomain Containing 4	Protein Coding	55	GC19M015236	1.161968231	https://www.genecards.org/cgi-bin/carddisp.pl?gene=BRD4
CXCL2	C-X-C Motif Chemokine Ligand 2	Protein Coding	46	GC04M074097	1.161640406	https://www.genecards.org/cgi-bin/carddisp.pl?gene=CXCL2
MIR27B	MicroRNA 27b	RNA Gene	23	GC09P095102	1.161640406	https://www.genecards.org/cgi-bin/carddisp.pl?gene=MIR27B
IRS1	Insulin Receptor Substrate 1	Protein Coding	53	GC02M226731	1.160596967	https://www.genecards.org/cgi-bin/carddisp.pl?gene=IRS1
MARS1	Methionyl-TRNA Synthetase 1	Protein Coding	52	GC12P057630	1.160536885	https://www.genecards.org/cgi-bin/carddisp.pl?gene=MARS1
DHCR7	7-Dehydrocholesterol Reductase	Protein Coding	53	GC11M071428	1.159902692	https://www.genecards.org/cgi-bin/carddisp.pl?gene=DHCR7
EFNA1	Ephrin A1	Protein Coding	51	GC01P155127	1.158997655	https://www.genecards.org/cgi-bin/carddisp.pl?gene=EFNA1
PRKAB1	Protein Kinase AMP-Activated Non-Catalytic Subunit Beta 1	Protein Coding	53	GC12P119632	1.158952475	https://www.genecards.org/cgi-bin/carddisp.pl?gene=PRKAB1
MIR181B1	MicroRNA 181b-1	RNA Gene	22	GC01M198858	1.158827543	https://www.genecards.org/cgi-bin/carddisp.pl?gene=MIR181B1
RARS1	Arginyl-TRNA Synthetase 1	Protein Coding	51	GC05P168487	1.156686306	https://www.genecards.org/cgi-bin/carddisp.pl?gene=RARS1
RIPK1	Receptor Interacting Serine/Threonine Kinase 1	Protein Coding	56	GC06P003333	1.154438972	https://www.genecards.org/cgi-bin/carddisp.pl?gene=RIPK1
BCAR1	BCAR1 Scaffold Protein, Cas Family Member	Protein Coding	50	GC16M075228	1.154438972	https://www.genecards.org/cgi-bin/carddisp.pl?gene=BCAR1
EEF1A1	Eukaryotic Translation Elongation Factor 1 Alpha 1	Protein Coding	50	GC06M074523	1.154140592	https://www.genecards.org/cgi-bin/carddisp.pl?gene=EEF1A1
TRAF2	TNF Receptor Associated Factor 2	Protein Coding	51	GC09P136881	1.150385022	https://www.genecards.org/cgi-bin/carddisp.pl?gene=TRAF2
MIR200B	MicroRNA 200b	RNA Gene	24	GC01P001167	1.14994812	https://www.genecards.org/cgi-bin/carddisp.pl?gene=MIR200B
HIC1	HIC ZBTB Transcriptional Repressor 1	Protein Coding	47	GC17P002054	1.14926827	https://www.genecards.org/cgi-bin/carddisp.pl?gene=HIC1
TBC1D16	TBC1 Domain Family Member 16	Protein Coding	40	GC17M079932	1.14926827	https://www.genecards.org/cgi-bin/carddisp.pl?gene=TBC1D16
IFI16	Interferon Gamma Inducible Protein 16	Protein Coding	49	GC01P158969	1.149178505	https://www.genecards.org/cgi-bin/carddisp.pl?gene=IFI16
MSH2	MutS Homolog 2	Protein Coding	56	GC02P047403	1.148593545	https://www.genecards.org/cgi-bin/carddisp.pl?gene=MSH2
WNT10B	Wnt Family Member 10B	Protein Coding	55	GC12M048965	1.146408916	https://www.genecards.org/cgi-bin/carddisp.pl?gene=WNT10B
SFRP4	Secreted Frizzled Related Protein 4	Protein Coding	51	GC07M037912	1.146408916	https://www.genecards.org/cgi-bin/carddisp.pl?gene=SFRP4
COL11A2	Collagen Type XI Alpha 2 Chain	Protein Coding	50	GC06M033162	1.146408916	https://www.genecards.org/cgi-bin/carddisp.pl?gene=COL11A2
SLC39A13	Solute Carrier Family 39 Member 13	Protein Coding	49	GC11P047407	1.146408916	https://www.genecards.org/cgi-bin/carddisp.pl?gene=SLC39A13
COL10A1	Collagen Type X Alpha 1 Chain	Protein Coding	48	GC06M116118	1.146408916	https://www.genecards.org/cgi-bin/carddisp.pl?gene=COL10A1
DLX3	Distal-Less Homeobox 3	Protein Coding	47	GC17M049990	1.146408916	https://www.genecards.org/cgi-bin/carddisp.pl?gene=DLX3
P3H2	Prolyl 3-Hydroxylase 2	Protein Coding	46	GC03M189956	1.146408916	https://www.genecards.org/cgi-bin/carddisp.pl?gene=P3H2
PRDM5	PR/SET Domain 5	Protein Coding	46	GC04M120686	1.146408916	https://www.genecards.org/cgi-bin/carddisp.pl?gene=PRDM5
DYNLT2B	Dynein Light Chain Tctex-Type 2B	Protein Coding	43	GC03M196293	1.146408916	https://www.genecards.org/cgi-bin/carddisp.pl?gene=DYNLT2B
TMEM38A	Transmembrane Protein 38A	Protein Coding	43	GC19P016661	1.146408916	https://www.genecards.org/cgi-bin/carddisp.pl?gene=TMEM38A
FKBP11	FKBP Prolyl Isomerase 11	Protein Coding	42	GC12M049897	1.146408916	https://www.genecards.org/cgi-bin/carddisp.pl?gene=FKBP11
OR2AG1	Olfactory Receptor Family 2 Subfamily AG Member 1	Protein Coding	40	GC11P006784	1.146408916	https://www.genecards.org/cgi-bin/carddisp.pl?gene=OR2AG1
SNX22	Sorting Nexin 22	Protein Coding	39	GC15P064151	1.146408916	https://www.genecards.org/cgi-bin/carddisp.pl?gene=SNX22
FOXO1	Forkhead Box O1	Protein Coding	56	GC13M040555	1.146363974	https://www.genecards.org/cgi-bin/carddisp.pl?gene=FOXO1
CALD1	Caldesmon 1	Protein Coding	50	GC07P134744	1.144017816	https://www.genecards.org/cgi-bin/carddisp.pl?gene=CALD1
PROC	Protein C, Inactivator Of Coagulation Factors Va And VIIIa	Protein Coding	57	GC02P127418	1.143113017	https://www.genecards.org/cgi-bin/carddisp.pl?gene=PROC
WDR5	WD Repeat Domain 5	Protein Coding	52	GC09P134135	1.142761588	https://www.genecards.org/cgi-bin/carddisp.pl?gene=WDR5
MAPK9	Mitogen-Activated Protein Kinase 9	Protein Coding	56	GC05M180263	1.14191401	https://www.genecards.org/cgi-bin/carddisp.pl?gene=MAPK9
ATF3	Activating Transcription Factor 3	Protein Coding	51	GC01P212565	1.14191401	https://www.genecards.org/cgi-bin/carddisp.pl?gene=ATF3
ACP1	Acid Phosphatase 1	Protein Coding	50	GC02P000402	1.141850471	https://www.genecards.org/cgi-bin/carddisp.pl?gene=ACP1
APRT	Adenine Phosphoribosyltransferase	Protein Coding	52	GC16M088810	1.14182663	https://www.genecards.org/cgi-bin/carddisp.pl?gene=APRT
PRKACA	Protein Kinase CAMP-Activated Catalytic Subunit Alpha	Protein Coding	59	GC19M014672	1.141189814	https://www.genecards.org/cgi-bin/carddisp.pl?gene=PRKACA
CFLAR	CASP8 And FADD Like Apoptosis Regulator	Protein Coding	51	GC02P201122	1.140846848	https://www.genecards.org/cgi-bin/carddisp.pl?gene=CFLAR
TEAD4	TEA Domain Transcription Factor 4	Protein Coding	47	GC12P002959	1.140846848	https://www.genecards.org/cgi-bin/carddisp.pl?gene=TEAD4
RPS10	Ribosomal Protein S10	Protein Coding	51	GC06M071853	1.14079082	https://www.genecards.org/cgi-bin/carddisp.pl?gene=RPS10
RPS15A	Ribosomal Protein S15a	Protein Coding	50	GC16M018781	1.14079082	https://www.genecards.org/cgi-bin/carddisp.pl?gene=RPS15A
CSTA	Cystatin A	Protein Coding	51	GC03P122325	1.139422297	https://www.genecards.org/cgi-bin/carddisp.pl?gene=CSTA
KNL1	Kinetochore Scaffold 1	Protein Coding	44	GC15P046429	1.138848305	https://www.genecards.org/cgi-bin/carddisp.pl?gene=KNL1
DNMT3B	DNA Methyltransferase 3 Beta	Protein Coding	57	GC20P032762	1.13787961	https://www.genecards.org/cgi-bin/carddisp.pl?gene=DNMT3B
F11	Coagulation Factor XI	Protein Coding	53	GC04P186265	1.13787961	https://www.genecards.org/cgi-bin/carddisp.pl?gene=F11
C5AR1	Complement C5a Receptor 1	Protein Coding	51	GC19P047290	1.136850953	https://www.genecards.org/cgi-bin/carddisp.pl?gene=C5AR1
DUSP26	Dual Specificity Phosphatase 26	Protein Coding	40	GC08M033591	1.136850953	https://www.genecards.org/cgi-bin/carddisp.pl?gene=DUSP26
SENP3	SUMO Specific Peptidase 3	Protein Coding	46	GC17P011738	1.136740208	https://www.genecards.org/cgi-bin/carddisp.pl?gene=SENP3
APOA4	Apolipoprotein A4	Protein Coding	48	GC11M116820	1.132517695	https://www.genecards.org/cgi-bin/carddisp.pl?gene=APOA4
SAA2	Serum Amyloid A2	Protein Coding	41	GC11M018238	1.132513523	https://www.genecards.org/cgi-bin/carddisp.pl?gene=SAA2
CPE	Carboxypeptidase E	Protein Coding	52	GC04P165361	1.132483244	https://www.genecards.org/cgi-bin/carddisp.pl?gene=CPE
IRF3	Interferon Regulatory Factor 3	Protein Coding	51	GC19M049659	1.131517172	https://www.genecards.org/cgi-bin/carddisp.pl?gene=IRF3
MBD5	Methyl-CpG Binding Domain Protein 5	Protein Coding	43	GC02P148021	1.131086588	https://www.genecards.org/cgi-bin/carddisp.pl?gene=MBD5
DYM	Dymeclin	Protein Coding	46	GC18M049041	1.130544901	https://www.genecards.org/cgi-bin/carddisp.pl?gene=DYM
HSD11B2	Hydroxysteroid 11-Beta Dehydrogenase 2	Protein Coding	52	GC16P067433	1.130078554	https://www.genecards.org/cgi-bin/carddisp.pl?gene=HSD11B2
CXADR	CXADR Ig-Like Cell Adhesion Molecule	Protein Coding	50	GC21P017513	1.130078554	https://www.genecards.org/cgi-bin/carddisp.pl?gene=CXADR
PDPK1	3-Phosphoinositide Dependent Protein Kinase 1	Protein Coding	55	GC16P002537	1.1298666	https://www.genecards.org/cgi-bin/carddisp.pl?gene=PDPK1
NEBL	Nebulette	Protein Coding	45	GC10M020779	1.129746914	https://www.genecards.org/cgi-bin/carddisp.pl?gene=NEBL
CDC20	Cell Division Cycle 20	Protein Coding	50	GC01P043358	1.127937794	https://www.genecards.org/cgi-bin/carddisp.pl?gene=CDC20
TPP1	Tripeptidyl Peptidase 1	Protein Coding	51	GC11M006950	1.126986623	https://www.genecards.org/cgi-bin/carddisp.pl?gene=TPP1
TRPC6	Transient Receptor Potential Cation Channel Subfamily C Member 6	Protein Coding	57	GC11M101451	1.126256943	https://www.genecards.org/cgi-bin/carddisp.pl?gene=TRPC6
UCN	Urocortin	Protein Coding	42	GC02M027308	1.124940634	https://www.genecards.org/cgi-bin/carddisp.pl?gene=UCN
GSC2	Goosecoid Homeobox 2	Protein Coding	39	GC22M019443	1.124411464	https://www.genecards.org/cgi-bin/carddisp.pl?gene=GSC2
FOSL1	FOS Like 1, AP-1 Transcription Factor Subunit	Protein Coding	51	GC11M099737	1.122455359	https://www.genecards.org/cgi-bin/carddisp.pl?gene=FOSL1
TXNIP	Thioredoxin Interacting Protein	Protein Coding	46	GC01M145992	1.119482756	https://www.genecards.org/cgi-bin/carddisp.pl?gene=TXNIP
SPRY4	Sprouty RTK Signaling Antagonist 4	Protein Coding	51	GC05M142310	1.117267966	https://www.genecards.org/cgi-bin/carddisp.pl?gene=SPRY4
CENPC	Centromere Protein C	Protein Coding	40	GC04M067478	1.116154909	https://www.genecards.org/cgi-bin/carddisp.pl?gene=CENPC
SPRED1	Sprouty Related EVH1 Domain Containing 1	Protein Coding	49	GC15P038252	1.115694284	https://www.genecards.org/cgi-bin/carddisp.pl?gene=SPRED1
ABCC8	ATP Binding Cassette Subfamily C Member 8	Protein Coding	53	GC11M017392	1.115085363	https://www.genecards.org/cgi-bin/carddisp.pl?gene=ABCC8
STT3B	STT3 Oligosaccharyltransferase Complex Catalytic Subunit B	Protein Coding	50	GC03P031532	1.115085363	https://www.genecards.org/cgi-bin/carddisp.pl?gene=STT3B
S100A9	S100 Calcium Binding Protein A9	Protein Coding	50	GC01P153357	1.114294648	https://www.genecards.org/cgi-bin/carddisp.pl?gene=S100A9
TARDBP	TAR DNA Binding Protein	Protein Coding	53	GC01P011013	1.112392187	https://www.genecards.org/cgi-bin/carddisp.pl?gene=TARDBP
PTN	Pleiotrophin	Protein Coding	47	GC07M137227	1.110834479	https://www.genecards.org/cgi-bin/carddisp.pl?gene=PTN
KMT2B	Lysine Methyltransferase 2B	Protein Coding	46	GC19P072739	1.109540701	https://www.genecards.org/cgi-bin/carddisp.pl?gene=KMT2B
XIAP	X-Linked Inhibitor Of Apoptosis	Protein Coding	59	GC0XP123859	1.107890248	https://www.genecards.org/cgi-bin/carddisp.pl?gene=XIAP
KCNJ5	Potassium Inwardly Rectifying Channel Subfamily J Member 5	Protein Coding	53	GC11P128891	1.10549736	https://www.genecards.org/cgi-bin/carddisp.pl?gene=KCNJ5
DNAJC10	DnaJ Heat Shock Protein Family (Hsp40) Member C10	Protein Coding	44	GC02P182716	1.10433948	https://www.genecards.org/cgi-bin/carddisp.pl?gene=DNAJC10
VIP	Vasoactive Intestinal Peptide	Protein Coding	51	GC06P152750	1.104331493	https://www.genecards.org/cgi-bin/carddisp.pl?gene=VIP
KRT18	Keratin 18	Protein Coding	56	GC12P052948	1.102996588	https://www.genecards.org/cgi-bin/carddisp.pl?gene=KRT18
GOSR2	Golgi SNAP Receptor Complex Member 2	Protein Coding	48	GC17P062191	1.100390911	https://www.genecards.org/cgi-bin/carddisp.pl?gene=GOSR2
SMG6	SMG6 Nonsense Mediated MRNA Decay Factor	Protein Coding	45	GC17M002059	1.100390911	https://www.genecards.org/cgi-bin/carddisp.pl?gene=SMG6
LOC111674475	CFTR Intron 11 Enhancer	Functional Element	4	GC07P117587	1.09689188	https://www.genecards.org/cgi-bin/carddisp.pl?gene=LOC111674475
LMNB1	Lamin B1	Protein Coding	53	GC05P126776	1.088399887	https://www.genecards.org/cgi-bin/carddisp.pl?gene=LMNB1
EMD	Emerin	Protein Coding	52	GC0XP154379	1.088399887	https://www.genecards.org/cgi-bin/carddisp.pl?gene=EMD
H4C11	H4 Clustered Histone 11	Protein Coding	42	GC06P092006	1.088367224	https://www.genecards.org/cgi-bin/carddisp.pl?gene=H4C11
H4C12	H4 Clustered Histone 12	Protein Coding	40	GC06M072420	1.088367224	https://www.genecards.org/cgi-bin/carddisp.pl?gene=H4C12
FBLN7	Fibulin 7	Protein Coding	43	GC02P123786	1.088006735	https://www.genecards.org/cgi-bin/carddisp.pl?gene=FBLN7
ENPP3	Ectonucleotide Pyrophosphatase/Phosphodiesterase 3	Protein Coding	51	GC06P131617	1.087384582	https://www.genecards.org/cgi-bin/carddisp.pl?gene=ENPP3
PLA2G2E	Phospholipase A2 Group IIE	Protein Coding	43	GC01M019920	1.086366057	https://www.genecards.org/cgi-bin/carddisp.pl?gene=PLA2G2E
POLR2A	RNA Polymerase II Subunit A	Protein Coding	51	GC17P011734	1.08408761	https://www.genecards.org/cgi-bin/carddisp.pl?gene=POLR2A
INTS6	Integrator Complex Subunit 6	Protein Coding	43	GC13M051334	1.083985209	https://www.genecards.org/cgi-bin/carddisp.pl?gene=INTS6
NRIP2	Nuclear Receptor Interacting Protein 2	Protein Coding	42	GC12M002824	1.081605196	https://www.genecards.org/cgi-bin/carddisp.pl?gene=NRIP2
COL9A2	Collagen Type IX Alpha 2 Chain	Protein Coding	50	GC01M040300	1.081180453	https://www.genecards.org/cgi-bin/carddisp.pl?gene=COL9A2
DMD	Dystrophin	Protein Coding	52	GC0XM031097	1.080523849	https://www.genecards.org/cgi-bin/carddisp.pl?gene=DMD
YWHAZ	Tyrosine 3-Monooxygenase/Tryptophan 5-Monooxygenase Activation Protein Zeta	Protein Coding	52	GC08M100917	1.079367757	https://www.genecards.org/cgi-bin/carddisp.pl?gene=YWHAZ
TONSL	Tonsoku Like, DNA Repair Protein	Protein Coding	45	GC08M144428	1.077488661	https://www.genecards.org/cgi-bin/carddisp.pl?gene=TONSL
TEKT1	Tektin 1	Protein Coding	42	GC17M006789	1.077488661	https://www.genecards.org/cgi-bin/carddisp.pl?gene=TEKT1
ATP2A3	ATPase Sarcoplasmic/Endoplasmic Reticulum Ca2+ Transporting 3	Protein Coding	52	GC17M003923	1.077022433	https://www.genecards.org/cgi-bin/carddisp.pl?gene=ATP2A3
HPN	Hepsin	Protein Coding	51	GC19P035040	1.076879025	https://www.genecards.org/cgi-bin/carddisp.pl?gene=HPN
GRP	Gastrin Releasing Peptide	Protein Coding	47	GC18P059220	1.076830626	https://www.genecards.org/cgi-bin/carddisp.pl?gene=GRP
BLK	BLK Proto-Oncogene, Src Family Tyrosine Kinase	Protein Coding	56	GC08P011486	1.076245546	https://www.genecards.org/cgi-bin/carddisp.pl?gene=BLK
FIGN	Fidgetin, Microtubule Severing Factor	Protein Coding	42	GC02M163593	1.076245546	https://www.genecards.org/cgi-bin/carddisp.pl?gene=FIGN
CXCL16	C-X-C Motif Chemokine Ligand 16	Protein Coding	46	GC17M004733	1.076230168	https://www.genecards.org/cgi-bin/carddisp.pl?gene=CXCL16
INTS5	Integrator Complex Subunit 5	Protein Coding	39	GC11M099587	1.076230168	https://www.genecards.org/cgi-bin/carddisp.pl?gene=INTS5
SMARCB1	SWI/SNF Related, Matrix Associated, Actin Dependent Regulator Of Chromatin, Subfamily B, Member 1	Protein Coding	53	GC22P023786	1.075056314	https://www.genecards.org/cgi-bin/carddisp.pl?gene=SMARCB1
ACTN1	Actinin Alpha 1	Protein Coding	56	GC14M068874	1.073977947	https://www.genecards.org/cgi-bin/carddisp.pl?gene=ACTN1
MIR320A	MicroRNA 320a	RNA Gene	24	GC08M022274	1.073977947	https://www.genecards.org/cgi-bin/carddisp.pl?gene=MIR320A
ERBB4	Erb-B2 Receptor Tyrosine Kinase 4	Protein Coding	61	GC02M211375	1.07302165	https://www.genecards.org/cgi-bin/carddisp.pl?gene=ERBB4
RBM8A	RNA Binding Motif Protein 8A	Protein Coding	48	GC01M145921	1.072552204	https://www.genecards.org/cgi-bin/carddisp.pl?gene=RBM8A
CHRNA5	Cholinergic Receptor Nicotinic Alpha 5 Subunit	Protein Coding	51	GC15P078565	1.069680691	https://www.genecards.org/cgi-bin/carddisp.pl?gene=CHRNA5
TRAF6	TNF Receptor Associated Factor 6	Protein Coding	52	GC11M036467	1.069580793	https://www.genecards.org/cgi-bin/carddisp.pl?gene=TRAF6
PPP1CC	Protein Phosphatase 1 Catalytic Subunit Gamma	Protein Coding	51	GC12M110709	1.069335461	https://www.genecards.org/cgi-bin/carddisp.pl?gene=PPP1CC
SRSF3	Serine And Arginine Rich Splicing Factor 3	Protein Coding	47	GC06P092291	1.068085432	https://www.genecards.org/cgi-bin/carddisp.pl?gene=SRSF3
HNRNPD	Heterogeneous Nuclear Ribonucleoprotein D	Protein Coding	50	GC04M082352	1.067410588	https://www.genecards.org/cgi-bin/carddisp.pl?gene=HNRNPD
SCG2	Secretogranin II	Protein Coding	46	GC02M223596	1.067121983	https://www.genecards.org/cgi-bin/carddisp.pl?gene=SCG2
MIR330	MicroRNA 330	RNA Gene	22	GC19M070743	1.066794157	https://www.genecards.org/cgi-bin/carddisp.pl?gene=MIR330
MIR137	MicroRNA 137	RNA Gene	21	GC01M098046	1.066794157	https://www.genecards.org/cgi-bin/carddisp.pl?gene=MIR137
LAMA5	Laminin Subunit Alpha 5	Protein Coding	50	GC20M062307	1.066724539	https://www.genecards.org/cgi-bin/carddisp.pl?gene=LAMA5
CEP152	Centrosomal Protein 152	Protein Coding	44	GC15M048712	1.062166452	https://www.genecards.org/cgi-bin/carddisp.pl?gene=CEP152
TBC1D24	TBC1 Domain Family Member 24	Protein Coding	45	GC16P002475	1.062101126	https://www.genecards.org/cgi-bin/carddisp.pl?gene=TBC1D24
NEU1	Neuraminidase 1	Protein Coding	52	GC06M031857	1.061752081	https://www.genecards.org/cgi-bin/carddisp.pl?gene=NEU1
TBXT	T-Box Transcription Factor T	Protein Coding	50	GC06M166158	1.060495973	https://www.genecards.org/cgi-bin/carddisp.pl?gene=TBXT
LPAR3	Lysophosphatidic Acid Receptor 3	Protein Coding	50	GC01M084811	1.058558226	https://www.genecards.org/cgi-bin/carddisp.pl?gene=LPAR3
FGF18	Fibroblast Growth Factor 18	Protein Coding	48	GC05P171419	1.058219433	https://www.genecards.org/cgi-bin/carddisp.pl?gene=FGF18
IQCB1	IQ Motif Containing B1	Protein Coding	48	GC03M121769	1.057875156	https://www.genecards.org/cgi-bin/carddisp.pl?gene=IQCB1
GCSH	Glycine Cleavage System Protein H	Protein Coding	49	GC16M081081	1.05128336	https://www.genecards.org/cgi-bin/carddisp.pl?gene=GCSH
GAL	Galanin And GMAP Prepropeptide	Protein Coding	51	GC11P071097	1.048029423	https://www.genecards.org/cgi-bin/carddisp.pl?gene=GAL
SLC3A2	Solute Carrier Family 3 Member 2	Protein Coding	50	GC11P062856	1.048029423	https://www.genecards.org/cgi-bin/carddisp.pl?gene=SLC3A2
CCL4	C-C Motif Chemokine Ligand 4	Protein Coding	47	GC17P036103	1.047801614	https://www.genecards.org/cgi-bin/carddisp.pl?gene=CCL4
GNAQ	G Protein Subunit Alpha Q	Protein Coding	55	GC09M077716	1.046185732	https://www.genecards.org/cgi-bin/carddisp.pl?gene=GNAQ
NPM1	Nucleophosmin 1	Protein Coding	57	GC05P171387	1.044238448	https://www.genecards.org/cgi-bin/carddisp.pl?gene=NPM1
SFN	Stratifin	Protein Coding	52	GC01P028391	1.044237852	https://www.genecards.org/cgi-bin/carddisp.pl?gene=SFN
CS	Citrate Synthase	Protein Coding	51	GC12M056271	1.044237852	https://www.genecards.org/cgi-bin/carddisp.pl?gene=CS
ADAM9	ADAM Metallopeptidase Domain 9	Protein Coding	55	GC08P038996	1.04374361	https://www.genecards.org/cgi-bin/carddisp.pl?gene=ADAM9
SIRT6	Sirtuin 6	Protein Coding	52	GC19M004174	1.04374361	https://www.genecards.org/cgi-bin/carddisp.pl?gene=SIRT6
PSMC4	Proteasome 26S Subunit, ATPase 4	Protein Coding	47	GC19P072849	1.04374361	https://www.genecards.org/cgi-bin/carddisp.pl?gene=PSMC4
PSMD11	Proteasome 26S Subunit, Non-ATPase 11	Protein Coding	46	GC17P032444	1.043556213	https://www.genecards.org/cgi-bin/carddisp.pl?gene=PSMD11
DAG1	Dystroglycan 1	Protein Coding	53	GC03P050014	1.043195963	https://www.genecards.org/cgi-bin/carddisp.pl?gene=DAG1
ERGIC2	ERGIC And Golgi 2	Protein Coding	43	GC12M029337	1.042861938	https://www.genecards.org/cgi-bin/carddisp.pl?gene=ERGIC2
LOXL4	Lysyl Oxidase Like 4	Protein Coding	50	GC10M098247	1.04254961	https://www.genecards.org/cgi-bin/carddisp.pl?gene=LOXL4
SUN2	Sad1 And UNC84 Domain Containing 2	Protein Coding	47	GC22M061478	1.042481184	https://www.genecards.org/cgi-bin/carddisp.pl?gene=SUN2
RNPC3	RNA Binding Region (RNP1, RRM) Containing 3	Protein Coding	42	GC01P103525	1.042124867	https://www.genecards.org/cgi-bin/carddisp.pl?gene=RNPC3
NDUFB11	NADH:Ubiquinone Oxidoreductase Subunit B11	Protein Coding	46	GC0XM047142	1.041472673	https://www.genecards.org/cgi-bin/carddisp.pl?gene=NDUFB11
DEPDC5	DEP Domain Containing 5, GATOR1 Subcomplex Subunit	Protein Coding	48	GC22P031753	1.040189862	https://www.genecards.org/cgi-bin/carddisp.pl?gene=DEPDC5
PIEZO2	Piezo Type Mechanosensitive Ion Channel Component 2	Protein Coding	43	GC18M010670	1.040189862	https://www.genecards.org/cgi-bin/carddisp.pl?gene=PIEZO2
DUSP1	Dual Specificity Phosphatase 1	Protein Coding	52	GC05M172768	1.039961696	https://www.genecards.org/cgi-bin/carddisp.pl?gene=DUSP1
MMP11	Matrix Metallopeptidase 11	Protein Coding	51	GC22P023768	1.039873004	https://www.genecards.org/cgi-bin/carddisp.pl?gene=MMP11
BBS7	Bardet-Biedl Syndrome 7	Protein Coding	44	GC04M121824	1.039001822	https://www.genecards.org/cgi-bin/carddisp.pl?gene=BBS7
ADCY1	Adenylate Cyclase 1	Protein Coding	55	GC07P045580	1.035801768	https://www.genecards.org/cgi-bin/carddisp.pl?gene=ADCY1
PSAP	Prosaposin	Protein Coding	54	GC10M071816	1.035775661	https://www.genecards.org/cgi-bin/carddisp.pl?gene=PSAP
OBSCN	Obscurin, Cytoskeletal Calmodulin And Titin-Interacting RhoGEF	Protein Coding	46	GC01P228208	1.032680392	https://www.genecards.org/cgi-bin/carddisp.pl?gene=OBSCN
LTA	Lymphotoxin Alpha	Protein Coding	49	GC06P092152	1.031349897	https://www.genecards.org/cgi-bin/carddisp.pl?gene=LTA
DAZAP1	DAZ Associated Protein 1	Protein Coding	44	GC19P001407	1.03103137	https://www.genecards.org/cgi-bin/carddisp.pl?gene=DAZAP1
PRPF38B	Pre-MRNA Processing Factor 38B	Protein Coding	40	GC01P108692	1.03103137	https://www.genecards.org/cgi-bin/carddisp.pl?gene=PRPF38B
YY1	YY1 Transcription Factor	Protein Coding	55	GC14P100238	1.029930711	https://www.genecards.org/cgi-bin/carddisp.pl?gene=YY1
RARG	Retinoic Acid Receptor Gamma	Protein Coding	54	GC12M053210	1.029650331	https://www.genecards.org/cgi-bin/carddisp.pl?gene=RARG
ADCY10	Adenylate Cyclase 10	Protein Coding	50	GC01M167809	1.028436184	https://www.genecards.org/cgi-bin/carddisp.pl?gene=ADCY10
TNFSF9	TNF Superfamily Member 9	Protein Coding	44	GC19P006531	1.028436184	https://www.genecards.org/cgi-bin/carddisp.pl?gene=TNFSF9
AGA	Aspartylglucosaminidase	Protein Coding	52	GC04M177430	1.027207851	https://www.genecards.org/cgi-bin/carddisp.pl?gene=AGA
CCT5	Chaperonin Containing TCP1 Subunit 5	Protein Coding	51	GC05P010236	1.027207851	https://www.genecards.org/cgi-bin/carddisp.pl?gene=CCT5
GLO1	Glyoxalase I	Protein Coding	52	GC06M071882	1.026880383	https://www.genecards.org/cgi-bin/carddisp.pl?gene=GLO1
XRCC5	X-Ray Repair Cross Complementing 5	Protein Coding	51	GC02P216107	1.02680397	https://www.genecards.org/cgi-bin/carddisp.pl?gene=XRCC5
PRKAR1A	Protein Kinase CAMP-Dependent Type I Regulatory Subunit Alpha	Protein Coding	57	GC17P069214	1.026617169	https://www.genecards.org/cgi-bin/carddisp.pl?gene=PRKAR1A
MAD2L1	Mitotic Arrest Deficient 2 Like 1	Protein Coding	51	GC04M120055	1.026617169	https://www.genecards.org/cgi-bin/carddisp.pl?gene=MAD2L1
GPR68	G Protein-Coupled Receptor 68	Protein Coding	50	GC14M091232	1.024396896	https://www.genecards.org/cgi-bin/carddisp.pl?gene=GPR68
TRIP11	Thyroid Hormone Receptor Interactor 11	Protein Coding	49	GC14M091965	1.024018764	https://www.genecards.org/cgi-bin/carddisp.pl?gene=TRIP11
IQSEC3	IQ Motif And Sec7 Domain ArfGEF 3	Protein Coding	42	GC12P000066	1.020885348	https://www.genecards.org/cgi-bin/carddisp.pl?gene=IQSEC3
FAM234B	Family With Sequence Similarity 234 Member B	Protein Coding	40	GC12P023780	1.020885348	https://www.genecards.org/cgi-bin/carddisp.pl?gene=FAM234B
CHI3L1	Chitinase 3 Like 1	Protein Coding	51	GC01M203148	1.02057302	https://www.genecards.org/cgi-bin/carddisp.pl?gene=CHI3L1
CCL21	C-C Motif Chemokine Ligand 21	Protein Coding	48	GC09M034709	1.02057302	https://www.genecards.org/cgi-bin/carddisp.pl?gene=CCL21
EVC2	EvC Ciliary Complex Subunit 2	Protein Coding	46	GC04M005534	1.019035339	https://www.genecards.org/cgi-bin/carddisp.pl?gene=EVC2
MFAP3	Microfibril Associated Protein 3	Protein Coding	44	GC05P154014	1.019035339	https://www.genecards.org/cgi-bin/carddisp.pl?gene=MFAP3
FGB	Fibrinogen Beta Chain	Protein Coding	53	GC04P154604	1.018660784	https://www.genecards.org/cgi-bin/carddisp.pl?gene=FGB
NFATC4	Nuclear Factor Of Activated T Cells 4	Protein Coding	50	GC14P024365	1.018213153	https://www.genecards.org/cgi-bin/carddisp.pl?gene=NFATC4
ADAMTS15	ADAM Metallopeptidase With Thrombospondin Type 1 Motif 15	Protein Coding	43	GC11P130448	1.01662457	https://www.genecards.org/cgi-bin/carddisp.pl?gene=ADAMTS15
DYNC1H1	Dynein Cytoplasmic 1 Heavy Chain 1	Protein Coding	51	GC14P110618	1.016356707	https://www.genecards.org/cgi-bin/carddisp.pl?gene=DYNC1H1
RPL35	Ribosomal Protein L35	Protein Coding	51	GC09M124857	1.014712095	https://www.genecards.org/cgi-bin/carddisp.pl?gene=RPL35
CCNE2	Cyclin E2	Protein Coding	46	GC08M094879	1.013402224	https://www.genecards.org/cgi-bin/carddisp.pl?gene=CCNE2
NELFE	Negative Elongation Factor Complex Member E	Protein Coding	44	GC06M031952	1.013402224	https://www.genecards.org/cgi-bin/carddisp.pl?gene=NELFE
COPS8	COP9 Signalosome Subunit 8	Protein Coding	44	GC02P237085	1.013157725	https://www.genecards.org/cgi-bin/carddisp.pl?gene=COPS8
TIE1	Tyrosine Kinase With Immunoglobulin Like And EGF Like Domains 1	Protein Coding	52	GC01P043300	1.012172461	https://www.genecards.org/cgi-bin/carddisp.pl?gene=TIE1
EXTL3	Exostosin Like Glycosyltransferase 3	Protein Coding	51	GC08P028646	1.01149559	https://www.genecards.org/cgi-bin/carddisp.pl?gene=EXTL3
ANOS1	Anosmin 1	Protein Coding	46	GC0XM008528	1.01149559	https://www.genecards.org/cgi-bin/carddisp.pl?gene=ANOS1
NPHS2	NPHS2 Stomatin Family Member, Podocin	Protein Coding	50	GC01M179554	1.011022806	https://www.genecards.org/cgi-bin/carddisp.pl?gene=NPHS2
FPR2	Formyl Peptide Receptor 2	Protein Coding	53	GC19P051752	1.008882046	https://www.genecards.org/cgi-bin/carddisp.pl?gene=FPR2
APAF1	Apoptotic Peptidase Activating Factor 1	Protein Coding	52	GC12P098645	1.008429646	https://www.genecards.org/cgi-bin/carddisp.pl?gene=APAF1
CSK	C-Terminal Src Kinase	Protein Coding	53	GC15P074782	1.006461501	https://www.genecards.org/cgi-bin/carddisp.pl?gene=CSK
PINK1	PTEN Induced Kinase 1	Protein Coding	53	GC01P020634	1.004473329	https://www.genecards.org/cgi-bin/carddisp.pl?gene=PINK1
KCNJ11	Potassium Inwardly Rectifying Channel Subfamily J Member 11	Protein Coding	53	GC11M017663	1.003999829	https://www.genecards.org/cgi-bin/carddisp.pl?gene=KCNJ11
CBX5	Chromobox 5	Protein Coding	50	GC12M054230	1.003831863	https://www.genecards.org/cgi-bin/carddisp.pl?gene=CBX5
ECM1	Extracellular Matrix Protein 1	Protein Coding	51	GC01P150508	1.002161741	https://www.genecards.org/cgi-bin/carddisp.pl?gene=ECM1
IVNS1ABP	Influenza Virus NS1A Binding Protein	Protein Coding	48	GC01M185307	0.999951839	https://www.genecards.org/cgi-bin/carddisp.pl?gene=IVNS1ABP
SYMPK	Symplekin Scaffold Protein	Protein Coding	44	GC19M045815	0.999951839	https://www.genecards.org/cgi-bin/carddisp.pl?gene=SYMPK
PEF1	Penta-EF-Hand Domain Containing 1	Protein Coding	42	GC01M031630	0.999951839	https://www.genecards.org/cgi-bin/carddisp.pl?gene=PEF1
ZCCHC17	Zinc Finger CCHC-Type Containing 17	Protein Coding	39	GC01P031298	0.999951839	https://www.genecards.org/cgi-bin/carddisp.pl?gene=ZCCHC17
RTN4	Reticulon 4	Protein Coding	52	GC02M054934	0.998740971	https://www.genecards.org/cgi-bin/carddisp.pl?gene=RTN4
BLM	BLM RecQ Like Helicase	Protein Coding	56	GC15P090717	0.997708201	https://www.genecards.org/cgi-bin/carddisp.pl?gene=BLM
RPA3	Replication Protein A3	Protein Coding	47	GC07M008415	0.997708201	https://www.genecards.org/cgi-bin/carddisp.pl?gene=RPA3
GPR4	G Protein-Coupled Receptor 4	Protein Coding	46	GC19M045589	0.997152388	https://www.genecards.org/cgi-bin/carddisp.pl?gene=GPR4
PIGF	Phosphatidylinositol Glycan Anchor Biosynthesis Class F	Protein Coding	46	GC02M046580	0.997152388	https://www.genecards.org/cgi-bin/carddisp.pl?gene=PIGF
EEF1A2	Eukaryotic Translation Elongation Factor 1 Alpha 2	Protein Coding	53	GC20M063488	0.99708879	https://www.genecards.org/cgi-bin/carddisp.pl?gene=EEF1A2
RXRA	Retinoid X Receptor Alpha	Protein Coding	56	GC09P134317	0.995711803	https://www.genecards.org/cgi-bin/carddisp.pl?gene=RXRA
GNA11	G Protein Subunit Alpha 11	Protein Coding	54	GC19P003094	0.995537639	https://www.genecards.org/cgi-bin/carddisp.pl?gene=GNA11
TXNRD2	Thioredoxin Reductase 2	Protein Coding	51	GC22M019863	0.993227839	https://www.genecards.org/cgi-bin/carddisp.pl?gene=TXNRD2
SDHC	Succinate Dehydrogenase Complex Subunit C	Protein Coding	50	GC01P161314	0.991521597	https://www.genecards.org/cgi-bin/carddisp.pl?gene=SDHC
DISP2	Dispatched RND Transporter Family Member 2	Protein Coding	42	GC15P040358	0.991181135	https://www.genecards.org/cgi-bin/carddisp.pl?gene=DISP2
POMT1	Protein O-Mannosyltransferase 1	Protein Coding	51	GC09P131502	0.98961556	https://www.genecards.org/cgi-bin/carddisp.pl?gene=POMT1
CRHR2	Corticotropin Releasing Hormone Receptor 2	Protein Coding	50	GC07M030651	0.989310086	https://www.genecards.org/cgi-bin/carddisp.pl?gene=CRHR2
CKB	Creatine Kinase B	Protein Coding	51	GC14M103519	0.988974273	https://www.genecards.org/cgi-bin/carddisp.pl?gene=CKB
H2AX	H2A.X Variant Histone	Protein Coding	50	GC11M119285	0.988818288	https://www.genecards.org/cgi-bin/carddisp.pl?gene=H2AX
C4BPB	Complement Component 4 Binding Protein Beta	Protein Coding	48	GC01P207088	0.986905515	https://www.genecards.org/cgi-bin/carddisp.pl?gene=C4BPB
FABP12	Fatty Acid Binding Protein 12	Protein Coding	38	GC08M081524	0.986905515	https://www.genecards.org/cgi-bin/carddisp.pl?gene=FABP12
MIRLET7G	MicroRNA Let-7g	RNA Gene	22	GC03M052268	0.986905515	https://www.genecards.org/cgi-bin/carddisp.pl?gene=MIRLET7G
INVS	Inversin	Protein Coding	51	GC09P100099	0.981100917	https://www.genecards.org/cgi-bin/carddisp.pl?gene=INVS
BDKRB2	Bradykinin Receptor B2	Protein Coding	52	GC14P096205	0.981067896	https://www.genecards.org/cgi-bin/carddisp.pl?gene=BDKRB2
CSNK2A1	Casein Kinase 2 Alpha 1	Protein Coding	57	GC20M000472	0.980685651	https://www.genecards.org/cgi-bin/carddisp.pl?gene=CSNK2A1
ITLN1	Intelectin 1	Protein Coding	46	GC01M160876	0.980620682	https://www.genecards.org/cgi-bin/carddisp.pl?gene=ITLN1
PI4K2A	Phosphatidylinositol 4-Kinase Type 2 Alpha	Protein Coding	48	GC10P097640	0.980292082	https://www.genecards.org/cgi-bin/carddisp.pl?gene=PI4K2A
TP73	Tumor Protein P73	Protein Coding	52	GC01P003652	0.979126215	https://www.genecards.org/cgi-bin/carddisp.pl?gene=TP73
PATZ1	POZ/BTB And AT Hook Containing Zinc Finger 1	Protein Coding	45	GC22M031325	0.977975249	https://www.genecards.org/cgi-bin/carddisp.pl?gene=PATZ1
IGFBP4	Insulin Like Growth Factor Binding Protein 4	Protein Coding	51	GC17P040443	0.97704649	https://www.genecards.org/cgi-bin/carddisp.pl?gene=IGFBP4
AMFR	Autocrine Motility Factor Receptor	Protein Coding	48	GC16M056361	0.976318479	https://www.genecards.org/cgi-bin/carddisp.pl?gene=AMFR
[truncated: 2,251 more rows]
