# Supplementary material for: Identification of the Hub Gene LDB3 in Stanford Type A Aortic Dissection Based on Comprehensive Bioinformatics Analysis
Source: J Cell Mol Med. 2025 Mar 18;29(6):e70471. doi: 10.1111/jcmm.70471 (PMC11916769; doi:10.1111/jcmm.70471)
Supplement: Supplementary file 1 — Data S1 [file JCMM-29-e70471-s001.zip › Supplementary File 5.csv]

Supplementary File 5. Differentially expressed genes in dataset GSE52093.
Gene.Symbol	logFC	AveExpr	t	P.Value	adj.P.Val	B
TIMP1	1.187286329	13.76607941	11.43581505	2.05E-08	0.000324	9.318456494
LHFPL2	1.279681471	8.818320436	10.75529945	4.40E-08	0.000324	8.674027402
REEP1	-3.125615024	7.81576846	-10.45870148	6.22E-08	0.000324	8.378238064
PHLDA1	2.253464816	7.837864369	10.45421043	6.25E-08	0.000324	8.373686857
RYR2	-1.825042852	6.755374132	-10.16379411	8.84E-08	0.000325	8.07468504
ACTC1	-4.115113982	7.936422398	-10.11422377	9.38E-08	0.000325	8.022712517
TMEM158	3.020998764	8.326170587	9.661678998	1.64E-07	0.000486	7.535204443
TUBB3	3.448105268	7.502239064	9.285559173	2.65E-07	0.000629	7.111523754
JAK2	-1.555732825	7.77078475	-9.262688108	2.72E-07	0.000629	7.085200904
C5orf24	-1.4109341	7.494275465	-8.99063789	3.89E-07	0.000808	6.767044466
RNF115	-1.486022244	9.425598909	-8.618773605	6.41E-07	0.001209982	6.316718042
CNN1	-3.35334477	9.761468399	-8.404202842	8.61E-07	0.00141459	6.048505778
TSPAN5	1.259226804	7.857584469	8.327827524	9.58E-07	0.00141459	5.951524985
PDLIM5	-1.258076946	7.320079687	-8.324984629	9.62E-07	0.00141459	5.947899621
BAMBI	-2.119876763	9.247473235	-8.281580383	1.02E-06	0.00141459	5.892410421
MYOZ2	-2.130593394	6.433555802	-8.150459798	1.23E-06	0.001595549	5.723193844
COL6A3	2.095684928	11.60826781	8.042051953	1.43E-06	0.001700121	5.581470085
CFL2	-0.722263706	6.256698727	-8.023309161	1.47E-06	0.001700121	5.556798946
MXRA7	-1.072736845	8.772497658	-7.896634779	1.77E-06	0.001769774	5.38874623
FHOD3	-1.547070395	7.579345495	-7.895787783	1.77E-06	0.001769774	5.387614839
ZCCHC5	-1.44938181	5.444989699	-7.888477284	1.79E-06	0.001769774	5.377845421
SLMAP	-2.312327592	10.45064495	-7.85312016	1.88E-06	0.001769774	5.330487329
FABP3	-1.354014371	5.452894342	-7.793788103	2.05E-06	0.001769774	5.250611637
THSD4	-1.030145587	5.876955838	-7.773588979	2.12E-06	0.001769774	5.223302385
CASZ1	-1.006642844	6.127587145	-7.767418989	2.14E-06	0.001769774	5.214948749
CCDC34	1.663034029	7.533709935	7.73089991	2.25E-06	0.001769774	5.165391798
MAP3K7CL	-1.959706409	8.839736769	-7.716379224	2.30E-06	0.001769774	5.145633074
DNER	-2.039166674	6.304131649	-7.673293202	2.45E-06	0.001818418	5.086823568
DACT2	-1.204406138	5.02521168	-7.647686097	2.55E-06	0.001823422	5.051742969
HACD1	-1.863337162	9.099054115	-7.569665908	2.86E-06	0.001979034	4.944265153
NT5DC2	2.187915915	7.97597458	7.543822438	2.97E-06	0.001990416	4.908466356
MRGPRF	-1.770513636	8.161903568	-7.483625392	3.25E-06	0.002109939	4.824697182
PNCK	-2.706958003	6.471490671	-7.455096173	3.39E-06	0.002126745	4.784808563
SLC20A1	1.487704792	9.64076623	7.424720605	3.55E-06	0.002126745	4.74220526
WDR54	1.270071502	8.516978056	7.402878735	3.67E-06	0.002126745	4.711485849
CASQ2	-3.130801439	7.531317863	-7.400109349	3.69E-06	0.002126745	4.707585767
GEM	-2.519512009	9.139187345	-7.369673516	3.86E-06	0.002166755	4.664647893
CHST1	1.53380707	7.191046841	7.307914005	4.24E-06	0.002260042	4.577092851
SPOCD1	2.985233074	6.685168544	7.293516016	4.33E-06	0.002260042	4.556598766
CDC7	1.183762429	6.345966638	7.290632061	4.35E-06	0.002260042	4.552489996
GINS2	2.451836227	6.570813389	7.257546644	4.58E-06	0.002291693	4.505263527
LDB3	-1.942623769	5.767079548	-7.249583426	4.64E-06	0.002291693	4.493872089
TPH1	-1.276505773	5.320949775	-7.227397764	4.80E-06	0.002315759	4.46208483
PROM1	-2.939235919	7.217153425	-7.103455772	5.81E-06	0.002629973	4.283130223
PER3	-1.890849392	6.912037189	-7.103179653	5.81E-06	0.002629973	4.28272894
NEXN	-2.514392809	10.3430283	-7.101082364	5.83E-06	0.002629973	4.279680572
SERPINH1	1.952568572	9.33512074	7.078007047	6.04E-06	0.002667808	4.246096764
ECT2	1.580545676	6.616188936	7.054209123	6.27E-06	0.002697744	4.211376151
ITGA2	1.920531544	7.502110674	7.040303722	6.40E-06	0.002697744	4.191048443
CSRP1	-1.309837182	11.87739038	-7.031058653	6.50E-06	0.002697744	4.177517109
ACTN4	-1.810992468	10.72138016	-7.011140969	6.70E-06	0.002728319	4.148320596
SRPK3	-1.857249738	5.673181721	-6.98871762	6.94E-06	0.002771287	4.115378411
SH3GL3	-2.039569844	5.684522331	-6.971295651	7.13E-06	0.002781376	4.089730536
PER2	-1.586431309	7.233804746	-6.962298959	7.23E-06	0.002781376	4.076467754
CHSY1	0.942047686	10.51556459	6.924896777	7.67E-06	0.002797411	4.021196722
PAK5	-0.880934668	5.201618895	-6.922006498	7.71E-06	0.002797411	4.016916662
AKAP6	-1.568061017	5.4952795	-6.90576791	7.91E-06	0.002797411	3.992845899
CKB	-2.098911204	7.159527642	-6.898643811	8.00E-06	0.002797411	3.982272901
HRCT1	-2.315075846	7.078168867	-6.886755133	8.15E-06	0.002797411	3.964611297
WFS1	-1.277038912	9.650584505	-6.885589357	8.16E-06	0.002797411	3.962878269
SNAI2	1.659542433	8.687930066	6.875157871	8.30E-06	0.002797411	3.947361626
MYOCD	-1.627725312	6.447128436	-6.862588586	8.46E-06	0.002797411	3.928642753
PYGL	1.269989172	8.74916435	6.850768512	8.62E-06	0.002797411	3.911017406
TBL1X	-1.006431745	9.132367405	-6.837601763	8.80E-06	0.002797411	3.891358589
SUN1	-1.328001992	9.239985739	-6.817196656	9.09E-06	0.002797411	3.860839518
MPC1	-0.989079611	9.826683522	-6.808497275	9.22E-06	0.002797411	3.847808647
FILIP1L	-2.357365333	10.35867341	-6.800508309	9.34E-06	0.002797411	3.835831603
CAMK2G	-1.651522712	9.14003471	-6.797399296	9.38E-06	0.002797411	3.831167907
LBH	-1.389364337	8.151318253	-6.796111987	9.40E-06	0.002797411	3.829236433
MAD2L2	1.266279047	8.749733921	6.794314191	9.43E-06	0.002797411	3.826538598
C1QTNF7	-2.282778522	6.897688233	-6.769027325	9.82E-06	0.002859342	3.788539226
SPP1	3.251495783	8.885294431	6.758827183	9.98E-06	0.002859342	3.773183123
SMTN	-1.094901114	8.492058292	-6.754226334	1.01E-05	0.002859342	3.766251365
PRRX1	1.025427499	10.11983761	6.72617989	1.05E-05	0.002949967	3.723924894
RCC2	1.129063413	9.628876219	6.714076312	1.07E-05	0.002967563	3.705621016
UHRF1	2.128223226	7.090763348	6.694092177	1.11E-05	0.00302382	3.675349843
PTTG3P	2.362366321	7.291043049	6.681750094	1.13E-05	0.003044249	3.656623569
PEBP4	-1.410373233	5.291832075	-6.665411858	1.16E-05	0.003085152	3.631797652
MYOM1	-2.281994616	8.672751438	-6.627865588	1.23E-05	0.003196437	3.574588896
CYFIP2	-1.966824998	8.029686615	-6.627684451	1.23E-05	0.003196437	3.574312367
NFKBIZ	1.240534882	8.762994741	6.609820003	1.27E-05	0.003249332	3.54701504
GPR137	0.783582634	9.115705104	6.600391236	1.29E-05	0.003251673	3.532587615
CDC45	2.903954062	6.06105078	6.588387247	1.31E-05	0.003251673	3.514199684
CDC20	3.071013604	7.367628288	6.586882286	1.32E-05	0.003251673	3.511892773
SLC22A4	1.260709952	6.092878494	6.577754694	1.34E-05	0.00326126	3.497893799
MGST3	-0.888100197	11.34656346	-6.548809108	1.40E-05	0.00337825	3.453414131
PLCB4	-1.115405026	6.135903937	-6.518954272	1.47E-05	0.003433183	3.407400406
PPP1R12B	-2.113015246	7.582510602	-6.506748003	1.50E-05	0.003433183	3.388547472
FBXL22	-1.57482485	5.506139688	-6.500099855	1.51E-05	0.003433183	3.378269437
DES	-2.243948461	6.544602518	-6.496880879	1.52E-05	0.003433183	3.373290424
APITD1	0.838285737	6.378483319	6.494381932	1.53E-05	0.003433183	3.369424013
BMP1	1.276975823	8.568135079	6.487306562	1.55E-05	0.003433183	3.358471604
ADRA1B	-1.923123021	6.760132687	-6.485381043	1.55E-05	0.003433183	3.35548962
CARD9	1.334196478	6.830702744	6.484267921	1.55E-05	0.003433183	3.353765502
ALDH2	-1.145399858	9.421002222	-6.465351613	1.60E-05	0.003491844	3.324436417
MT1E	1.531751066	10.57683811	6.461016099	1.61E-05	0.003491844	3.317706483
TMEM30B	-2.182806206	8.14017967	-6.454176899	1.63E-05	0.003494734	3.307084159
PIK3R2	0.972156833	9.472056157	6.426199433	1.71E-05	0.003593219	3.263554817
LIMS2	-1.711547016	8.828841814	-6.424762146	1.71E-05	0.003593219	3.261315283
ANGPT2	1.776776092	8.083421076	6.394210945	1.80E-05	0.003740377	3.213635028
CD82	1.314231428	7.227197624	6.38217054	1.84E-05	0.003777456	3.194803906
LOC286437	-0.850754628	6.599564724	-6.355132867	1.92E-05	0.003910898	3.152434595
CDH8	-1.435875691	5.201595002	-6.314341508	2.06E-05	0.004143088	3.088296422
MAPKAPK3	1.357630996	8.911452938	6.300129624	2.10E-05	0.004201017	3.06588933
FZD7	-1.239853032	6.974883655	-6.289850221	2.14E-05	0.004232556	3.049662691
ACTG2	-1.831957127	12.23599688	-6.281801886	2.17E-05	0.00424901	3.036946399
JPH2	-0.988295523	6.492944047	-6.262134358	2.24E-05	0.004349141	3.005829304
NAT14	0.991425011	7.065356543	6.253817311	2.27E-05	0.004362172	2.992652258
EFHD1	-2.490325143	10.87423517	-6.249207068	2.29E-05	0.004362172	2.9853434
TINAGL1	-1.879905935	7.316860807	-6.22316874	2.39E-05	0.004514232	2.944001155
ANXA2P1	1.006840108	10.13994814	6.209961043	2.44E-05	0.004573296	2.922990208
RAI2	-1.290944364	7.096338305	-6.199507455	2.49E-05	0.004580824	2.906341214
NPAS4	-1.087789901	5.322472878	-6.198290734	2.49E-05	0.004580824	2.904402285
MT2A	2.674735546	11.98083113	6.180111078	2.57E-05	0.004680881	2.875404216
CRY2	-1.089648191	8.348499954	-6.174044668	2.60E-05	0.004687564	2.865716305
PTTG1	2.140231237	7.898828505	6.156584724	2.67E-05	0.004770122	2.837801141
MC1R	1.03327964	7.074862054	6.151436406	2.70E-05	0.004770122	2.829560868
TJAP1	-1.26420267	9.954541531	-6.142455785	2.74E-05	0.004770122	2.815176805
GPD1L	-1.319136085	9.301571194	-6.13361001	2.78E-05	0.004770122	2.800996425
CCDC107	-0.916562264	7.211655381	-6.1323572	2.78E-05	0.004770122	2.798987099
PPP2R2B	-1.227165836	7.41455109	-6.12694522	2.81E-05	0.004770122	2.790304252
HOTAIRM1///HOXA2	-0.770675651	5.61506351	-6.121158762	2.84E-05	0.004770122	2.78101555
TYMS	2.391185647	8.177418014	6.120449992	2.84E-05	0.004770122	2.779877439
FXYD5	1.130248498	10.13300074	6.118772661	2.85E-05	0.004770122	2.777183745
BACE2	0.795414545	9.434934388	6.094758805	2.97E-05	0.004927313	2.73857083
MBOAT7	0.945563804	7.420456199	6.069485429	3.10E-05	0.005101263	2.69783564
SMOX	0.787073907	6.030340362	6.061559922	3.14E-05	0.005129354	2.685040959
MYOC	-2.323307932	6.238797504	-6.051136999	3.19E-05	0.005179809	2.668199645
GGCT	0.95344641	7.986791929	6.034196767	3.29E-05	0.00528924	2.640791631
ANKRD37	-1.496461482	8.888670001	-6.005944253	3.45E-05	0.005448429	2.59498193
PI15	3.879494392	7.686078401	6.004340179	3.46E-05	0.005448429	2.592377301
GSG2	0.779903363	4.721499665	6.003173279	3.46E-05	0.005448429	2.590482287
APOO	0.970893444	7.506474782	5.981391414	3.59E-05	0.005584895	2.555070307
WTIP	-1.082908095	6.902211397	-5.979784074	3.60E-05	0.005584895	2.552454247
FAM198B	-1.149562787	9.413514162	-5.950438566	3.79E-05	0.00580933	2.504621904
CANT1	0.743829291	8.039309833	5.946367912	3.82E-05	0.00580933	2.497976308
SORBS1	-1.669262789	9.217679364	-5.943629483	3.83E-05	0.00580933	2.493504207
HRC	-1.440045994	5.869660928	-5.939425669	3.86E-05	0.00580933	2.486636742
SLC25A4	-1.725635998	10.45143035	-5.930539763	3.92E-05	0.005855763	2.472111472
UBASH3B	1.314102368	5.941938531	5.923823748	3.97E-05	0.005881073	2.461125084
KANK1	-1.829725787	8.958421381	-5.901729237	4.12E-05	0.006034118	2.424932544
CASQ1	-0.928884845	5.147902273	-5.900527356	4.13E-05	0.006034118	2.422961602
MACF1	-0.847589358	9.478704049	-5.893320058	4.18E-05	0.00604081	2.411137814
CDKN3	2.289716163	6.619609225	5.891720101	4.19E-05	0.00604081	2.408511949
WDR18	0.882422241	9.171458867	5.88460544	4.24E-05	0.006072796	2.396830502
UCA1	-1.331229144	5.915682589	-5.86204659	4.41E-05	0.006249485	2.359739809
NXPH3	-1.992564153	6.823773853	-5.859926233	4.42E-05	0.006249485	2.356249533
OLR1	1.895556238	6.511142665	5.841165935	4.57E-05	0.006327283	2.325338401
XPNPEP1	0.585581109	10.0891073	5.839593495	4.58E-05	0.006327283	2.322745045
UBE2T	1.882540282	6.951945221	5.837837528	4.60E-05	0.006327283	2.319848556
PLOD1	1.057607733	10.69281212	5.833351789	4.63E-05	0.006327283	2.312447121
IL1R1	1.136219422	8.001127122	5.833298426	4.63E-05	0.006327283	2.312359054
TLN1	-0.865501996	9.732205828	-5.821503192	4.73E-05	0.006374534	2.292882125
PPM1B	-0.793929094	7.584730705	-5.819201461	4.75E-05	0.006374534	2.289078885
NPTXR	-0.968922782	5.525562248	-5.814511907	4.78E-05	0.006374534	2.281327632
MT1A	2.196020277	12.09424374	5.808168229	4.84E-05	0.006374534	2.270836935
LOC100129034	0.700137882	7.851186072	5.807636011	4.84E-05	0.006374534	2.26995651
G6PD	1.031612897	7.744323456	5.806533767	4.85E-05	0.006374534	2.268132981
FKBP11	1.737797223	9.219349875	5.801160405	4.90E-05	0.006383127	2.25924073
GDI2	0.626464595	10.90645188	5.798469469	4.92E-05	0.006383127	2.254785895
CDIP1	-1.07799195	6.794276833	-5.785347241	5.03E-05	0.006420154	2.233046163
BMPR1A	-1.166239749	7.392891361	-5.780966788	5.07E-05	0.006420154	2.225783137
CARNS1	-1.536925853	6.662732621	-5.780510502	5.07E-05	0.006420154	2.225026421
KDM1A	0.671895268	8.595923998	5.777111704	5.10E-05	0.006420154	2.219388765
SPRED1	0.689922304	9.933630849	5.774861897	5.12E-05	0.006420154	2.215655988
MCM4	1.753617855	7.061879182	5.773834084	5.13E-05	0.006420154	2.213950431
RCAN2	-2.357360706	9.558822912	-5.769499767	5.17E-05	0.006429774	2.206756262
IL31	-0.714396357	3.73469248	-5.728040937	5.56E-05	0.006867994	2.137796855
PTCHD1	-0.792021081	4.699699619	-5.71885825	5.65E-05	0.006937179	2.12248753
TSPAN17	0.906883256	8.337162378	5.706527369	5.77E-05	0.007045878	2.101909307
MYL9	-1.858228013	10.78585638	-5.691586942	5.92E-05	0.007189286	2.076945113
COBLL1	-1.123712454	9.559223566	-5.683304111	6.01E-05	0.007251413	2.063090549
MELK	2.203648065	6.451177573	5.678986998	6.05E-05	0.007263973	2.055865242
HSPB8	-1.781190953	8.963687624	-5.671869237	6.13E-05	0.007288648	2.043946458
PGM5	-2.121840741	9.281074144	-5.670454467	6.14E-05	0.007288648	2.041576491
ADARB1	-1.540534731	9.19991015	-5.661209767	6.24E-05	0.007304183	2.026082635
DUSP3	-0.745264257	11.19185043	-5.659991715	6.26E-05	0.007304183	2.024040248
AMPH	-1.421492169	6.338477324	-5.655461343	6.31E-05	0.007304183	2.016441895
SLC24A4	-0.919243416	5.702251454	-5.654837835	6.31E-05	0.007304183	2.015395902
MEF2C	-1.208636338	8.961766703	-5.651656875	6.35E-05	0.007304183	2.010058625
NTF3	-1.813733609	7.484885126	-5.649934133	6.37E-05	0.007304183	2.007167426
STXBP5	0.623067852	6.855491847	5.645274685	6.42E-05	0.007323466	1.99934543
MCM6	0.837298786	9.667039741	5.640344044	6.48E-05	0.007340442	1.991064588
COL4A1	0.882948189	12.47356939	5.634888894	6.54E-05	0.007340442	1.981898559
TRIP13	2.047876805	6.80211306	5.634260161	6.54E-05	0.007340442	1.980841838
STK38L	-1.572895342	8.143345107	-5.630538843	6.59E-05	0.007340442	1.974586143
BTC	-2.03507123	7.047883881	-5.625877264	6.64E-05	0.007340442	1.966746872
EMP3	1.170435424	11.25070661	5.625417162	6.65E-05	0.007340442	1.96597295
CHEK1	1.341972737	5.900026618	5.605801612	6.88E-05	0.007529589	1.932948547
STEAP1	1.672592104	6.646421156	5.602075091	6.92E-05	0.007529589	1.926668069
DAPL1	-2.027013745	5.554524548	-5.598280751	6.97E-05	0.007529589	1.920271138
MLEC	0.990243758	9.355278983	5.593471943	7.03E-05	0.007529589	1.912160782
RNF216	-0.684690714	7.77022675	-5.592510856	7.04E-05	0.007529589	1.91053943
SYNC	-1.693268772	8.012626291	-5.58587176	7.12E-05	0.007529589	1.899335484
MSRB3	-1.401567901	9.564658543	-5.583561676	7.15E-05	0.007529589	1.895435496
PLIN3	1.277755533	10.83279767	5.58019296	7.20E-05	0.007529589	1.889746836
CD9	-1.148307637	8.471370334	-5.579689504	7.20E-05	0.007529589	1.888896518
RGS2	1.98753601	10.76515429	5.575378949	7.26E-05	0.007529589	1.881614581
FCER1A	-2.491381274	6.816157223	-5.574133187	7.27E-05	0.007529589	1.879509561
MAFB	1.172106144	9.74929084	5.573788388	7.28E-05	0.007529589	1.878926898
CYB5R2	1.038802146	7.915719137	5.572821868	7.29E-05	0.007529589	1.877293514
BSG	0.676030693	9.479103148	5.565496394	7.38E-05	0.007563386	1.864909164
LGI1	-1.278955359	6.027637013	-5.562135666	7.43E-05	0.007563386	1.859224861
CENPF	1.74278039	6.270910146	5.561855617	7.43E-05	0.007563386	1.858751112
VIPR2	-1.708633193	6.904227193	-5.548157731	7.61E-05	0.007612696	1.835564517
RERGL	-3.216180934	7.860364848	-5.547034205	7.63E-05	0.007612696	1.83366146
ESR1	-1.07417437	6.207838404	-5.537441225	7.76E-05	0.007612696	1.817404916
AGTR1	-1.676671022	6.843293901	-5.535971632	7.78E-05	0.007612696	1.814913284
UGDH	1.177317011	9.749893558	5.5313876	7.84E-05	0.007612696	1.807139171
ENTPD7	0.847308579	5.261936658	5.529059303	7.87E-05	0.007612696	1.803189381
HIF1A	1.151798433	7.454460976	5.528513953	7.88E-05	0.007612696	1.802264116
LAMB1	1.247736059	9.683657757	5.528354345	7.88E-05	0.007612696	1.80199331
PAQR4	1.319304282	7.235229064	5.5281902	7.89E-05	0.007612696	1.801714801
JOSD2	1.017203791	7.036927639	5.526924985	7.90E-05	0.007612696	1.79956795
ENC1	1.227634082	6.934761598	5.523106468	7.96E-05	0.007612696	1.793087132
DAGLB	0.764546649	7.747286974	5.520272424	8.00E-05	0.007612696	1.788275758
FZD1	-0.857668176	7.069052779	-5.518478672	8.02E-05	0.007612696	1.785229875
CLCF1	1.580433135	6.765309962	5.514542328	8.08E-05	0.007612696	1.778544074
C20orf194	-0.771593555	7.363501565	-5.511337414	8.12E-05	0.007612696	1.773098883
TIMELESS	1.562250876	7.08598075	5.509974871	8.14E-05	0.007612696	1.77078344
PPP1R12C	-0.773384173	7.478801652	-5.508628502	8.16E-05	0.007612696	1.76849521
UBTD1	0.973342053	7.964225151	5.508003085	8.17E-05	0.007612696	1.767432187
SHMT2	1.273092658	9.82754379	5.507683796	8.18E-05	0.007612696	1.766889468
WDR81	0.96236632	6.932921912	5.504669974	8.22E-05	0.007619196	1.761765902
SGCD	-1.201104465	6.775005086	-5.500632044	8.28E-05	0.007628626	1.754899204
NCS1	-0.89208459	8.740540623	-5.498943815	8.30E-05	0.007628626	1.752027567
PDE8B	-2.471480295	7.85109615	-5.480963832	8.57E-05	0.007818294	1.721417709
VARS2	0.773068371	7.644681342	5.480091506	8.59E-05	0.007818294	1.719931402
CDCA5	2.410743477	6.985273688	5.476666257	8.64E-05	0.007831531	1.714094219
GRIA1	-0.928551121	4.72333902	-5.465858106	8.80E-05	0.007948304	1.695663934
CLEC5A	1.688912751	6.369280029	5.462559401	8.86E-05	0.007951079	1.69003546
KLHL42	-1.178974789	10.35781666	-5.455381015	8.97E-05	0.007951079	1.677781632
TMEM47	-2.074723661	10.74890877	-5.454098693	8.99E-05	0.007951079	1.675591847
FEN1	1.902447146	7.459446536	5.451993485	9.02E-05	0.007951079	1.671996313
ANKS1B	-1.1148948	6.158125888	-5.448943786	9.07E-05	0.007951079	1.666786497
RERG	-1.87203605	8.307804876	-5.448545192	9.08E-05	0.007951079	1.666105476
TMEM178A	-1.565141846	6.249445319	-5.444891737	9.14E-05	0.007951079	1.659862233
PRDX4	0.908737225	10.78901871	5.444463921	9.15E-05	0.007951079	1.659131025
PITPNM1	1.124819187	8.063643406	5.442425303	9.18E-05	0.007951079	1.655646326
MCAM	-1.437057492	7.618217528	-5.441683132	9.19E-05	0.007951079	1.654377547
SDK1	-0.721071698	5.39666556	-5.43284727	9.34E-05	0.007990256	1.639265942
ILK	-0.945268079	10.58591696	-5.432840285	9.34E-05	0.007990256	1.639253991
ARHGAP22	1.938648828	7.763427374	5.431927679	9.35E-05	0.007990256	1.637692541
CDS2	-0.877899326	8.172246918	-5.42791684	9.42E-05	0.008014464	1.63082862
SCX	-0.614566594	5.125746408	-5.424952105	9.47E-05	0.008023953	1.625753415
CDK1	1.511969774	5.894417943	5.416401968	9.61E-05	0.008032652	1.611109537
MRPL37	0.858143807	9.91497283	5.41316401	9.67E-05	0.008032652	1.60556105
REM1	-1.222370288	6.558722903	-5.412390158	9.68E-05	0.008032652	1.604234767
HSPB7	-2.063806758	9.594513194	-5.411600247	9.70E-05	0.008032652	1.602880871
VMP1	1.148814476	9.552307209	5.407655887	9.76E-05	0.008032652	1.596118918
WASF3	-1.094048891	7.949133218	-5.407247638	9.77E-05	0.008032652	1.595418912
NUDT5	0.964146949	7.701572029	5.405848496	9.80E-05	0.008032652	1.59301968
IMPDH2	0.830313237	10.41992499	5.404784447	9.81E-05	0.008032652	1.591194869
CCDC77	0.621294121	7.418225116	5.403956548	9.83E-05	0.008032652	1.589774932
SERPINE1	1.776248996	10.20741253	5.401720773	9.87E-05	0.008032652	1.585939833
NPRL3	0.836574976	7.217211931	5.399340018	9.91E-05	0.008032652	1.581855235
HLF	-1.603472987	6.382281778	-5.396390412	9.96E-05	0.008032652	1.576793522
LPCAT3	0.881643259	7.998013909	5.39333235	1.00E-04	0.008032652	1.571544341
RCN3	1.506553039	8.87231985	5.391395294	0.000101	0.008032652	1.568218663
PKD2	-1.776948938	9.978658737	-5.390981509	0.000101	0.008032652	1.567508175
LATS2	-0.99557584	7.1221617	-5.385430526	0.000102	0.008068886	1.557974459
NOV	-2.782740273	11.50716879	-5.384163089	0.000102	0.008068886	1.555797024
CPEB2	-0.804070068	6.593887084	-5.36694975	0.000105	0.008266645	1.526201511
STIM1	-0.658696105	7.467208368	-5.364601153	0.000105	0.008266645	1.522160123
TP53BP2	-1.031877415	7.685275119	-5.364228138	0.000106	0.008266645	1.521518178
PSPH	0.594254033	5.550116611	5.359208412	0.000106	0.008309793	1.512877422
KITLG	0.888408052	6.484552947	5.356251502	0.000107	0.008322554	1.507785795
SGCG	-0.90395957	5.015724258	-5.351878929	0.000108	0.008352582	1.50025414
KCTD10	-1.33657372	9.439312243	-5.350065451	0.000108	0.008352582	1.497129648
MLPH	-1.717085338	6.419460632	-5.347459966	0.000109	0.00836053	1.492639745
LAMA5	-0.905378568	11.53296229	-5.344683626	0.000109	0.008371168	1.48785433
PGAP2	0.570082813	7.852884262	5.333675697	0.000111	0.008506407	1.468869557
GALK1	0.987542973	9.437308322	5.331394062	0.000111892	0.008509959	1.464932342
PAPSS2	1.182697662	8.660031142	5.325921763	0.000113	0.008562452	1.455486196
TSC22D2	-0.602211499	8.298582643	-5.314595364	0.000115	0.008706346	1.435921047
MSANTD3	1.090415249	8.148210539	5.311834588	0.000116	0.008717872	1.431149281
AFF3	-1.150680064	5.56404382	-5.30260815	0.000118	0.008800017	1.415194169
GMNN	1.017513581	6.522259194	5.301580233	0.000118	0.008800017	1.413415849
FAM129A	-1.307873214	11.68454928	-5.299550086	0.000118	0.008800017	1.409903198
EDEM2	1.032590054	8.081397332	5.297981411	0.000119	0.008800017	1.407188599
NOCT	1.088252117	6.072273333	5.296609297	0.000119	0.008800017	1.40481386
POLR2H	0.680241773	10.30902898	5.290955542	0.00012	0.008832497	1.395025944
HMOX1	2.3440224	7.705907402	5.289259231	0.000121	0.008832497	1.39208835
MYLK	-1.902913633	9.706156285	-5.288648426	0.000121	0.008832497	1.391030485
ANGPTL4	3.076200661	8.465989952	5.284342393	0.000122	0.008851619	1.383571253
EIF4E2	0.986604271	9.054927857	5.283541614	0.000122	0.008851619	1.38218379
MARK1	-0.961587763	6.799076209	-5.280818633	0.000123	0.008864072	1.377465147
MTRF1	0.576703049	6.03072104	5.278409547	0.000123	0.00887165	1.373289561
ZDHHC17	-0.807591655	8.074089831	-5.273028135	0.000124	0.008926959	1.363959129
ANKRD33	1.154705231	8.155251426	5.270829496	0.000125	0.008931444	1.360145873
SDSL	1.032573947	7.246857345	5.263942452	0.000126	0.008935024	1.348196692
ATG7	0.811288166	8.067139476	5.263379427	0.000126	0.008935024	1.347219529
SERPINI1	-1.129151278	6.497340853	-5.262278117	0.000127	0.008935024	1.345308011
MLKL	1.010846757	9.069086381	5.260839382	0.000127	0.008935024	1.342810569
PTGS1	1.566001571	7.198831716	5.260304836	0.000127	0.008935024	1.341882596
PLEKHA6	-1.474408507	5.317297589	-5.259232771	0.000127	0.008935024	1.340021367
GRK5	-0.887913359	9.815698986	-5.255424721	0.000128	0.008961699	1.333408819
CKS2	1.918184829	8.025478712	5.252581332	0.000129	0.008961699	1.328470015
ZDHHC9	0.921020672	7.509383897	5.251847449	0.000129	0.008961699	1.327195115
PPIF	0.693338995	5.035354918	5.248309599	0.00013	0.008961699	1.321048087
ZNF438	-0.69183546	7.482106919	-5.247067464	0.00013	0.008961699	1.318889446
SORBS2	-1.625275911	8.120646643	-5.24519549	0.000131	0.008961699	1.315635827
ARVCF	-1.084997364	5.430331864	-5.243100488	0.000131	0.008961699	1.311993977
KIF22	0.853388345	8.313529911	5.241437588	0.000132	0.008961699	1.309102824
SRPRB	1.119887007	9.26505906	5.240961342	0.000132	0.008961699	1.308274741
SOX4	1.221197402	8.610864448	5.229897746	0.000134	0.009036815	1.289028545
ABLIM2	-1.162783989	6.861041515	-5.229591052	0.000134	0.009036815	1.288494772
FUCA2	0.892712368	7.104301388	5.226106299	0.000135	0.009036815	1.28242894
ADAMTSL5	-0.821616409	6.034866192	-5.22542499	0.000135	0.009036815	1.281242798
POC1A	1.476323452	6.475536385	5.224983219	0.000135	0.009036815	1.280473652
FMO4	-1.296880149	7.673919771	-5.224908062	0.000136	0.009036815	1.280342796
ANXA2	0.761545162	11.8495744	5.223763864	0.000136	0.009036815	1.278350545
SH3BGRL3	1.27713405	9.851980373	5.216823431	0.000138	0.009086362	1.266262026
ASPM	2.561657829	6.684121388	5.214456307	0.000138	0.009086362	1.262137516
SFRP1	-2.005826613	9.77441439	-5.214343813	0.000138	0.009086362	1.261941484
KIF14	1.225029842	6.155721676	5.213686083	0.000138	0.009086362	1.260795295
TMEM61	-0.837606261	5.467175222	-5.208504921	0.00014	0.009142929	1.25176422
FNBP1	-0.792083572	10.06294133	-5.199704642	0.000142	0.009251803	1.236416087
CDH6	0.975315367	6.484896597	5.198482625	0.000142	0.009251803	1.23428396
ZSCAN31	-1.048591603	6.173830618	-5.18973496	0.000144	0.009336069	1.219015209
FILIP1	-1.00992125	7.340533927	-5.187711896	0.000145	0.009336069	1.215482479
FAM120A	0.60064771	10.60348245	5.186671087	0.000145	0.009336069	1.213664765
NID2	1.86925442	6.585520348	5.185168645	0.000146	0.009336069	1.211040566
SARS2	0.828624449	7.556282174	5.183750388	0.000146	0.009336069	1.208563113
PTPA	0.555242012	7.495820624	5.183181164	0.000146	0.009336069	1.207568695
TARBP2	0.791815748	6.39765794	5.180549183	0.000147	0.009351914	1.202970112
SERINC3	-0.603171885	8.775955014	-5.170327535	0.00015	0.009482103	1.185101644
SOST	-3.496336611	7.634886123	-5.169546695	0.00015	0.009482103	1.183736052
LDOC1	-1.817096136	10.22762211	-5.166068955	0.000151	0.009513087	1.177652881
CCNB2	2.638593145	6.492254492	5.15699284	0.000153	0.009641721	1.161769172
CAND2	-1.285984549	7.712437825	-5.152320837	0.000155	0.009679843	1.153588401
ARHGEF9	-0.905407157	6.280141987	-5.150377906	0.000155	0.009679843	1.150185391
KIF20A	2.771549767	6.658466556	5.149833771	0.000155	0.009679843	1.149232253
PLSCR3	0.565780991	10.66122109	5.144955918	0.000157	0.009736734	1.140686075
MN1	-1.692166596	8.324732139	-5.143230639	0.000157	0.009738141	1.137662525
SAT1	1.055328755	12.00816084	5.136894563	0.000159	0.009821586	1.126554993
GSN	-1.356288087	10.09197626	-5.13139775	0.000161	0.009866334	1.116914202
RYR3	-2.187415106	6.177338347	-5.131129274	0.000161	0.009866334	1.116443218
RAB9B	-1.702277238	7.16729682	-5.125472202	0.000162	0.009938957	1.106516741
DSTN	-1.40594947	12.17546609	-5.120679577	0.000164	0.009940501	1.098103626
CTSW	-0.906315285	5.476755511	-5.120143993	0.000164	0.009940501	1.09716325
CALD1	-1.301331874	12.21528501	-5.11704086	0.000165	0.009940501	1.091713986
RASD2	-1.713385107	6.990070113	-5.116025597	0.000165	0.009940501	1.08993084
FNDC4	1.290191689	7.195493273	5.11555654	0.000165	0.009940501	1.089106968
C3orf70	-1.621890879	7.961718208	-5.113433605	0.000166	0.009940501	1.085377775
SMARCB1	0.779920944	7.874111773	5.112648034	0.000166	0.009940501	1.083997666
VLDLR	-0.799632332	6.619431182	-5.112569886	0.000166	0.009940501	1.083860369
PPP1R12A	-0.888788312	7.908850572	-5.106004887	0.000168	0.01003115	1.072323409
TCTEX1D2	0.796661986	7.1563346	5.099049028	0.00017	0.010129979	1.060093062
BEND6	1.089475666	6.024463751	5.094648966	0.000172	0.010182374	1.052353067
PCGF5	-1.069055957	6.458318329	-5.093010159	0.000172	0.010183745	1.049469615
SLC1A7	-1.013959714	5.737618414	-5.088449303	0.000174	0.010239623	1.04144292
ARSB	0.661001064	6.410620609	5.086566654	0.000174	0.010245737	1.038128792
RACGAP1	1.278288654	6.615028456	5.080654787	0.000176	0.010327589	1.027718638
ZNF106	-0.814214412	9.588576623	-5.077598827	0.000177	0.010327871	1.022335541
IRAK1	1.162111791	9.271189758	5.077552916	0.000177	0.010327871	1.022254657
UHRF2	0.64079906	7.239809232	5.074595252	0.000178	0.010346826	1.017043468
TC2N	-1.994877113	7.243509902	-5.073479579	0.000178	0.010346826	1.015077421
CCDC167	1.046122134	7.642925474	5.06896606	0.00018	0.010403398	1.007121919
CDK5	0.861241735	6.810780555	5.064718948	0.000181	0.010455298	0.999633434
BCAP29	-0.692455728	8.70456739	-5.061497233	0.000182	0.010487891	0.993951273
SSU72	0.695788962	10.36240721	5.0573923	0.000184	0.010537679	0.986709318
MAD2L1	1.191848054	6.11534703	5.052689105	0.000185	0.010599396	0.978409072
FCGR1A	1.39020196	6.702677409	5.049746259	0.000186	0.010600536	0.973213971
TXLNA	0.550229934	10.1496243	5.049625677	0.000186	0.010600536	0.973001079
LPP	-1.171998226	12.36151114	-5.047509063	0.000187	0.010612578	0.969263786
TPM1	-1.664273531	10.62614486	-5.04523976	0.000188	0.010627688	0.965256213
PCNA	1.010476831	7.411270107	5.040236791	0.00019	0.010696279	0.956418528
RBM27	-0.895989891	7.631167137	-5.038207532	0.00019	0.010706984	0.952832893
PSME4	0.921315571	8.977921496	5.035380884	0.000191	0.010733441	0.947837367
ZDHHC16	0.83540676	8.4208787	5.026143624	0.000195	0.010887133	0.931504816
ST6GALNAC1	-0.813231248	4.957519606	-5.019938719	0.000197	0.01096246	0.920527325
CDCA7	1.171237952	6.242209328	5.019446547	0.000197	0.01096246	0.919656371
OCA2	-1.434693302	5.553917055	-5.017381472	0.000198	0.01097461	0.916001622
C1GALT1	0.790170646	6.399861555	5.009818937	2.00E-04	0.011069994	0.902612607
DACT3	-1.429046198	9.98184803	-5.008288746	0.000201	0.011069994	0.899902557
CENPU	0.923245769	5.406138861	5.007317891	0.000201	0.011069994	0.898182956
CTF1	-0.840038522	6.152546062	-5.006660759	0.000202	0.011069994	0.897018958
RIMKLB	-0.713236189	7.086765458	-5.003621409	0.000203	0.011069994	0.891634501
RBMS3	-1.195777496	7.731510659	-5.002829356	0.000203	0.011069994	0.890231112
RSU1	-0.688619025	8.558507139	-5.002552096	0.000203	0.011069994	0.889739831
DMPK	-1.211063163	6.008854586	-5.00052501	0.000204	0.011082163	0.8861477
DNAJB5	-0.935204815	6.491669423	-4.998076012	0.000205	0.011100259	0.881807175
ENOX2	-0.581887107	6.040037777	-4.996255546	0.000205	0.011100259	0.878580118
SCHIP1	-0.968217123	7.983221309	-4.995374358	0.000206	0.011100259	0.877017918
TP53I3	1.333276159	6.876751322	4.992757011	0.000207	0.011124836	0.872377176
CCNDBP1	-0.828116309	5.750408369	-4.989599455	0.000208	0.011160618	0.866777382
TTLL7	-1.685246688	7.90783727	-4.983866169	0.00021	0.011249715	0.85660622
SHC1	0.993515616	9.956130572	4.980230163	0.000212	0.011273933	0.850153468
ATP2A2	-0.716432064	9.854881147	-4.979898079	0.000212	0.011273933	0.849564036
MYO5B	-1.051987386	5.651031132	-4.974768891	0.000214	0.01130425	0.840458128
GABARAPL2	-0.69999328	10.07908288	-4.974671311	0.000214	0.01130425	0.840284858
ITGAE	0.598215069	8.72931397	4.974268577	0.000214	0.01130425	0.839569725
SGO1	0.944853307	5.247152077	4.969828068	0.000216	0.011326918	0.831683304
NXN	-0.918025625	7.091295418	-4.967561096	0.000217	0.011326918	0.82765611
RAD51AP1	1.180412399	6.380575701	4.966381351	0.000217	0.011326918	0.825560063
ATP12A	-0.625174118	5.035980911	-4.965623695	0.000217	0.011326918	0.824213843
TNC	2.228620138	9.335585521	4.963603673	0.000218	0.011326918	0.820624248
CPED1	-1.947706422	8.542110284	-4.962458485	0.000219	0.011326918	0.818588999
PDZRN3	-1.372461454	7.056843778	-4.962325477	0.000219	0.011326918	0.818352602
AP5S1	0.817845471	6.889848641	4.962223679	0.000219	0.011326918	0.818171675
HMGA1	1.519858874	6.522825209	4.958563991	0.00022	0.011371653	0.811666327
SPOP	-0.751236852	9.661727358	-4.957378748	0.000221	0.011371653	0.809559095
TBC1D16	1.072041797	7.329311583	4.954207751	0.000222	0.011409919	0.80392049
GAP43	1.398665634	7.129928613	4.950014615	0.000224	0.011469969	0.796462292
TRIAP1	0.789792901	8.340766331	4.94603738	0.000225	0.011525352	0.789385959
EGFLAM	0.963597436	7.067832907	4.944725358	0.000226	0.011525352	0.787051138
AP2S1	0.978868767	11.45320844	4.940932614	0.000228	0.011565725	0.780300445
CAB39	-0.562549535	10.60335916	-4.938666723	0.000228	0.011565725	0.776266486
TEX30	0.713531152	7.304677777	4.936719531	0.000229	0.011565725	0.772799366
RANGAP1	1.262778385	8.576056264	4.936529455	0.000229	0.011565725	0.772460893
LOC101928433	-1.139640056	6.266157128	-4.936202434	0.000229	0.011565725	0.771878552
ITGA5	1.995425661	9.76812673	4.934642075	0.00023	0.011567047	0.769099748
BLMH	0.769959581	7.151694101	4.933513746	0.000231	0.011567047	0.767090136
PLOD3	0.7932674	9.600082506	4.925700062	0.000234	0.011706666	0.753168962
CYB561D2	0.928758023	7.103170914	4.922477898	0.000235	0.011720323	0.747425888
DAW1	1.685414603	5.619045087	4.922462335	0.000235	0.011720323	0.747398146
PCSK7	0.850454246	8.374001516	4.911791281	0.00024	0.011924875	0.728368682
SNORD104	0.738672128	7.286324093	4.901734729	0.000245	0.012097851	0.710421416
E2F3	0.784823183	8.364360106	4.901236096	0.000245	0.012097851	0.709531195
RPUSD4	0.592262496	9.302300923	4.900124023	0.000245	0.012097851	0.707545668
CCNF	1.735160479	6.664977879	4.898510877	0.000246	0.012105218	0.704665227
CRIM1	-1.982095082	8.430732442	-4.894231232	0.000248	0.012172516	0.697021828
ASB2	-1.018726795	5.428367932	-4.889457968	0.00025	0.0122505	0.688494024
PPP1R14A	-2.167596158	11.01281842	-4.886747894	0.000251	0.0122505	0.683650951
PABPC4	0.586678694	10.62358638	4.885763413	0.000252	0.0122505	0.681891385
CDT1	1.663713741	5.549936766	4.885688564	0.000252	0.0122505	0.681757603
OIP5	1.128365032	6.024569777	4.880743955	0.000254	0.012334199	0.672918144
SLC9A1	0.771068598	9.026175456	4.874004894	0.000257	0.012459897	0.660865657
CNTN4	-0.763392954	4.380030248	-4.862302861	0.000263	0.012703271	0.639923217
LARGE1	-0.576386867	7.193249425	-4.860236842	0.000264	0.012722406	0.636223954
BEX4	-1.087196537	7.73723977	-4.853501259	0.000267	0.012852408	0.624159905
SLC16A3	1.920848579	8.943937769	4.849849549	0.000269	0.012892918	0.617616926
MIR21	1.251301607	6.285138744	4.849312813	0.000269	0.012892918	0.616655083
GK	0.863119585	5.949863213	4.847899464	0.00027	0.012897038	0.614122149
STYXL1	0.89921315	7.291256113	4.845965562	0.000271	0.012913693	0.610655892
ABCC3	1.704502899	8.708114322	4.84319845	0.000273	0.012950445	0.605695389
SEC14L2	1.410314417	5.544082208	4.838897047	0.000275	0.013024411	0.597982477
TMED4	-0.723352886	8.498576976	-4.824999807	0.000282	0.013334379	0.573047034
IFI44L	-1.171771774	7.246231198	-4.822733861	0.000283	0.013353237	0.568978984
DPCD	0.983120746	7.218317889	4.821792058	0.000284	0.013353237	0.567287974
MMP1	0.695372277	5.103055584	4.820390549	0.000284	0.013357762	0.564771356
CD59	1.682927002	8.374502698	4.817736162	0.000286	0.013379072	0.560004325
CXXC4	-0.848665357	5.343953478	-4.817103083	0.000286	0.013379072	0.558867242
XXYLT1	0.843228497	7.862306972	4.8138285	0.000288	0.013430497	0.552984908
PURA	-0.7797275	8.032940676	-4.810894683	0.000289	0.013439954	0.547713565
ITGA7	-1.005414738	6.475995676	-4.810482923	0.00029	0.013439954	0.546973647
NRDC	0.612535121	9.673141849	4.808392564	0.000291	0.013439954	0.543217018
TMEM141	0.855436609	7.774325474	4.807704478	0.000291	0.013439954	0.541980324
DUSP8	-0.997593593	7.696425177	-4.807440044	0.000291	0.013439954	0.541505041
ELOVL6	1.455332178	6.694418118	4.801477813	0.000295	0.013501536	0.530786456
ANO1	-1.726608903	9.642772512	-4.799050719	0.000296	0.013501536	0.526421874
MAPK13	1.26433268	6.725882934	4.798752457	0.000296	0.013501536	0.525885466
RNASE2	1.447508341	5.858641588	4.798708351	0.000296	0.013501536	0.525806143
FUT8	0.680161328	5.959571155	4.797797052	0.000297	0.013501536	0.524167148
HARS	0.661080031	9.616614312	4.796772691	0.000297	0.013501536	0.522324682
TAMM41	0.571697818	7.415871995	4.796537166	0.000297	0.013501536	0.521901037
POLE2	1.181184931	6.474781873	4.795510174	0.000298	0.013501536	0.520053677
CDCA4	0.82783559	6.302805334	4.791839813	3.00E-04	0.013502785	0.51345033
PRG1	0.549027667	4.745012212	4.791570782	3.00E-04	0.013502785	0.51296625
ACOT7	1.061900326	7.036880064	4.790527002	0.000301	0.013502785	0.511088043
CIB1	0.710660095	11.01741394	4.789813479	0.000301	0.013502785	0.50980403
NCAPG	2.732108996	6.542127429	4.789627315	0.000301	0.013502785	0.50946901
CD68	0.912422527	10.31934966	4.787445643	0.000302	0.013513776	0.505542562
SLC35G1	0.571095441	4.837707995	4.785839942	0.000303	0.013513776	0.502652334
ATOH8	-1.407971178	8.092541912	-4.785721683	0.000303	0.013513776	0.502439458
MCM2	1.600523026	6.383844455	4.784567239	0.000304	0.013513861	0.500361266
PEMT	0.679391253	6.828145776	4.78019803	0.000306	0.013595178	0.492494461
GFRA1	-0.989648822	5.806017626	-4.777755781	0.000308	0.013628058	0.488096131
FAM46B	-1.444645196	7.595051035	-4.775726866	0.000309	0.013649348	0.484441625
MRPL3	0.679681628	9.265143668	4.774073322	0.00031	0.013649348	0.481462863
NRP1	0.759725949	9.154923997	4.772991987	0.000311	0.013649348	0.47951472
TTC38	0.617314403	7.636171995	4.772360859	0.000311	0.013649348	0.478377605
PLK4	1.447939827	6.327930264	4.77105576	0.000312	0.013653726	0.476026029
SLC2A4	-0.500555469	4.78991079	-4.758688241	0.000319	0.013942862	0.45373131
MPPED2	-1.677998121	6.393787814	-4.755877437	0.000321	0.013981592	0.448661686
NETO2	1.611578811	6.203570424	4.754624324	0.000321	0.013981592	0.446401232
PKNOX2	1.148240984	6.844443535	4.753827211	0.000322	0.013981592	0.444963243
ID4	-1.820965018	6.633814809	-4.7508423	0.000324	0.014028487	0.439577779
HIBCH	-0.675137542	9.050245584	-4.748377861	0.000325	0.014028487	0.435130539
TXNDC17	0.80706376	10.75076277	4.747786874	0.000326	0.014028487	0.434063954
CAP2	-1.870250222	9.538199795	-4.747568533	0.000326	0.014028487	0.433669891
SMARCC1	0.556812842	8.334500705	4.743750538	0.000328	0.014075953	0.426778222
HIST1H2BD	1.002284955	6.195163661	4.743541703	0.000328	0.014075953	0.426401212
BVES	-0.826819028	5.936283959	-4.740769481	0.00033	0.014119843	0.421396025
GPRC5A	-0.838816513	5.477926915	-4.738878937	0.000331	0.014125183	0.417982147
RIMS3	-1.739123183	8.208109379	-4.738363851	0.000331	0.014125183	0.417051947
HIST1H1C	1.259182195	7.967528316	4.73290814	0.000335	0.014240656	0.407197429
OSTC	0.878251646	10.33908688	4.731455746	0.000336	0.014250158	0.404573392
GARS	1.035505612	10.44113531	4.721643234	0.000342	0.014484351	0.386838426
ERAL1	0.540542273	8.666565422	4.720375111	0.000343	0.014489172	0.384545588
NSUN7	-1.589789509	6.65100317	-4.718732578	0.000344	0.01450421	0.381575508
TSPAN2	-1.417986651	6.417321668	-4.713947962	0.000347	0.014595065	0.372921947
RPP40	1.111911815	8.307661187	4.713225899	0.000347	0.014595065	0.371615769
DMRTB1	-0.578799476	4.758182256	-4.710506076	0.000349	0.014639897	0.366695167
DDOST	1.104668924	9.653466317	4.708557159	0.00035	0.014663768	0.36316871
MYO1F	0.986978802	5.874328138	4.707439917	0.000351	0.014664897	0.361146916
S100A3	1.942273379	6.955313216	4.705794514	0.000352	0.014673382	0.358169072
MTFP1	1.503579516	6.036675339	4.704985393	0.000353	0.014673382	0.356704609
CENPN	1.798047153	6.869556449	4.70254595	0.000354	0.014711068	0.352288879
DACT1	-1.223468473	7.343270054	-4.695815949	0.000359	0.014812016	0.340102933
SF3B3	0.862113357	7.692494356	4.695754412	0.000359	0.014812016	0.339991484
FAM180A	-1.478272202	7.578736828	-4.695334737	0.000359	0.014812016	0.3392314
AEBP2	-0.880692872	8.254589488	-4.692504789	0.000361	0.014812016	0.334105456
IL17B	-1.346860318	5.471498964	-4.692367219	0.000361	0.014812016	0.333856247
ABCB10	-0.617115702	8.110643313	-4.691638004	0.000362	0.014812016	0.332535237
ADAM33	-0.641443645	5.290708323	-4.691471764	0.000362	0.014812016	0.332234076
EPB41L5	-0.678332708	6.882961768	-4.688817611	0.000363	0.014845926	0.327425355
PDLIM1	-0.605203402	10.35050541	-4.688117851	0.000364	0.014845926	0.326157408
MGAT2	0.783287762	7.562337188	4.687103034	0.000365	0.014845926	0.324318484
KCNJ18	-1.478668355	5.686123203	-4.682031041	0.000368	0.014958411	0.315125807
C17orf53	1.164051026	6.004684727	4.677806388	0.000371	0.015047922	0.307466545
STK19	0.650357458	8.102406059	4.675687327	0.000373	0.015078392	0.303623906
COL3A1	1.620570466	12.88813554	4.673123793	0.000374	0.015121591	0.298974558
PCDH11Y	-0.727578196	4.934982843	-4.669274811	0.000377	0.015201601	0.2919924
CCNA2	1.687581795	6.931349987	4.666412519	0.000379	0.01523271	0.286798988
ABCA11P	-0.590907259	5.448066763	-4.665527391	0.00038	0.01523271	0.285192795
TPM2	-0.745168864	13.06393914	-4.664360545	0.000381	0.01523271	0.28307524
CYP4F12	-1.478983803	5.244362969	-4.663157542	0.000381	0.01523271	0.280891903
SLC16A10	1.401803319	6.390143117	4.663007611	0.000382	0.01523271	0.28061978
ST14	1.256400221	5.261047826	4.660101236	0.000384	0.01523271	0.275344223
COL1A1	2.452661229	11.82655619	4.659737138	0.000384	0.01523271	0.274683255
EFCAB11	0.588741494	5.904598177	4.659200338	0.000384	0.01523271	0.273708742
RTN1	-1.992134649	8.040110979	-4.658954883	0.000384	0.01523271	0.273263128
RRAS	-0.904850981	10.96148645	-4.656060419	0.000387	0.015253692	0.268007814
PBK	1.954815881	5.62537428	4.655499405	0.000387	0.015253692	0.266989097
GTF3A	0.862108458	10.70806766	4.654435202	0.000388	0.015253692	0.265056566
ACP2	0.708109115	8.238310253	4.654172001	0.000388	0.015253692	0.264578589
POLA2	1.034180179	6.954415905	4.648967263	0.000392	0.015292731	0.255125009
LMO3	-1.461181832	6.973590731	-4.647789684	0.000393	0.015292731	0.252985683
MRPL2	0.938094743	7.693142581	4.647370028	0.000393	0.015292731	0.252223249
MIR24-1	-1.13521345	5.400065618	-4.646948147	0.000393	0.015292731	0.25145675
ZBTB9	0.584862109	7.11890193	4.646165165	0.000394	0.015292731	0.250034129
MOK	0.862788299	8.339434637	4.645800284	0.000394	0.015292731	0.249371141
IL10RB	0.573224065	9.048944778	4.644756009	0.000395	0.015294182	0.247473613
RGS5	-2.004761614	11.46515731	-4.643016156	0.000396	0.015315695	0.244311881
C4orf3	-1.017140691	9.148024633	-4.638721654	0.000399	0.015384019	0.236506226
ITPRIP	0.800554566	8.957358834	4.638440955	4.00E-04	0.015384019	0.235995953
TTC39C	0.88076232	5.809530964	4.637684263	4.00E-04	0.015384019	0.234620347
CYP27A1	-1.102514146	8.973550323	-4.63447602	0.000403	0.015448488	0.228787278
PARM1	-1.488581303	9.628331014	-4.633209076	0.000403	0.015456765	0.226483455
TMSB4Y	-0.60547863	5.276956832	-4.630045849	0.000406	0.015495865	0.220730593
ANKRD29	-1.347934509	6.148576752	-4.629872281	0.000406	0.015495865	0.220414897
DNAJA4	-1.272123979	8.199194638	-4.627709105	0.000408	0.015495865	0.216480086
MYO9A	-0.652670577	8.245884223	-4.627428707	0.000408	0.015495865	0.215970003
PGR	-0.89136368	5.822548169	-4.626926728	0.000408	0.015495865	0.21505681
MAL2	-0.547341877	4.377125632	-4.62601274	0.000409	0.015495865	0.213394024
HIST2H2AA4	1.242658466	7.988669118	4.624134929	0.00041	0.015498167	0.209977482
FANCG	0.946340452	7.27202982	4.62377737	0.000411	0.015498167	0.209326882
EPM2AIP1	-0.775238954	8.467232646	-4.622160514	0.000412	0.015498167	0.206384737
UBE2C	2.451407243	6.552234248	4.621606211	0.000412	0.015498167	0.205376018
CAV2	-0.884297622	9.149283874	-4.61908327	0.000414	0.015498167	0.20078433
SLC11A1	2.105025368	5.89473298	4.618684458	0.000415	0.015498167	0.200058436
PFAS	1.01788261	7.374442909	4.618393827	0.000415	0.015498167	0.199529434
CKAP2L	1.735609948	5.759026242	4.618077827	0.000415	0.015498167	0.198954246
PMM2	0.764013188	7.79707054	4.617277412	0.000416	0.015498167	0.197497265
AURKA	1.864223113	6.430981408	4.615693397	0.000417	0.015516591	0.194613694
SSBP4	0.584932001	7.378989045	4.609854554	0.000422	0.015660054	0.18398206
CASP4	0.726562741	7.822929946	4.607295858	0.000424	0.015707602	0.179321834
DTL	0.989002782	5.675825572	4.603558129	0.000427	0.015743042	0.172512855
HADH	-0.770338269	9.799938913	-4.60314493	0.000427	0.015743042	0.171760037
PXYLP1	-1.162074166	7.33304384	-4.602618283	0.000427	0.015743042	0.170800496
ALG3	0.941629874	8.255929406	4.602321231	0.000428	0.015743042	0.170259261
TTC26	0.782710827	6.315406025	4.600457006	0.000429	0.015770476	0.166862361
SAMM50	0.600751306	8.984131526	4.597874644	0.000431	0.015819408	0.162156254
RHNO1	0.576018927	6.292333966	4.593802716	0.000435	0.015893757	0.154734011
NUSAP1	2.051242674	6.72389859	4.593515589	0.000435	0.015893757	0.15421057
SLC35B2	1.091481394	8.626913801	4.588912589	0.000439	0.016004112	0.145817876
APCDD1L	2.005536835	8.768823363	4.587828557	0.000439	0.016008726	0.143841001
TBC1D7	0.790684622	7.438832212	4.585404328	0.000441	0.01603169	0.139419617
NLGN1	-1.205026246	7.197462736	-4.585211181	0.000442	0.01603169	0.13906732
DHRS4	0.627894444	8.680957353	4.581116628	0.000445	0.016116393	0.13159795
MRPS2	0.800020756	7.445056019	4.580171553	0.000446	0.016116393	0.129873654
ESPL1	1.178923327	5.432176218	4.579644625	0.000446	0.016116393	0.128912226
DUS2	0.803011378	6.819042187	4.576404081	0.000449	0.016153574	0.122998875
FAP	1.857226015	8.662424465	4.575911467	0.000449	0.016153574	0.122099849
SYN1	0.908305202	5.430325838	4.575665557	0.00045	0.016153574	0.12165105
TRMT11	-0.672882279	6.6568818	-4.573672493	0.000451	0.016186445	0.11801335
TEF	-1.276913339	6.665765238	-4.571026361	0.000454	0.016222637	0.113182993
RAB3GAP1	-0.707192975	10.39772115	-4.570167299	0.000454	0.016222637	0.111614657
KIAA0391	0.57672819	8.280034811	4.569751406	0.000455	0.016222637	0.110855357
CDCP1	0.797660462	5.554957413	4.562779406	0.000461	0.016405371	0.098123629
NDUFA10	1.174250635	8.649252724	4.562002662	0.000461	0.016405371	0.096704862
LINC01278	-0.868815902	8.238683457	-4.556650056	0.000466	0.016543762	0.086926195
SMIM10	-0.82529502	5.69749989	-4.551011243	0.000471	0.016676136	0.076621208
CCDC121	-0.761813221	5.902860466	-4.550108957	0.000472	0.016676136	0.074971944
RUNX1	1.004942864	6.612399051	4.548541448	0.000473	0.016676136	0.072106521
RIC3	-0.737621885	5.479192725	-4.548420823	0.000473	0.016676136	0.071886007
FAM20C	1.266297575	8.08248839	4.547929438	0.000474	0.016676136	0.070987686
LAGE3	0.825026659	8.540462464	4.545339379	0.000476	0.016719281	0.066252261
ANPEP	2.240228577	7.497923515	4.544319147	0.000477	0.016719281	0.064386758
PKM	1.284505181	9.105558382	4.543879921	0.000478	0.016719281	0.063583594
SPDL1	0.834707471	6.374767367	4.541518029	0.00048	0.016727141	0.0592643
SORT1	-1.562318347	9.54803989	-4.541472046	0.00048	0.016727141	0.059180204
SCRG1	-1.618910492	10.45333346	-4.540962687	0.00048	0.016727141	0.058248633
EFTUD2	1.095455032	8.632466735	4.537609801	0.000483	0.016805353	0.052115803
CKAP4	1.35577919	10.54614658	4.535878461	0.000485	0.016832285	0.04894849
C5orf46	-2.075962258	8.200271006	-4.533774799	0.000487	0.016871193	0.045099607
NRBF2	0.745030829	7.168683823	4.531828894	0.000489	0.016905199	0.041538926
ACTR10	-0.566042993	9.83993272	-4.529717724	0.00049	0.016944627	0.03767537
LINC01252	-1.203435453	6.282020227	-4.524575837	0.000495	0.017081911	0.02826339
PDGFRA	0.757911256	10.44989142	4.521169595	0.000498	0.017162394	0.022026838
ITPKC	0.680776903	6.290074078	4.520069142	5.00E-04	0.017162394	0.020011726
TMEM139	0.589280868	4.339843418	4.518960834	0.000501	0.017162394	0.0179821
PPP1R1A	-1.821254628	6.425563665	-4.518595133	0.000501	0.017162394	0.017312366
ZNF362	-0.857624481	8.991133354	-4.516838086	0.000503	0.017191226	0.01409437
SRGAP1	1.080758301	7.383500627	4.513143403	0.000506	0.017282289	0.007326535
RPN1	0.72777556	10.94032858	4.512312045	0.000507	0.017282289	0.005803469
FYCO1	-1.064583059	9.571861702	-4.509118566	0.00051	0.017358661	-4.78E-05
FANCI	1.533393882	5.527423629	4.507435003	0.000512	0.017385621	-0.003132886
SPARCL1	-1.714667108	13.03221962	-4.506369751	0.000513	0.017392285	-0.005085122
CPNE6	-0.639960447	4.933208863	-4.505504839	0.000513	0.017392396	-0.006670295
MLLT11	1.28226956	8.839356284	4.503741772	0.000515	0.017403921	-0.009901818
CEP55	2.432312444	6.611362449	4.502612222	0.000516	0.017403921	-0.011972344
SMPX	-0.981456615	5.184765145	-4.502579363	0.000516	0.017403921	-0.012032578
COX5A	0.577813822	10.8760324	4.499613854	0.000519	0.017473663	-0.01746918
DDIAS	1.177618841	6.053868286	4.497267993	0.000522	0.017523148	-0.021770465
LRRN1	-1.052135511	6.404869856	-4.493814559	0.000525	0.017605035	-0.028103628
TFRC	1.422692836	9.087741727	4.492627889	0.000526	0.017605035	-0.030280127
ZWINT	1.236600984	5.377798077	4.492255597	0.000527	0.017605035	-0.030962988
MYOZ1	-1.533568201	6.90845093	-4.491330444	0.000527	0.017607599	-0.032659973
SLC24A5	-0.66798297	4.689641565	-4.488407859	0.00053	0.017677059	-0.0380214
RAMP1	-1.786088844	9.141313917	-4.486598689	0.000532	0.017709407	-0.041340744
MPP7	-1.254840261	6.157944273	-4.481445315	0.000537	0.01785481	-0.050797723
FOXN3	-0.95104203	9.36997923	-4.480211535	0.000539	0.017868076	-0.053062256
KIF11	1.636352731	6.052127955	4.476012784	0.000543	0.017982322	-0.060770037
YAP1	-1.088854288	10.25812041	-4.473643059	0.000545	0.01803464	-0.065121039
CEBPD	1.318970195	11.4619151	4.472584336	0.000547	0.018042199	-0.06706513
EIF4A1	0.945600615	11.65705378	4.468028546	0.000551	0.018106631	-0.075432095
MGME1	0.608077223	7.658737222	4.467644346	0.000552	0.018106631	-0.076137799
MGAT5	0.51982157	8.616394652	4.467274285	0.000552	0.018106631	-0.076817548
TES	-0.656912758	6.539724973	-4.465675837	0.000554	0.018106631	-0.079753832
NEDD9	-1.252487077	6.723698632	-4.465475451	0.000554	0.018106631	-0.080121952
ACADL	-1.615951238	7.244111874	-4.464975155	0.000555	0.018106631	-0.081041043
SERPINA1	1.442581581	6.484246723	4.464879668	0.000555	0.018106631	-0.081216463
RHOQ	-0.54421159	10.48492982	-4.463810823	0.000556	0.018110718	-0.083180127
CPSF3	0.694480628	9.005934937	4.463108068	0.000557	0.018110718	-0.084471282
PTPN11	-0.628123686	10.41301311	-4.460348399	0.000559	0.018177432	-0.089542058
UBE2H	-0.743517017	8.489194916	-4.457775069	0.000562	0.018218974	-0.09427116
RRBP1	0.742601948	9.720737572	4.456966364	0.000563	0.018218974	-0.095757491
SIGLEC10	1.528790207	5.75164442	4.456682247	0.000563	0.018218974	-0.096279689
AMY1C	0.631323377	11.81048911	4.454394213	0.000566	0.018269915	-0.100485334
LMNB2	1.298437368	8.345010389	4.453382788	0.000567	0.018276377	-0.102344613
RNASEH2A	1.071844134	6.33077297	4.452574308	0.000568	0.018276377	-0.1038309
AK9	-0.725625317	5.057552738	-4.450432078	0.00057	0.018311506	-0.107769445
NANS	1.064706501	7.638425218	4.44993564	0.000571	0.018311506	-0.108682226
NDP	1.749081209	6.590500662	4.445906096	0.000575	0.018402322	-0.116092142
MTUS2	-0.749666995	4.950568783	-4.445710519	0.000575	0.018402322	-0.116451832
PLD5	-2.009510534	7.126703873	-4.444211835	0.000577	0.018426452	-0.119208218
POLQ	1.195744529	5.939697561	4.441709036	0.00058	0.018483145	-0.123811893
TTK	1.613924901	6.131446086	4.439541025	0.000582	0.018483145	-0.127800279
SPNS1	0.734110158	8.309221042	4.439483113	0.000582	0.018483145	-0.127906823
CALM1	-0.690553466	12.20419662	-4.43888792	0.000583	0.018483145	-0.12900186
SYNM	-1.47971794	9.080788111	-4.438038865	0.000584	0.018483145	-0.130564015
PRUNE2	-1.639158436	10.71207989	-4.437766262	0.000584	0.018483145	-0.131065587
SUV39H1	0.678984166	6.949218316	4.435486684	0.000587	0.018493538	-0.135260156
PHTF1	0.640025728	7.517548718	4.435094082	0.000587	0.018493538	-0.135982623
RGS7BP	-1.807730865	6.23837259	-4.434793699	0.000587	0.018493538	-0.136535399
C11orf54	-0.597607831	7.640147463	-4.434078804	0.000588	0.018493538	-0.137851013
DPAGT1	0.687492406	8.327500061	4.433480205	0.000589	0.018493538	-0.138952648
ADK	0.915423649	7.096578461	4.431124186	0.000591	0.018548583	-0.143288923
PREPL	-0.805111921	8.507647706	-4.427830406	0.000595	0.018575817	-0.149352106
MIR216A	-0.984202504	4.739553269	-4.42719198	0.000596	0.018575817	-0.150527448
RAP1A	-0.557307688	6.360836068	-4.426778888	0.000596	0.018575817	-0.151287972
MPP2	-0.716033107	5.89537504	-4.425992229	0.000597	0.018575817	-0.1527363
RAB13	1.216690086	7.816366283	4.425456198	0.000598	0.018575817	-0.153723231
KCNB1	-0.70323953	5.475953335	-4.425395764	0.000598	0.018575817	-0.153834503
SLC7A8	0.614337589	6.086944657	4.424827696	0.000599	0.018575817	-0.154880454
LIMCH1	-1.578571815	10.57319761	-4.422430162	0.000601	0.018632956	-0.159295263
AMMECR1	0.596296168	6.186126486	4.419545371	0.000605	0.018707676	-0.16460808
KMT2E	-0.550860185	6.775554707	-4.416418801	0.000608	0.018763484	-0.170367129
IKBIP	1.047105191	6.623384682	4.411998636	0.000613	0.018894075	-0.17851063
ENAH	-1.305462046	7.861946397	-4.409679496	0.000616	0.018940582	-0.182784092
EOGT	-0.912751021	8.561431505	-4.408236277	0.000618	0.018940582	-0.185443777
YWHAE	0.65517026	8.621727993	4.406995283	0.000619	0.018940582	-0.187730951
C16orf59	1.220631817	5.234051841	4.406292161	0.00062	0.018940582	-0.189026885
PIR	-0.664834967	7.852873111	-4.404255852	0.000622	0.018940582	-0.19278032
H2AFY	0.558543665	10.00374317	4.403617973	0.000623	0.018940582	-0.193956179
NPM3	1.273186765	8.282761907	4.403308154	0.000624	0.018940582	-0.19452731
EPHB1	0.803737318	5.709166477	4.403291088	0.000624	0.018940582	-0.194558771
SNORD96A	1.068927169	5.682227759	4.402864311	0.000624	0.018940582	-0.195345523
BZW2	1.106571222	8.833853617	4.402364984	0.000625	0.018940582	-0.196266042
RPS6KA4	0.692895064	8.210957205	4.402214111	0.000625	0.018940582	-0.196544186
ABCA1	1.151848986	9.622915651	4.397519096	0.00063	0.019083027	-0.205200837
HSDL2	-0.751324571	8.005204116	-4.392364773	0.000637	0.019243479	-0.214706893
ATP7A	-0.586213424	6.102581562	-4.385625701	0.000645	0.019429409	-0.227139674
CBX6	-0.59919216	10.01067249	-4.385079456	0.000646	0.019429409	-0.228147627
TYRP1	-0.724817932	4.548539379	-4.385040419	0.000646	0.019429409	-0.228219661
CA4	-1.388753249	5.984466122	-4.382028846	0.000649	0.019490138	-0.233777282
LAMTOR2	0.705260296	9.604304221	4.381888306	0.00065	0.019490138	-0.234036659
KCNJ4	-0.591350548	4.984636689	-4.379800264	0.000652	0.019539727	-0.237890531
EZH2	1.115483563	5.793586836	4.377229732	0.000655	0.019578969	-0.242635517
SEMA4B	0.973413716	6.680186392	4.376975766	0.000656	0.019578969	-0.243104353
FLNA	-1.049319502	9.548337147	-4.376056767	0.000657	0.019578969	-0.244800929
CLCNKA	-0.811234067	5.442450204	-4.375734162	0.000657	0.019578969	-0.245396514
NME1	1.80903874	9.054840089	4.370827169	0.000663	0.019734955	-0.254456936
TPSB2	-1.821473567	6.766567853	-4.369817038	0.000665	0.01973621	-0.256322364
MED30	-0.80224322	8.473376685	-4.369295602	0.000665	0.01973621	-0.25728535
IGFBP3	2.431130598	11.01545584	4.366747107	0.000669	0.019803431	-0.261992281
YIPF6	-0.608481921	9.303484863	-4.366021532	0.00067	0.019803431	-0.263332493
RPL29	1.940528373	6.684189081	4.362931792	0.000674	0.019892324	-0.269040141
BEX5	-0.879784249	6.869151523	-4.356859447	0.000681	0.020095887	-0.280260228
ARID4A	-0.544940554	6.560829113	-4.355148789	0.000684	0.020133096	-0.283421718
MBNL1	-0.833050549	10.02114675	-4.354306822	0.000685	0.020136958	-0.28497787
DNAJB4	-1.113810194	7.150038689	-4.351307658	0.000689	0.020224085	-0.290521589
CDH16	-0.601119907	4.579527962	-4.349789986	0.000691	0.020254199	-0.293327216
S100A16	1.212719168	8.933300348	4.348685415	0.000692	0.020268389	-0.295369308
AURKB	2.190683671	5.728188557	4.346074388	0.000696	0.020341139	-0.300196947
KDELC1	0.871694074	6.871913024	4.34184576	0.000701	0.020477459	-0.308016826
BUB3	0.53694278	8.954574585	4.337840377	0.000707	0.020571135	-0.315425437
ITM2C	-1.527333765	9.523835615	-4.336529551	0.000708	0.020571135	-0.317850357
SKP1	-0.76912222	9.004333107	-4.335406053	0.00071	0.020571135	-0.319928866
MED16	0.563314115	8.075488996	4.335321512	0.00071	0.020571135	-0.320085274
TGFB1I1	-0.783752632	9.502309202	-4.334447232	0.000711	0.020571135	-0.321702811
SUSD5	-0.960230978	5.845599718	-4.334338524	0.000711	0.020571135	-0.32190394
SERPINA3	2.493551359	10.64762461	4.327414682	0.000721	0.020803498	-0.334716617
HNRNPF	0.666372506	6.084257745	4.326363213	0.000722	0.020803498	-0.336662772
ATAD3B	0.563791155	4.908376637	4.326290696	0.000722	0.020803498	-0.336796996
NEK6	1.38629617	7.428596725	4.325540544	0.000723	0.020804537	-0.338185516
ITGB3BP	0.764483101	6.201192132	4.322464125	0.000728	0.020898484	-0.343880471
GCNT1	0.960324818	6.033041573	4.317702987	0.000734	0.021016989	-0.352695869
RFC4	0.904817854	7.519700412	4.316316376	0.000736	0.021016989	-0.355263622
RNASEH2B	0.588191141	7.076206355	4.31591679	0.000737	0.021016989	-0.356003617
ILF2	0.581527929	10.3401499	4.315912265	0.000737	0.021016989	-0.356011997
PKD1	-1.01187225	8.290447068	-4.31333757	0.000741	0.021043223	-0.36078044
PCDH20	-2.201696677	6.626354558	-4.312755561	0.000741	0.021043223	-0.361858432
MAP2	-0.61535829	5.805883	-4.312562749	0.000742	0.021043223	-0.362215563
ASF1B	1.389291829	5.844375834	4.312400297	0.000742	0.021043223	-0.362516462
OXCT1	-0.732862165	7.281265811	-4.306515235	0.00075	0.021244157	-0.373418672
CDKN1A	1.136278753	10.49260716	4.305207646	0.000752	0.021244157	-0.375841447
NAGPA	0.635798814	7.555390924	4.303962406	0.000754	0.021244157	-0.378148844
UBA2	-0.653147571	6.230420568	-4.303145602	0.000755	0.021244157	-0.379662438
BCL6	0.781233546	10.32071854	4.303040871	0.000755	0.021244157	-0.379856516
CCDC189	0.976279425	6.13547277	4.302678917	0.000756	0.021244157	-0.380527266
FAM63B	-0.793445849	6.014886541	-4.302473554	0.000756	0.021244157	-0.380907837
RAVER2	-0.950458704	8.164309211	-4.297735219	0.000763	0.021409019	-0.389689805
GSG1L	-0.998996957	4.871858736	-4.296433219	0.000765	0.021433561	-0.392103276
PDLIM3	-1.426104644	11.24572962	-4.295549978	0.000766	0.021440953	-0.393740598
PGM3	0.838607912	7.821164015	4.294334835	0.000768	0.021462041	-0.395993304
FAM110A	0.572277989	6.463872405	4.292763467	0.00077	0.021497872	-0.398906603
STAR	-0.548571041	4.274786808	-4.288025398	0.000777	0.021617918	-0.407692293
CENPM	1.49028868	5.682851707	4.287077767	0.000779	0.021617918	-0.409449708
SPOUT1	0.735331376	7.647891238	4.286606726	0.000779	0.021617918	-0.410323302
YES1	0.567115903	8.20248139	4.285043187	0.000782	0.021617918	-0.413223184
CCDC146	-2.406085042	7.950794577	-4.284879269	0.000782	0.021617918	-0.413527215
TMEM43	-0.613604055	11.05743438	-4.284673492	0.000782	0.021617918	-0.413908887
LRP5	-0.95681329	8.30714938	-4.283749347	0.000784	0.021617918	-0.415623027
LRP8	1.22456937	6.444917959	4.283697255	0.000784	0.021617918	-0.415719653
APMAP	0.769815202	8.614997685	4.283591224	0.000784	0.021617918	-0.415916328
SLC2A6	1.120966089	6.346967927	4.281898304	0.000787	0.021657952	-0.419056646
NPNT	-1.572419619	7.723559538	-4.28124437	0.000788	0.021657952	-0.420269745
ZBTB47	-0.82830703	7.50044781	-4.279269533	0.000791	0.021711421	-0.423933457
NR1H3	0.550124077	8.484742886	4.27719691	0.000794	0.021756146	-0.427778959
FIBP	0.727617941	8.259506072	4.276820475	0.000794	0.021756146	-0.428477429
FHOD1	1.043828491	7.718384377	4.273788198	0.000799	0.021854302	-0.434104252
TRAM2	0.636221767	8.933907476	4.271336564	0.000803	0.021928503	-0.438654213
KCNAB1	-1.465503928	6.443753558	-4.270061806	0.000805	0.021930345	-0.441020236
CNPY2	0.588990738	9.453352472	4.269923843	0.000805	0.021930345	-0.441276312
DNASE1L3	-2.213762378	6.011234018	-4.266174708	0.000811	0.021996847	-0.448235803
RUSC2	-1.012688761	8.019797383	-4.265120782	0.000812	0.021996847	-0.450192425
HINT3	-0.733260319	6.934624516	-4.264667042	0.000813	0.021996847	-0.451034825
CATSPER1	0.813629003	5.215587115	4.264219226	0.000814	0.021996847	-0.451866247
IL17D	-1.266319775	7.298528043	-4.262957682	0.00081568	0.021996847	-0.454208542
SLC50A1	0.863479219	7.342054689	4.262779534	0.000816	0.021996847	-0.45453932
CENPK	1.094439235	6.21011191	4.2625331	0.000816	0.021996847	-0.454996892
HN1	0.743658145	6.289548903	4.262470703	0.000816	0.021996847	-0.45511275
C4orf48	1.145122789	5.951073089	4.261378082	0.000818	0.021996847	-0.45714157
MCM10	1.338333079	5.533988677	4.260728646	0.000819	0.021996847	-0.458347517
CEBPG	-0.575382034	8.756207056	-4.260643613	0.000819	0.021996847	-0.458505419
RAD54L	1.126308848	5.818774754	4.258698247	0.000822	0.021996847	-0.462118036
C19orf48	1.091513082	6.52748323	4.258525058	0.000823	0.021996847	-0.462439672
NIPSNAP3B	-0.774894142	6.161430327	-4.258087568	0.000823	0.021996847	-0.463252159
SBNO2	1.319528739	7.266792783	4.257526921	0.000824	0.021996847	-0.464293394
AURKAIP1	0.745984557	10.36588941	4.254412018	0.000829	0.022100473	-0.470078904
PDGFRB	0.759733521	11.57430551	4.25305493	0.000831	0.022129769	-0.472599777
WDR34	1.094061835	6.823523379	4.251817008	0.000833	0.02215407	-0.474899435
BEND7	-0.501542083	6.065762638	-4.250313106	0.000836	0.022166617	-0.477693378
PLEK2	0.903677864	5.637623148	4.250191508	0.000836	0.022166617	-0.47791929
MFAP4	-1.595557184	12.02844964	-4.245999295	0.000843	0.02229166	-0.485708657
MRGBP	0.688931961	8.430153193	4.245864268	0.000843	0.02229166	-0.48595957
DEFB124	-0.770017194	4.895075397	-4.245275181	0.000844	0.02229166	-0.487054257
ITGA9	-0.786761758	7.231728555	-4.243353295	0.000847	0.02234574	-0.490625862
TAPT1	-0.694796179	7.291684397	-4.24129144	0.00085	0.022397974	-0.494457944
BDNF	-0.889186733	5.410323121	-4.240818739	0.000851	0.022397974	-0.495336538
SESN3	0.971085939	6.00329352	4.239539682	0.000853	0.022398721	-0.49771398
VPS13A	-0.780273705	6.819123369	-4.239484718	0.000853	0.022398721	-0.497816147
PGD	1.308986775	8.432960421	4.238069106	0.000856	0.022431416	-0.500447581
MFSD5	0.616997388	8.017243831	4.234351235	0.000862	0.022563886	-0.507359435
COL8A2	-1.23968919	8.484683637	-4.232112549	0.000865	0.022632713	-0.511521929
PPP2R5A	-0.66740257	8.656489751	-4.230746644	0.000868	0.022649604	-0.514061831
HIST2H2AC	1.077247506	7.667899122	4.23041693	0.000868	0.022649604	-0.514674959
PLIN2	1.327540686	9.459210478	4.227060525	0.000874	0.022715304	-0.520916974
S100A11	0.854905772	9.644620692	4.226956029	0.000874	0.022715304	-0.521111323
AKTIP	-0.638079015	8.996030642	-4.223630721	0.00088	0.022804033	-0.527296488
PRIM1	0.663710831	6.646360858	4.222657147	0.000881	0.02281831	-0.52910754
CISD1	1.009470002	10.47216762	4.221904164	0.000883	0.022822943	-0.530508303
ADCY9	-1.054278506	8.468652398	-4.220301342	0.000885	0.02283867	-0.533490167
ZNF219	-0.544665898	7.434717467	-4.220253734	0.000885	0.02283867	-0.53357874
NDRG3	-0.773602627	8.600572321	-4.218452506	0.000889	0.022889553	-0.536929983
SERAC1	-0.544053483	5.612490012	-4.217731088	0.00089	0.022892957	-0.538272283
CBX7	-1.46559399	9.329274365	-4.21694646	0.000891	0.022899185	-0.539732244
THUMPD2	-1.061935161	8.657813525	-4.216100106	0.000893	0.022908172	-0.541307115
CTPS1	-0.640041457	8.765174598	-4.21375715	0.000897	0.022983326	-0.54566714
E2F7	1.025734224	5.484124781	4.211608844	9.00E-04	0.023035386	-0.549665346
NPY5R	-0.530890069	5.62699113	-4.211301228	0.000901	0.023035386	-0.550237881
ANXA11	-0.776875172	8.200544895	-4.208591113	0.000906	0.023099519	-0.555282293
STOML2	0.676280306	10.2003852	4.208110721	0.000906	0.023099519	-0.556176524
IKBKE	0.840729075	5.976223915	4.207942409	0.000907	0.023099519	-0.556489834
P4HB	0.819849061	11.70145947	4.206732763	0.000909	0.023125021	-0.558741646
NOP14	0.907850617	6.726538831	4.204950906	0.000912	0.023147786	-0.562058878
CSK	0.796351114	9.241399318	4.201405889	0.000918	0.023263021	-0.568659323
PYGM	-0.807895899	5.659097379	-4.200547241	0.00092	0.023263021	-0.570258191
DOK7	-0.716995845	5.108268989	-4.200063398	0.000921	0.023263021	-0.571159171
SIDT2	0.725397312	10.12866863	4.199759019	0.000921	0.023263021	-0.571725975
CD302	-1.236100164	7.641945273	-4.199209757	0.000922	0.023263021	-0.572748812
IMPDH1	0.806446842	7.352198962	4.197229432	0.000926	0.023284316	-0.576436783
SMC4	0.694637662	7.467289889	4.195476404	0.000929	0.023284316	-0.579701729
NPAS2	0.660606496	6.270225895	4.195387198	0.000929	0.023284316	-0.579867877
TTL	0.716168664	8.543961815	4.19524281	0.000929	0.023284316	-0.580136807
ANKS1A	-0.939728384	9.620865752	-4.194991978	0.00093	0.023284316	-0.580603997
PRC1	1.960034312	7.948771655	4.194938383	0.00093	0.023284316	-0.580703822
FAM57A	0.784762963	7.818866714	4.194296123	0.000931	0.023284316	-0.581900098
C14orf93	0.556109429	7.359839862	4.192847289	0.000933	0.023284316	-0.584598827
PMPCA	0.640402049	8.336919582	4.19248258	0.000934	0.023284316	-0.585278194
MAP4K4	0.721909261	7.548936159	4.191250436	0.000936	0.023311009	-0.58757347
DUS3L	0.798278197	7.049090858	4.186117974	0.000946	0.023476111	-0.59713572
CCDC81	-0.735156519	5.420306129	-4.185951296	0.000946	0.023476111	-0.597446293
KAAG1	-0.77694162	5.510454804	-4.18572654	0.000946	0.023476111	-0.597865086
ACAT1	-0.563761538	9.895757892	-4.177990201	0.000961	0.023783411	-0.612282911
USF1	0.615994793	6.98059141	4.177321955	0.000962	0.023783411	-0.613528516
ZW10	0.531877343	8.316659782	4.175855678	0.000965	0.023783411	-0.616261769
NPTN	-0.758465621	10.29406741	-4.175839428	0.000965	0.023783411	-0.616292061
F2RL1	1.84958909	6.398020631	4.175668595	0.000965	0.023783411	-0.616610519
TXNL1	0.504456612	7.075048108	4.174133501	0.000968	0.023783411	-0.619472262
KIF15	1.152581013	5.837129234	4.174101423	0.000968	0.023783411	-0.619532065
CDCA3	1.878397578	5.408862904	4.173530515	0.000969	0.023783411	-0.620596408
MBNL1-AS1///MBNL1	-1.014068823	6.165813978	-4.173434606	0.000969	0.023783411	-0.620775215
ASCC3	0.609531387	6.927952233	4.172824706	0.00097	0.023783411	-0.621912285
BIRC5	1.723008961	5.765875392	4.171826266	0.000972	0.023800752	-0.623773799
TERF2IP	-0.575706816	9.295009949	-4.171224378	0.000973	0.023800752	-0.624896009
KCNMB1	-1.612578731	10.74750279	-4.169913162	0.000976	0.023832967	-0.627340853
ZYX	-0.565651929	10.36321494	-4.168668696	0.000978	0.023862189	-0.629661364
FRY	-0.832755272	5.544760354	-4.16309179	0.000989	0.024092073	-0.640061946
C14orf79	0.732203087	6.467628131	4.161251118	0.000992	0.024149473	-0.643495229
MOAP1	-0.928226931	8.57101956	-4.159565081	0.000995	0.024199825	-0.646640317
DYNC1I1	-1.200529476	7.353980186	-4.158728929	0.000997	0.024210568	-0.648200137
STX1A	1.226911305	6.980217049	4.15700522	0.001000291	0.024225597	-0.651415843
ATF6	0.688983692	8.708669239	4.156729713	0.001000823	0.024225597	-0.651929843
DOCK3	-0.615232005	5.539240351	-4.155993816	0.001002246	0.024225597	-0.653302801
KIF20B	0.993766187	7.070556723	4.155989799	0.001002253	0.024225597	-0.653310297
SIRT1	-0.62664811	7.634630145	-4.154921469	0.001004323	0.02424739	-0.655303548
ADAM19	1.084698175	8.348860864	4.152989935	0.001008075	0.024309723	-0.658907563
TRAF3	0.548766509	5.29704136	4.151864475	0.001010269	0.024317762	-0.661007675
HGF	1.457333356	6.151191195	4.15161717	0.001010751	0.024317762	-0.66146916
TREM1	1.353377342	5.448787504	4.149615796	0.001014665	0.024383677	-0.665204014
CTSL	1.013759514	10.80753256	4.147617922	0.001018588	0.024449647	-0.668932648
PAPD5	-0.767540674	9.229873381	-4.145994141	0.001021788	0.024498128	-0.671963343
FIGF	-0.678977073	5.286265206	-4.144684056	0.001024377	0.024531874	-0.67440869
CNTNAP1	0.84529763	8.238637608	4.137966445	0.001037758	0.024794729	-0.686949587
EBF1	-0.733151349	9.0607631	-4.137228861	0.001039238	0.024794729	-0.688326771
MIR635	0.820594284	5.218176515	4.136784979	0.00104013	0.024794729	-0.689155588
SOX15	-1.383524991	6.8266207	-4.13489162	0.001043943	0.024802171	-0.692691042
TRAPPC2L	0.501335191	8.890757425	4.13440725	0.001044921	0.024802171	-0.693595547
PCNX1	0.574234641	8.210717824	4.134259087	0.00104522	0.024802171	-0.693872226
HMGB3	0.852296232	5.511785168	4.133137165	0.001047489	0.024827634	-0.695967367
MEF2D	-0.828053654	8.516417925	-4.13108885	0.001051644	0.024882069	-0.699792754
ROCK1P1	-0.827774747	7.314267849	-4.130824195	0.001052182	0.024882069	-0.700287042
RADIL	-0.708820358	5.678310209	-4.128818703	0.001056269	0.024936095	-0.704032804
COL5A2	1.497896691	11.12836739	4.128286752	0.001057356	0.024936095	-0.705026408
PAICS	1.017340875	8.806996006	4.127937623	0.00105807	0.024936095	-0.705678541
SHQ1	0.641718041	6.609554945	4.126997	0.001059995	0.024953158	-0.707435561
BHLHE22	-1.197648481	5.855856707	-4.124069161	0.001066013	0.025066392	-0.712904995
NR3C2	-1.142147334	6.646109224	-4.122197843	0.001069877	0.025128799	-0.716401104
ATP5J2	0.6962095	9.890111579	4.120740314	0.001072897	0.025171251	-0.719124332
RMI2	0.725015376	6.0334108	4.119212335	0.001076072	0.025217248	-0.721979359
C8orf34	-1.181013602	6.008779225	-4.117803059	0.001079009	0.025257566	-0.724612745
SLC22A3	-1.73574163	7.994342929	-4.11633452	0.001082078	0.025272426	-0.727357028
PNRC2	-0.539190205	8.625269867	-4.113086308	0.001088898	0.025318531	-0.733427593
SLC24A3	-1.412008524	8.42539413	-4.11278489	0.001089534	0.025318531	-0.73399095
RNF122	0.98122347	6.518561864	4.112644883	0.001089829	0.025318531	-0.734252629
H2AFX	1.06440177	6.648091338	4.111996357	0.001091197	0.025318531	-0.735464771
CA12	1.677778227	7.395129193	4.111694872	0.001091834	0.025318531	-0.73602828
CYSLTR1	-1.202948353	7.124478068	-4.111519581	0.001092204	0.025318531	-0.73635592
NKD1	-1.028126245	5.308974628	-4.111337849	0.001092588	0.025318531	-0.736695602
PDSS1	0.824000306	6.461628636	4.110478026	0.001094407	0.025332411	-0.738302765
HILPDA	1.634482093	7.578136909	4.101041208	0.001114576	0.025721468	-0.755945449
SMAD9	-1.100661275	7.225899528	-4.100836255	0.001115019	0.025721468	-0.756328695
NHS	-0.8792292	6.560163574	-4.100302996	0.00111617	0.025721468	-0.757325858
TMEM5	0.604361384	8.78734592	4.099347961	0.001118236	0.025740493	-0.759111768
GBA	0.653831959	8.095940589	4.098210229	0.001120701	0.02575364	-0.761239408
ID2	-1.447634526	9.820282961	-4.097940037	0.001121287	0.02575364	-0.761744701
SLC25A22	1.198897253	6.314330185	4.095549754	0.001126488	0.025844502	-0.766215057
S100A10	0.929826029	12.60899374	4.094683594	0.001128379	0.025859305	-0.767835071
MRPL15	0.776507856	7.831328463	4.09305393	0.001131945	0.025887997	-0.770883243
B4GALNT1	1.092675161	6.032402178	4.092972005	0.001132124	0.025887997	-0.771036483
GART	0.754547353	7.679528312	4.087446991	0.001144302	0.026094261	-0.781372099
PUDP	0.554854671	6.801791787	4.087170656	0.001144915	0.026094261	-0.781889097
TP53BP1	0.581706956	8.036838747	4.085873538	0.001147795	0.026124884	-0.784315952
TMEM44	0.689534841	6.476244907	4.084545182	0.001150752	0.026124884	-0.786801381
DLGAP5	2.008902428	6.04826009	4.084381338	0.001151117	0.026124884	-0.787107951
TPX2	1.8750044	6.458482184	4.083518485	0.001153043	0.026124884	-0.788722473
TLCD1	0.867695201	5.282194713	4.083130219	0.001153911	0.026124884	-0.789448993
TBC1D31	0.548272776	6.363420581	4.082427518	0.001155482	0.026124884	-0.790763907
TGFB2	-1.310892863	5.486291013	-4.082051365	0.001156325	0.026124884	-0.79146779
RCN1	0.608710884	10.05897719	4.080150846	0.00116059	0.026192749	-0.795024324
PNMA3	-1.228977035	5.874513074	-4.078925148	0.001163349	0.026204531	-0.79731817
PNKP	0.71360858	8.627861058	4.078743806	0.001163758	0.026204531	-0.797657553
LRRC20	0.608472844	6.255419213	4.07758868	0.001166366	0.026204531	-0.799819438
ABHD5	0.889443143	6.958719855	4.077143999	0.001167371	0.026204531	-0.80065171
CDK4	0.562582706	9.952497557	4.077121317	0.001167422	0.026204531	-0.800694163
MYC	1.817689487	8.52511141	4.075379905	0.001171368	0.02626471	-0.803953552
VAMP1	-1.103387269	6.803341937	-4.073154202	0.001176432	0.026349784	-0.808119698
C20orf27	0.721817929	7.656979635	4.071182496	0.001180936	0.026381111	-0.811810695
RALA	0.557043483	9.526162158	4.070548451	0.001182388	0.026381111	-0.812997673
TOB1	-0.776200302	8.283900872	-4.070486165	0.001182531	0.026381111	-0.813114279
BCKDK	0.508884147	9.611084318	4.070211357	0.001183161	0.026381111	-0.813628749
DHRS4L2	0.698150799	6.817890763	4.069597842	0.001184568	0.026381111	-0.814777337
HIST2H2AA3	1.165771381	7.710925272	4.069212408	0.001185454	0.026381111	-0.815498936
FARS2	0.531895602	8.091317261	4.067820315	0.001188657	0.026392413	-0.818105266
RGS1	1.870675009	7.408218049	4.067744492	0.001188832	0.026392413	-0.818247229
PAFAH1B3	1.249419728	6.987140347	4.067306656	0.001189841	0.026392413	-0.819066991
FAHD1	0.625219857	7.605252917	4.065876043	0.001193145	0.026392413	-0.821745632
MUT	-0.580741336	7.83872063	-4.065564983	0.001193865	0.026392413	-0.822328072
IQSEC1	-0.809171843	8.325229779	-4.065141146	0.001194847	0.026392413	-0.82312169
C1orf162	1.214676597	9.860546137	4.065135543	0.00119486	0.026392413	-0.82313218
MCTS1	0.734261973	6.755339532	4.063620064	0.001198375	0.026441941	-0.825969956
C1QTNF6	0.967744345	5.872666381	4.062032061	0.001202071	0.026478873	-0.828943705
ACADVL	0.606314452	10.15716115	4.061354459	0.001203651	0.026478873	-0.830212658
CLSTN2	-1.013432848	5.398942266	-4.061258542	0.001203875	0.026478873	-0.830392286
ZNF25	-0.799924451	9.212532561	-4.060165788	0.001206429	0.026506959	-0.832438776
HELLS	0.660655278	5.789389921	4.059203106	0.001208683	0.026528415	-0.834241736
SSPN	-1.706615395	9.483319137	-4.057169661	0.001213458	0.026605109	-0.838050288
CCDC74A	0.778836402	5.821014148	4.056490839	0.001215057	0.026612056	-0.839321754
GULP1	-1.405307224	7.373740954	-4.055529423	0.001217325	0.026632426	-0.841122588
TMEM38A	-0.59928465	5.451429408	-4.0550097	0.001218552	0.026632426	-0.84209611
PPP1R9A	-1.292882854	5.365645524	-4.0532368	0.00122275	0.026688162	-0.845417167
KIAA1324L	-1.08908916	6.462840377	-4.052847602	0.001223673	0.026688162	-0.846146255
PRPF4	0.659819695	8.621513322	4.051710443	0.001226376	0.026719029	-0.848276564
PLPPR2	0.584963535	7.450792213	4.049220856	0.001232313	0.026760701	-0.852940765
GON7	0.566080514	7.518691292	4.04905198	0.001232717	0.026760701	-0.853257166
TUFT1	-0.776970841	6.956872641	-4.048282683	0.001234558	0.026760701	-0.854698526
PODN	-2.66306827	8.870044959	-4.048253571	0.001234627	0.026760701	-0.854753071
TMEM167A	0.73696648	8.056943213	4.04820969	0.001234733	0.026760701	-0.854835287
RARA	0.712396326	7.76655474	4.047651523	0.00123607	0.026761761	-0.855881101
C11orf70	0.641306897	6.313357193	4.045667721	0.001240837	0.026826507	-0.859598235
BACH2	-0.700218561	5.50474181	-4.045256135	0.001241829	0.026826507	-0.860369475
RASL11A	-0.718303223	6.684285277	-4.044426612	0.001243829	0.026826507	-0.861923888
RMI1	0.647014197	6.130197142	4.043521872	0.001246015	0.026837137	-0.863619301
CHAF1A	0.713813012	5.216669568	4.040983042	0.001252169	0.026879556	-0.868377169
TIMM23	0.594310592	9.441902294	4.040859623	0.001252469	0.026879556	-0.868608473
TMEM132A	1.060325907	6.107754066	4.040611358	0.001253072	0.026879556	-0.869073755
PLEKHA5	-0.953952113	5.772495844	-4.040125852	0.001254253	0.026879556	-0.869983674
PFKFB4	0.802593676	6.965362431	4.040042235	0.001254457	0.026879556	-0.870140389
TNFAIP6	1.579220412	6.97072583	4.039056865	0.001256858	0.026903247	-0.87198719
GEMIN6	0.637505428	7.937937175	4.034978547	0.001266847	0.027089134	-0.879631547
YIPF1	0.563929676	8.683431608	4.034348199	0.001268398	0.027094398	-0.880813162
RRM1	0.792545397	10.04824514	4.033190774	0.001271252	0.027121893	-0.882982877
PTPN2	0.509326799	6.122647379	4.032766911	0.001272298	0.027121893	-0.883777476
HIST1H2BO	0.510839641	5.066324709	4.029106796	0.001281371	0.02725093	-0.890639431
RFX2	-0.950290568	6.143393128	-4.028740801	0.001282282	0.02725093	-0.891325645
TSPAN7	-2.48674325	8.278218688	-4.028270399	0.001283454	0.02725093	-0.892207626
RORA	-0.559863057	6.330687807	-4.028211429	0.001283601	0.02725093	-0.892318193
FAM107B	-0.968389894	9.144072024	-4.026669975	0.001287449	0.027263294	-0.895208454
F10	-1.297378528	6.526363165	-4.026047492	0.001289006	0.027263294	-0.896375669
UBFD1	0.896503152	6.819849771	4.025878239	0.00128943	0.027263294	-0.896693038
SMOC2	-1.663572153	11.11798138	-4.025875894	0.001289436	0.027263294	-0.896697435
LRR1	0.69483484	6.125475378	4.024125684	0.001293826	0.027328289	-0.899979397
KLHL23	-0.549430394	5.413668002	-4.022318704	0.001298375	0.027396494	-0.903368024
TIMP3	-2.217886035	9.556677992	-4.021310557	0.001300919	0.027422323	-0.905258692
GJD3	-0.888911863	5.137071042	-4.020152419	0.001303849	0.027456205	-0.907430734
PSMA5	0.51538616	10.78879583	4.017991102	0.001309335	0.027543783	-0.91148443
BBOX1	-0.918530973	5.171021147	-4.016218285	0.001313852	0.027601767	-0.914809691
HAVCR2	1.296431866	9.090866563	4.015642582	0.001315322	0.027601767	-0.915889578
MOB3A	0.509341116	6.754177876	4.014973077	0.001317034	0.027601767	-0.917145442
FSTL3	-0.982707399	9.229243801	-4.014826756	0.001317408	0.027601767	-0.917419917
PKMYT1	1.012074525	5.286208587	4.012911197	0.001322321	0.027651743	-0.921013318
ALPK1	0.619233482	7.339245805	4.012858017	0.001322457	0.027651743	-0.921113082
ABCA5	-0.529763391	4.86229889	-4.010982881	0.001327284	0.027724756	-0.924630888
ALG1	0.600732552	5.770319005	4.010360773	0.00132889	0.027730394	-0.925798028
SAC3D1	0.738416758	8.586479809	4.00911546	0.00133211	0.027751553	-0.928134443
TSPAN12	-0.637580556	5.823977304	-4.008934934	0.001332577	0.027751553	-0.928473147
HSP90B1	0.741973959	12.07200425	4.006566904	0.001338724	0.027851626	-0.932916262
CKAP2	0.800992895	6.28175795	4.005688713	0.001341011	0.027871276	-0.934564096
TARDBP	-0.836225498	8.119333103	-4.004562059	0.00134395	0.027904443	-0.936678216
MRGPRX4	0.568981972	4.870859425	4.003307881	0.001347231	0.027944606	-0.939031723
HJURP	1.949691079	5.92632243	4.001919086	0.001350873	0.027992182	-0.941637957
ORC1	0.607409625	5.456295076	4.001127651	0.001352952	0.028006461	-0.943123231
PARPBP	0.960763734	5.740474228	4.000630967	0.001354259	0.028006461	-0.94405537
FOXC1	-0.9424278	11.98094421	-3.999279021	0.001357823	0.028052225	-0.946592679
SNRPD2	0.545960613	11.4150273	3.997939791	0.001361363	0.028097401	-0.949106235
MRPL12	1.089711662	7.975420117	3.996309737	0.001365685	0.028144025	-0.952165781
KPNA2	0.997211001	6.342038188	3.995164089	0.00136873	0.028144025	-0.954316215
DDX39A	1.024707253	9.75701347	3.995046091	0.001369044	0.028144025	-0.954537706
PCDH11X	-0.739501339	5.296031057	-3.99443059	0.001370684	0.028149857	-0.955693069
DIP2C	-0.917654308	8.056166146	-3.992612964	0.001375537	0.028166696	-0.959105085
LIG1	0.882989691	6.456023594	3.992374817	0.001376174	0.028166696	-0.959552146
KNSTRN	0.824991519	6.051177948	3.991959542	0.001377286	0.028166696	-0.960331727
PCP4	-1.224195237	5.09329277	-3.991771515	0.00137779	0.028166696	-0.960684707
TWSG1	-1.004688174	10.0470858	-3.99158606	0.001378287	0.028166696	-0.961032861
SPA17	0.770306608	7.202433466	3.98957385	0.001383691	0.028241601	-0.964810512
SYNCRIP	0.74707032	8.864315282	3.989209259	0.001384672	0.028241601	-0.965495009
MRVI1	-1.295673653	6.355903386	-3.98734969	0.001389689	0.02827238	-0.968986359
RPS21	0.923767417	9.540648224	3.987136267	0.001390266	0.02827238	-0.969387075
ZBTB21	-0.77324684	7.40203871	-3.983394778	0.001400422	0.028423218	-0.976412429
PLOD2	1.060818907	9.950548204	3.981491695	0.001405616	0.028500784	-0.979986152
ISCU	-0.631100277	10.30711425	-3.980284556	0.001408921	0.028502012	-0.982253105
ARHGAP10	-0.944664724	8.532055241	-3.980069022	0.001409512	0.028502012	-0.982657877
RPUSD1	0.793922556	6.627326304	3.97978807	0.001410283	0.028502012	-0.983185508
PCSK1	1.181308837	5.463608755	3.979465692	0.001411167	0.028502012	-0.983790943
AASS	-0.743159811	6.552939839	-3.978170517	0.001414728	0.028526479	-0.986223386
BOLA3	0.884838787	9.288328703	3.978025756	0.001415127	0.028526479	-0.986495264
H2AFZ	0.701223756	11.59054769	3.976462455	0.001419438	0.028585379	-0.989431415
PEX11G	0.600451486	6.36700025	3.975968806	0.001420802	0.028585379	-0.990358602
TROAP	1.353219326	5.888994973	3.974038609	0.001426149	0.028665176	-0.993984107
SNX1	-0.688232169	7.083772156	-3.972942091	0.001429195	0.028668435	-0.996043804
PIK3C2B	-0.811942118	7.815325759	-3.972886769	0.001429349	0.028668435	-0.996147722
SMARCA4	0.60288805	9.304318173	3.972490074	0.001430453	0.028668435	-0.996892893
ODF2	0.595487037	7.100310942	3.971433632	0.001433397	0.028672089	-0.998877407
SCN4B	-1.321510391	5.580691973	-3.969697863	0.001438248	0.028728798	-1.002138172
MIR1302-3	0.611869942	4.603647717	3.969429456	0.001439	0.028728798	-1.00264241
ANLN	2.010040896	6.394065326	3.968829092	0.001440682	0.02873476	-1.003770288
WNT11	-0.741405055	4.82447762	-3.967634967	0.001444035	0.028755428	-1.006013702
DBNL	0.607899048	9.283612465	3.967225134	0.001445187	0.028755428	-1.006783677
MTTP	-0.784429642	4.846829656	-3.96543564	0.00145023	0.028755428	-1.010145817
POLR3D	0.760908084	5.427163995	3.965116589	0.001451132	0.028755428	-1.010745277
CPAMD8	-0.722874124	5.466253295	-3.965112633	0.001451143	0.028755428	-1.010752708
NOL6	0.605992524	7.891672502	3.965053716	0.001451309	0.028755428	-1.010863408
PLN	-2.237355481	8.899530313	-3.96351114	0.001455674	0.028755428	-1.013761816
GRAMD3	-0.938426051	8.105286805	-3.963255963	0.001456398	0.028755428	-1.014241293
RBBP8	0.735967368	6.579015672	3.962707766	0.001457953	0.028755428	-1.015271365
ZBTB20	-0.763074708	9.91163864	-3.962697472	0.001457982	0.028755428	-1.015290707
B9D2	1.040302594	7.048583374	3.962012361	0.001459928	0.028755428	-1.016578066
PNMAL1	-1.553837694	7.480566842	-3.961442272	0.001461549	0.028755428	-1.017649315
HSPB2	-0.910257694	8.194882604	-3.961343865	0.00146183	0.028755428	-1.017834233
GGT7	-0.518786948	5.203637063	-3.961110981	0.001462493	0.028755428	-1.01827185
VIPAS39	0.580244821	6.549272848	3.960558071	0.001464068	0.028759168	-1.019310846
SLC35A2	0.562232106	6.826498949	3.959478793	0.001467148	0.028792429	-1.021339012
GPC5	-0.660980943	5.59576875	-3.957233103	0.001473578	0.028891306	-1.025559306
FAM19A2	-1.333795855	5.822565533	-3.955353024	0.001478983	0.028969925	-1.029092733
RRP36	0.582482759	9.24098399	3.952398443	0.001487518	0.029109648	-1.034645995
RPN2	0.721247642	8.834378025	3.951445238	0.001490282	0.029136283	-1.03643769
GSTO1	0.695983455	11.17113077	3.950843988	0.001492029	0.029142984	-1.037567859
BCAT1	1.413012116	8.331667255	3.949932974	0.001494679	0.029167306	-1.039280331
RASL12	-1.243935562	10.22897234	-3.948543331	0.00149873	0.029218907	-1.041892592
PCGF2	-0.592227783	8.336313077	-3.946488608	0.001504741	0.02930858	-1.045755275
C9orf3	-1.280739867	7.980246324	-3.94482539	0.001509625	0.029376146	-1.04888214
PTX3	0.884183058	4.729622958	3.943851006	0.001512494	0.02940441	-1.050714062
ANKRD12	-0.548026821	8.324055616	-3.942971163	0.001515089	0.02941811	-1.052368287
ARF3	0.544461436	8.289730022	3.942203655	0.001517356	0.02941811	-1.053811341
MAFG-AS1	0.655598438	6.299710978	3.942172293	0.001517449	0.02941811	-1.053870308
RASGRP2	-0.945781646	6.667413584	-3.941111464	0.001520589	0.029451483	-1.055864915
ZEB1	-0.880808972	6.66930495	-3.937944142	0.001530003	0.029606207	-1.061820596
C1orf115	-0.988571629	7.699418663	-3.937181577	0.001532279	0.029607793	-1.06325457
TOP2A	2.614789521	7.171954218	3.936484041	0.001534363	0.029607793	-1.064566286
PDK3	-0.794460708	10.00932575	-3.934662109	0.001539821	0.029685526	-1.067992559
CCL2	1.744292436	10.27414641	3.932105096	0.001547515	0.02977855	-1.072801509
BRCA1	0.839258613	5.817417762	3.931411478	0.001549609	0.029791229	-1.074106053
FAM129B	0.919986351	9.790133542	3.930445864	0.001552528	0.029818893	-1.075922204
PHACTR1	-0.683526692	6.469918264	-3.92909552	0.001556621	0.029818893	-1.078462051
TK1	2.221641752	6.890367311	3.929054702	0.001556745	0.029818893	-1.078538826
PDZD4	-0.926258908	6.182107912	-3.928565948	0.001558229	0.029818893	-1.079458144
ANXA2P3	0.70445965	6.538020348	3.924138462	0.001571738	0.030049713	-1.08778657
ALDH1A1	-1.834000621	8.656658653	-3.922420321	0.001577012	0.030122818	-1.091018803
SLC43A2	0.91956061	6.39138602	3.920776327	0.001582076	0.030191766	-1.094111696
C9orf69	0.699121669	8.519615003	3.919366496	0.001586432	0.030193777	-1.096764167
TMEM19	-0.658537094	6.941338048	-3.919320637	0.001586573	0.030193777	-1.096850448
HYAL3	0.751253506	6.466667172	3.918883169	0.001587928	0.030193777	-1.097673527
C1orf106	-0.679159277	5.451598767	-3.918860411	0.001587998	0.030193777	-1.097716346
IGFBP6	-0.96472505	11.12190842	-3.917701867	0.00159159	0.030234389	-1.099896154
H2AFY2	0.744468857	8.174590577	3.912217586	0.001608707	0.030481688	-1.110215818
C10orf10	1.713802054	10.77455753	3.912120212	0.001609013	0.030481688	-1.11039906
UTP14C	-0.592830178	8.416479616	-3.910244452	0.001614911	0.030565543	-1.113929011
DMRT3	-0.586857758	4.39626445	-3.907809089	0.001622602	0.03066719	-1.118512343
HK2	0.79006696	6.605763758	3.907015245	0.001625117	0.030674829	-1.120006417
GATAD2A	0.766548247	9.403453877	3.906196897	0.001627714	0.030691831	-1.121546641
RAMP3	-2.150136739	6.923290516	-3.905800228	0.001628975	0.030691831	-1.122293231
TMEM183B	0.523539712	9.829799171	3.905222997	0.00163081	0.030698561	-1.123379679
ABCB4	-0.754164492	5.849919071	-3.903270406	0.001637036	0.030735138	-1.127054919
PIP5K1C	-0.580897716	8.849958506	-3.903251866	0.001637095	0.030735138	-1.127089818
SFXN5	0.875106121	6.766427246	3.902694996	0.001638875	0.030735138	-1.128138014
UQCC2	0.892219474	8.666506713	3.902294916	0.001640155	0.030735138	-1.128891096
CENPE	1.328431514	6.09788267	3.901396503	0.001643033	0.030749467	-1.130582233
TP53TG3	0.532465422	5.028997489	3.900674473	0.00164535	0.030749467	-1.131941384
PSMA6	0.535644009	10.55039375	3.900236981	0.001646755	0.030749467	-1.132764932
GPLD1	-0.753423943	5.359025647	-3.900186821	0.001646916	0.030749467	-1.132859355
GCNT2	-0.653747768	5.675406682	-3.899748895	0.001648324	0.030749467	-1.133683731
FBXL7	-0.636670658	7.309313669	-3.898650752	0.001651861	0.030780382	-1.135750979
UBXN8	0.639019368	5.553592548	3.897954878	0.001654106	0.030780382	-1.137060991
CRY1	-0.68842751	7.663542553	-3.897854803	0.001654429	0.030780382	-1.137249388
ACY1	0.804582103	6.506956137	3.895436823	0.001662255	0.030870669	-1.141801535
PPFIA2	-0.832313679	5.950543667	-3.890935322	0.001676926	0.031115301	-1.150276948
HERC3	-0.574794204	6.403262478	-3.890322116	0.001678935	0.03111592	-1.15143157
GLRX	1.746009984	10.27035879	3.890010442	0.001679957	0.03111592	-1.152018436
COL5A3	1.455506852	6.178574136	3.888853451	0.001683756	0.031132226	-1.154197032
USE1	0.555664748	6.336594101	3.888829069	0.001683836	0.031132226	-1.154242944
NEK2	1.092080945	5.338189283	3.888170364	0.001686003	0.031144557	-1.155483305
MYADM	-0.657806252	10.4530746	-3.887582657	0.001687939	0.031152599	-1.156589992
GSPT1	0.776937777	10.5740645	3.88607591	0.001692912	0.031176989	-1.159427367
CNTN3	-1.327900711	7.132808691	-3.881478045	0.00170818	0.031345986	-1.16808635
MYLIP	-1.606451123	10.11637983	-3.881277	0.001708851	0.031345986	-1.168464995
DMD	-0.934231168	5.827624879	-3.881236795	0.001708985	0.031345986	-1.168540715
PLAUR	1.783562308	7.10820325	3.879894644	0.00171347	0.031400248	-1.171068547
PARP1	0.635342942	9.638417172	3.879131441	0.001716026	0.031400248	-1.172506016
C1orf198	-1.290870083	9.751614737	-3.878996006	0.00171648	0.031400248	-1.172761107
PNPLA6	0.680641313	8.929759644	3.876678997	0.001724266	0.031514904	-1.177125307
UCHL3	0.617768846	8.280868833	3.869923024	0.001747173	0.031905494	-1.18985198
RPS7	1.278626048	7.546053285	3.864302538	0.001766466	0.032172916	-1.200441298
FOXH1	-0.5236631	5.090668373	-3.863526416	0.001769147	0.032193507	-1.201903673
PRRT2	-1.242421955	7.412713675	-3.862319176	0.001773325	0.032241289	-1.204178417
CENPW	1.358618527	6.894900587	3.860539537	0.001779503	0.032309329	-1.207531828
NDUFS4	-0.522176525	10.3273127	-3.860345095	0.00178018	0.032309329	-1.207898228
MAP4K3	-0.612011147	7.367700843	-3.859099886	0.001784517	0.032342539	-1.210244699
YARS	0.90000528	9.488765171	3.856667421	0.001793022	0.032386971	-1.214828638
TMSB15B	-0.740881102	7.373056297	-3.8562556	0.001794466	0.032386971	-1.215604736
TOPBP1	0.575640641	8.189781337	3.856137134	0.001794881	0.032386971	-1.215827991
LVRN	-0.658168261	5.404236454	-3.85568259	0.001796477	0.032386971	-1.216684613
COL6A6	-0.950239626	5.11110096	-3.855161496	0.001798307	0.032386971	-1.217666664
TOMM34	0.859332755	9.099486433	3.854083763	0.0018021	0.032386971	-1.219697794
CEP89	0.657873095	6.272675358	3.853822484	0.00180302	0.032386971	-1.220190216
PLGRKT	0.509104421	8.529472672	3.853115443	0.001805514	0.032386971	-1.221522764
NRIP3	0.753937974	7.498986268	3.852766049	0.001806748	0.032386971	-1.222181269
FAM46A	0.788763509	11.31778473	3.852741134	0.001806836	0.032386971	-1.222228226
LMOD1	-1.879095899	9.265887605	-3.851655491	0.001810674	0.032386971	-1.224274382
COQ2	0.919835356	7.885520947	3.851556194	0.001811026	0.032386971	-1.224461533
FAM217B	-0.860812775	8.402176524	-3.851443093	0.001811426	0.032386971	-1.224674703
RBBP6	-0.501129649	6.227164359	-3.85113022	0.001812535	0.032386971	-1.2252644
GNL2	0.548858826	10.09543014	3.849020934	0.001820025	0.032462539	-1.229240056
CHAF1B	0.858838729	5.884808415	3.848317147	0.001822531	0.032462539	-1.230566622
MEGF6	-1.383933845	8.083409268	-3.847053097	0.001827041	0.032462539	-1.232949283
ITPA	0.726797113	8.137131363	3.846531525	0.001828905	0.032462539	-1.233932436
ALG5	0.569743034	8.662175754	3.846420159	0.001829303	0.032462539	-1.23414236
SLC35B1	0.766779777	9.419279114	3.845617205	0.001832177	0.032462539	-1.235655939
COTL1	1.132228776	6.854350349	3.845470781	0.001832702	0.032462539	-1.235931955
MYO10	0.813660406	6.884064544	3.845116175	0.001833973	0.032462539	-1.236600403
IPO4	1.19385551	6.901732283	3.844569155	0.001835936	0.032462539	-1.237631571
STRN3	-0.632560424	8.431720977	-3.844485828	0.001836235	0.032462539	-1.23778865
ESM1	1.378914322	5.842942507	3.844242176	0.00183711	0.032462539	-1.238247954
SLC5A6	1.020063553	7.68803227	3.843812974	0.001838653	0.032462539	-1.239057044
PNN	-0.543565405	9.187111636	-3.842520482	0.001843306	0.032489437	-1.241493572
SLC36A1	0.753077955	6.538265921	3.838675518	0.001857219	0.032700638	-1.248742296
PAM	-0.959769169	12.58507276	-3.838043873	0.001859514	0.032700638	-1.249933167
ST3GAL2	0.633295963	5.906062653	3.837692539	0.001860793	0.032700638	-1.250595561
CCNB1	1.184069366	6.032966384	3.837474024	0.001861588	0.032700638	-1.251007545
ATP8B2	-0.516840844	7.54745035	-3.836668475	0.001864523	0.032701815	-1.252526329
BUB1B	0.846013689	5.443920445	3.835650714	0.001868239	0.032701815	-1.25444526
CDKN1C	-1.138844347	7.15437274	-3.835548181	0.001868614	0.032701815	-1.254638581
NDFIP1	-0.693622737	7.892303568	-3.833891931	0.001874677	0.032764245	-1.257761447
RFTN1	-0.684252427	10.51874422	-3.830211601	0.001888223	0.032971956	-1.264701139
GDF11	0.535890736	7.046214633	3.829801618	0.001889738	0.032971956	-1.265474245
ILVBL	0.566778027	8.031030165	3.829111242	0.001892292	0.032988798	-1.266776106
PAM16	0.709908641	8.464551831	3.828238779	0.001895525	0.033010485	-1.26842136
SLC52A2	0.833867111	8.281449754	3.82791775	0.001896716	0.033010485	-1.269026752
SYT15	-0.54989395	6.2673332	-3.826473715	0.001902082	0.033076157	-1.271749942
LOC729970	-1.033418412	7.562914116	-3.82485819	0.001908104	0.033144882	-1.274796635
BUB1	1.728947188	5.636175568	3.823974371	0.001911407	0.033144882	-1.27646346
CIAPIN1	0.547544	7.115484678	3.823728732	0.001912326	0.033144882	-1.276926726
SPINK1	-0.97205563	5.132517868	-3.823688061	0.001912478	0.033144882	-1.27700343
ZNF658B	0.563886636	4.966329843	3.822907321	0.001915402	0.033144882	-1.278475891
DBP	-0.600711605	5.800432863	-3.816484828	0.001939629	0.033476733	-1.290589538
LRRC1	-0.677026224	7.244193778	-3.811943666	0.001956946	0.033720485	-1.299155755
SNAPC4	0.625037503	7.865635229	3.811929761	0.001957	0.033720485	-1.299181984
ANKRD49	-0.61531999	7.775551881	-3.810967782	0.001960688	0.033734907	-1.300996718
LIN7B	-0.744186634	6.320116518	-3.810864152	0.001961086	0.033734907	-1.301192215
DSN1	0.757045076	6.87329797	3.809518547	0.001966259	0.033795889	-1.303730711
KCNAB3	0.646251676	4.443440873	3.807078418	0.001975675	0.033897122	-1.308334217
HDDC3	0.58631342	7.341307678	3.806892337	0.001976394	0.033897122	-1.308685284
PPDPF	0.677497732	7.281841123	3.806230542	0.001978957	0.033897122	-1.309933858
ERI1	0.608950503	6.209306564	3.805881048	0.001980312	0.033897122	-1.310593238
PPM1A	-0.702493437	6.892999761	-3.805415256	0.001982118	0.033900102	-1.311472041
COL5A1	1.457058626	11.26244386	3.802788727	0.001992338	0.034030059	-1.316427634
CREBRF	-1.059075239	9.030616443	-3.802620452	0.001992995	0.034030059	-1.316745135
OSBPL2	-0.713227625	7.831309757	-3.80168646	0.001996643	0.034044807	-1.318507411
CHSY3	-0.824842632	8.737909419	-3.801559922	0.001997138	0.034044807	-1.318746168
STXBP3	-0.622312846	8.163563738	-3.800091775	0.002002888	0.034083204	-1.321516373
VARS	0.85795852	7.902947601	3.799823299	0.002003941	0.034083204	-1.322022961
P3H2	-0.859062168	8.314770822	-3.798262237	0.002010077	0.034148583	-1.32496859
CALCOCO1	-1.080356863	7.987252657	-3.797562263	0.002012834	0.034148583	-1.326289428
CHODL	-0.738230432	5.051841543	-3.795616563	0.002020519	0.034246558	-1.329961026
TRPC1	-1.085460336	8.019756035	-3.794852601	0.002023544	0.034269863	-1.331402685
PYCR1	1.107172457	5.973064232	3.793661608	0.00202827	0.034302444	-1.333650231
BORA	0.76814346	6.365941057	3.79353522	0.002028772	0.034302444	-1.333888742
FERMT2	-0.591674424	11.80946083	-3.792469564	0.002033012	0.034318221	-1.335899812
FAM84B	-1.476619435	6.536008274	-3.791836375	0.002035535	0.034318221	-1.337094764
C3orf58	-0.771155	8.138293483	-3.791371385	0.002037389	0.034318221	-1.337972302
UBA1	0.726264102	10.00197128	3.791325442	0.002037573	0.034318221	-1.338059007
REXO4	0.513011197	8.034234145	3.791150909	0.002038269	0.034318221	-1.33838839
GSTZ1	0.547401157	5.691709379	3.790812105	0.002039623	0.034318221	-1.339027795
NUP37	0.62804876	8.708990503	3.789440354	0.002045111	0.034357939	-1.341616662
SSR1	0.585083034	9.736266655	3.789394919	0.002045293	0.034357939	-1.341702411
COMMD4	0.637840119	8.474940609	3.788724109	0.002047982	0.034370691	-1.342968438
STRA13	0.793558325	9.239532498	3.788380148	0.002049363	0.034370691	-1.343617605
MCM5	1.260882468	7.402372721	3.787897333	0.002051302	0.034375448	-1.344528844
YPEL1	-1.141525758	6.243496307	-3.783714735	0.00206818	0.034554512	-1.352423199
CPXM1	1.014280599	6.598797203	3.783447689	0.002069262	0.034554512	-1.35292725
PDSS2	0.576000308	7.834978338	3.783189735	0.002070308	0.034554512	-1.353414143
MPDU1	1.119376273	6.498538208	3.782699359	0.002072299	0.034559947	-1.354339744
TFPI2	1.2093873	6.165856033	3.782190861	0.002074364	0.034566633	-1.355299558
OSBPL1A	-0.730487754	8.126547228	-3.780264938	0.002082207	0.034641719	-1.358934917
LTBP4	-1.441133428	9.63665315	-3.777935664	0.002091733	0.034760824	-1.363331811
CHMP2B	-0.751713604	8.527132633	-3.777696195	0.002092714	0.034760824	-1.363783861
RCC1	0.911474421	5.209641874	3.776678742	0.002096891	0.03480236	-1.365704543
PNMA6A	-0.85643344	5.281559935	-3.77559229	0.002101361	0.034807142	-1.367755515
SPC24	1.359810134	7.248653506	3.775300917	0.002102561	0.034807142	-1.368305568
ACVR2A	-0.502747402	6.178056951	-3.774979685	0.002103885	0.034807142	-1.368911993
BAZ1A	0.592845923	7.322076787	3.773690924	0.002109206	0.034840408	-1.371344958
RSBN1	-0.67466406	8.274031049	-3.77367976	0.002109252	0.034840408	-1.371366036
WISP1	0.723604764	5.779944705	3.772328057	0.002114847	0.034877338	-1.373917888
ADGRE5	-0.731861446	9.687614992	-3.768343193	0.00213143	0.035095068	-1.381441196
COPS3	0.531143815	9.795935068	3.76555442	0.002143114	0.03521337	-1.386706637
HOMER3	0.907040374	6.964784042	3.765514972	0.00214328	0.03521337	-1.38678112
SNRPD3	-0.52453814	7.56389503	-3.765414284	0.002143703	0.03521337	-1.386971232
METTL1	0.995175491	7.466894149	3.764557683	0.002147306	0.035240378	-1.388588624
TPD52L1	-0.852703733	7.784487175	-3.763928245	0.002149957	0.035240378	-1.389777113
EIF3B	0.631418692	10.1086026	3.763813967	0.002150439	0.035240378	-1.389992892
APEX1	0.516435945	9.691368948	3.763053862	0.002153646	0.035243509	-1.391428124
RAVER1	0.509347961	7.046863943	3.762964105	0.002154025	0.035243509	-1.391597606
HMBS	0.93784043	6.362338392	3.761934142	0.002158379	0.035286941	-1.393542416
GNB5	-0.800506872	6.577255549	-3.759112594	0.002170352	0.035431928	-1.39887034
YARS2	0.600688973	7.743634394	3.758833903	0.002171538	0.035431928	-1.399396605
SPINT2	-1.559550111	10.49076832	-3.758274945	0.00217392	0.035431928	-1.40045212
METRNL	-0.655002953	6.705277056	-3.758238964	0.002174073	0.035431928	-1.400520067
AVPI1	-0.508562045	8.915607875	-3.757441725	0.002177474	0.035459527	-1.40202556
NUDT9P1	-0.544171829	4.921524312	-3.755579336	0.002185441	0.035561368	-1.405542549
FIBIN	-1.297290384	8.015414108	-3.75358762	0.002193993	0.035616795	-1.409303884
SLC38A7	0.635054538	6.207534627	3.751303357	0.002203844	0.035737464	-1.413617844
GATB	0.539824863	6.722111497	3.750589235	0.002206932	0.035737464	-1.414966539
MRPS7	0.611590478	8.071992353	3.750432833	0.002207609	0.035737464	-1.415261922
MRPS12	0.716838971	8.153001032	3.750270785	0.002208311	0.035737464	-1.415567971
IGIP	-0.981191326	8.742645787	-3.749432329	0.002211946	0.035768401	-1.417151511
ELF2	-0.583776253	8.077009536	-3.747670558	0.002219602	0.035840203	-1.42047893
MAPK4	-0.820059602	5.67158003	-3.747369191	0.002220914	0.035840203	-1.421048126
ELL2	1.361277833	8.313489366	3.746688211	0.002223883	0.035840203	-1.42233431
RNF149	0.603035833	8.74789904	3.746407573	0.002225107	0.035840203	-1.422864363
RAB38	0.730783193	6.663199735	3.746153421	0.002226217	0.035840203	-1.423344392
NACC2	-0.597276251	7.542654354	-3.745792495	0.002227794	0.035840203	-1.424026095
DBNDD1	-0.995366273	6.735888845	-3.745387018	0.002229566	0.035840203	-1.424791946
SLC38A10	0.691301438	6.41981461	3.74524321	0.002230195	0.035840203	-1.425063569
IGSF3	-0.721251721	6.202593581	-3.740887789	0.002249331	0.036115474	-1.433290292
FOXM1	1.484753108	5.909528061	3.740554355	0.002250803	0.036115474	-1.433920121
RPL23A	0.586342948	8.343358367	3.739449125	0.002255689	0.036154191	-1.436007832
TACC3	1.549922628	6.722970912	3.738873296	0.002258238	0.036154191	-1.437095553
DNMT1	0.742061007	10.03906588	3.738827837	0.00225844	0.036154191	-1.437181425
NUF2	0.702799232	4.903766534	3.737445697	0.002264572	0.036204913	-1.439792278
10-Sep	-0.530152176	6.156092819	-3.737325479	0.002265106	0.036204913	-1.440019372
DNAJB11	0.84121228	10.2125297	3.736935681	0.002266839	0.036204913	-1.440755711
DHX35	-0.615008444	7.170471819	-3.736433588	0.002269074	0.036212741	-1.441704183
ST7-AS1	-0.625159238	5.129633719	-3.735734152	0.00227219	0.036234619	-1.443025456
DDX52	0.538112472	6.852200299	3.734811765	0.002276306	0.036272397	-1.444767917
FNDC5	-1.356307696	6.509300286	-3.733323976	0.002282961	0.036340712	-1.447578518
SP100	0.538024303	6.860424988	3.733071156	0.002284093	0.036340712	-1.44805613
ADH5	-0.840947118	7.426366283	-3.732239468	0.002287824	0.03637147	-1.449627317
PDCD6IP	-0.810080481	8.171064051	-3.731859591	0.00228953	0.03637147	-1.45034497
GLS	-1.067138992	9.808759305	-3.731299864	0.002292046	0.036383603	-1.451402399
ATOX1	0.719754689	9.960585628	3.730050292	0.002297673	0.036388999	-1.453763103
PRADC1	0.561032411	7.41989015	3.730024761	0.002297788	0.036388999	-1.453811337
BCKDHB	-0.555259745	6.251690052	-3.729668284	0.002299396	0.036388999	-1.454484805
SLC16A8	-0.563970629	4.668609247	-3.729179587	0.002301603	0.036396173	-1.455408074
TMEM39B	0.50873175	8.269960997	3.727860243	0.00230757	0.036452593	-1.457900674
INSIG2	-0.558183105	8.513376208	-3.727614706	0.002308682	0.036452593	-1.458364566
MGAT4A	0.738893748	6.679106383	3.723755311	0.002326235	0.036673975	-1.465656317
SLC38A2	0.59087392	10.57695961	3.722528423	0.002331844	0.036685011	-1.467974427
JSRP1	-0.808045238	4.62478435	-3.722442784	0.002332236	0.036685011	-1.468136235
AGTRAP	1.038276802	6.880398185	3.721206882	0.002337901	0.036737832	-1.47047142
TPI1P2	1.038234357	8.010585664	3.720450583	0.002341374	0.036737832	-1.471900435
SDHAF2	0.571586278	9.23381478	3.719826898	0.002344242	0.036737832	-1.473078889
DARS2	0.794814868	6.207069026	3.719770802	0.0023445	0.036737832	-1.473184884
MIS18A	0.710731827	6.530238536	3.719526194	0.002345626	0.036737832	-1.473647074
FBXW9	0.635574579	6.83721204	3.71939932	0.00234621	0.036737832	-1.473886806
PDE1B	0.515108447	6.555622821	3.717509694	0.002354929	0.036846572	-1.477457345
TMIGD3	1.809169039	7.271227479	3.715286975	0.002365228	0.03695201	-1.481657403
TGFBI	1.069507992	12.04578093	3.713761435	0.002372322	0.03703498	-1.484540142
ALYREF	0.720258167	6.338224106	3.712759389	0.002376994	0.037080031	-1.486433693
ICAM3	0.769236275	8.138902437	3.711029605	0.00238508	0.037178244	-1.489702502
TFPI	0.900528977	9.723497552	3.7082848	0.002397969	0.037323113	-1.494889576
KPNB1	0.534619045	11.01582692	3.707546288	0.002401449	0.037349277	-1.496285232
ZNRF3	-0.665082864	6.652730936	-3.706446906	0.002406639	0.037395985	-1.498362895
ITM2A	-2.449570993	8.713683231	-3.706147464	0.002408054	0.037395985	-1.498928799
ATL3	0.976639497	8.280429259	3.705267734	0.002412218	0.037432646	-1.500591381
PID1	-1.186408691	9.551796557	-3.703099921	0.002422509	0.037538434	-1.504688365
SMG1P5	-0.536735166	4.730463501	-3.703023102	0.002422874	0.037538434	-1.504833548
PTBP1	0.591031814	11.22956861	3.702690191	0.002424459	0.037538434	-1.505462732
ANO6	-0.735980557	9.99138501	-3.70161753	0.002429572	0.037562681	-1.507490025
PSRC1	0.706373837	5.528646315	3.701602537	0.002429643	0.037562681	-1.507518361
YPEL2	-0.738433878	8.250761969	-3.698242339	0.00244573	0.037755168	-1.5138692
RBL2	-0.579401223	8.97838216	-3.697391049	0.002449823	0.037778705	-1.515478198
LONRF2	-0.601298719	5.513674683	-3.697168531	0.002450894	0.037778705	-1.515898775
AP1S1	0.949236612	6.9608961	3.696257931	0.002455282	0.037818259	-1.517619898
P2RY6	0.88486144	5.989628956	3.694575813	0.002463408	0.037910327	-1.520799314
NCKIPSD	-0.563220667	6.793252598	-3.694010499	0.002466145	0.037910327	-1.521867844
PDIA6	0.989732121	8.475375894	3.693846881	0.002466937	0.037910327	-1.522177107
SH3GLB1	0.618048343	9.459559458	3.691748885	0.002477125	0.037985634	-1.526142713
CPNE4	-1.212970383	5.45491791	-3.689482359	0.002488179	0.038126985	-1.530426985
MSC	1.109706851	7.879197836	3.688969568	0.002490687	0.038137269	-1.531396299
WSB2	0.653879364	8.059953337	3.686984311	0.00250042	0.038258091	-1.535149024
PCDHB4	-0.874319816	6.687045554	-3.68550562	0.002507695	0.038341145	-1.537944246
TFAP4	0.501634695	5.435056209	3.683176488	0.002519197	0.038488665	-1.542347185
LINC00704	0.584147107	5.144331921	3.681721879	0.002526408	0.038570448	-1.545097004
SRM	1.075978418	8.859467171	3.677706593	0.002546421	0.038774383	-1.552687807
DEPDC1B	0.538629005	5.299764017	3.677456616	0.002547672	0.038774383	-1.553160395
ABCG2	-0.721385688	4.763695575	-3.677415287	0.002547879	0.038774383	-1.553238527
MCOLN1	0.8238996	7.56157245	3.677170784	0.002549103	0.038774383	-1.553700768
RAB23	-1.033662826	9.38678577	-3.676153486	0.002554205	0.038823535	-1.555624011
DGKA	0.507689264	6.50655866	3.675625168	0.002556858	0.038835435	-1.556622826
FEZ1	-0.640470075	8.725856321	-3.673086	0.002569649	0.038972698	-1.561423346
CCDC115	-0.716165723	8.673131795	-3.672376209	0.002573236	0.038998616	-1.562765292
TRIM56	-0.660578311	8.065767009	-3.670901029	0.002580708	0.039074362	-1.56555433
KIF4A	1.327597995	5.163083023	3.670646746	0.002581998	0.039074362	-1.566035093
ANKRD26	0.521836982	6.087181037	3.669819917	0.002586197	0.039109409	-1.567598354
EXO1	0.762196666	5.050118051	3.667902049	0.002595965	0.039200017	-1.571224462
CLIC5	-1.186850633	5.12850461	-3.667522547	0.002597902	0.03920076	-1.571941994
TASP1	-0.82319246	6.447166576	-3.666401202	0.002603635	0.039239286	-1.574062159
UTP4	0.66606805	9.44807204	3.665355138	0.002608994	0.039239286	-1.576040008
CCDC15	0.544363191	5.991693065	3.665279864	0.00260938	0.039239286	-1.576182335
RTCA	0.532544125	7.866359399	3.664861697	0.002611526	0.039239286	-1.576972993
CHEK2	0.655140065	5.717474661	3.664834195	0.002611667	0.039239286	-1.577024992
RNF141	-0.696956734	7.146823092	-3.664482796	0.002613472	0.039239286	-1.577689411
CRYL1	-0.898962998	7.4630568	-3.664441411	0.002613685	0.039239286	-1.57776766
FHL5	-1.840869147	6.887631021	-3.663787031	0.002617049	0.039261407	-1.579004955
PTK2	-0.52352763	10.05736778	-3.662803014	0.002622116	0.039309026	-1.580865539
PJA2	-0.555436182	11.74959056	-3.661570317	0.002628478	0.039336958	-1.583196351
TICAM2	0.669647938	7.807890552	3.661469883	0.002628997	0.039336958	-1.583386256
COQ8B	0.625012287	6.790666197	3.660288037	0.002635113	0.039347881	-1.585620948
NCBP1	0.623082368	8.141361245	3.660154959	0.002635802	0.039347881	-1.58587258
RANBP1	0.769150341	9.789407099	3.660101641	0.002636079	0.039347881	-1.585973396
CLEC4F	-0.633002681	4.994296412	-3.658491183	0.002644438	0.039424519	-1.589018576
APOB	-1.124658173	5.942906056	-3.65793672	0.002647323	0.039424519	-1.590067008
SNORD83B	0.725479527	5.765873848	3.65786695	0.002647686	0.039424519	-1.590198937
ST6GAL2	-0.521270015	4.500090854	-3.65765139	0.002648808	0.039424519	-1.590606539
ABLIM1	-0.849636664	8.192740806	-3.657018785	0.002652105	0.039445309	-1.591802741
PHLDA2	0.883460226	5.569956003	3.655806111	0.002658436	0.039482906	-1.594095821
GYG1	-0.639494391	10.64208195	-3.654457181	0.002665496	0.039559469	-1.596646583
GGH	1.082057105	6.991838129	3.652892435	0.00267371	0.039616157	-1.599605482
NRBP2	-1.004520756	9.506928079	-3.65284613	0.002673953	0.039616157	-1.599693042
MAPKAP1	0.513415967	6.535979731	3.652295262	0.002676851	0.039616157	-1.600734732
CLK1	-0.707575459	9.532642723	-3.652105535	0.00267785	0.039616157	-1.601093506
IMPA2	0.703348191	7.486208112	3.651362295	0.002681767	0.039630977	-1.602498981
PSMB5	0.617794478	9.959428482	3.649126048	0.002693586	0.039766198	-1.606727802
GBP4	-1.231306122	7.081390885	-3.648906803	0.002694747	0.039766198	-1.607142407
TPBG	0.657640956	6.471134746	3.647346362	0.002703029	0.039819122	-1.610093311
CBX3	0.632836169	7.882850811	3.647147424	0.002704087	0.039819122	-1.610469519
DDIT4L	0.678575029	7.680604743	3.64591003	0.002710676	0.039873048	-1.61280955
TCEB3	0.873601624	7.122949568	3.64573854	0.00271159	0.039873048	-1.613133857
ZNF215	0.810998266	4.913446649	3.643519878	0.002723448	0.040019072	-1.617329628
PSMC5	0.521550883	10.56507815	3.64195487	0.002731844	0.040114054	-1.620289304
HABP4	-0.919580544	8.308075519	-3.640237463	0.002741087	0.040221341	-1.623537233
MTHFD2	0.83368495	9.166774959	3.639104288	0.002747204	0.040253331	-1.625680299
CREB5	-1.189165476	6.634580931	-3.63855125	0.002750194	0.040253331	-1.626726213
FBN1	0.71762488	7.313836161	3.634698516	0.002771116	0.040496159	-1.634012694
C14orf28	-1.008310831	7.779190678	-3.634624649	0.002771519	0.040496159	-1.634152396
IFNGR2	0.533526731	10.90745385	3.633940506	0.002775251	0.040522181	-1.635446306
PCDH19	-1.372359519	5.461410137	-3.632305187	0.002784194	0.040595657	-1.638539183
SAPCD2	0.870402228	5.295372935	3.631321463	0.002789587	0.040621194	-1.640399719
CRYAB	-1.049934996	11.71669346	-3.630865707	0.00279209	0.040625197	-1.641261703
GSTM5	-1.335494356	6.406348245	-3.6288689	0.00280308	0.040711753	-1.645038355
IFNAR1	0.538564406	8.34213937	3.628716456	0.002803921	0.040711753	-1.645326681
PCDHB5	-0.767392098	5.921200386	-3.625448218	0.002822009	0.040888558	-1.65150817
DDX56	0.598619497	8.774437158	3.624739988	0.002825944	0.040888558	-1.652847722
HENMT1	0.560376579	7.466893369	3.624163508	0.002829152	0.040906458	-1.653938085
BHMT2	-0.683464756	6.304436622	-3.623528272	0.00283269	0.040922091	-1.655139586
UBL3	-0.824380507	8.978209424	-3.623116166	0.002834988	0.040922091	-1.655919057
ESD	-0.531128253	10.8065355	-3.622908702	0.002836146	0.040922091	-1.656311461
ARPC3	0.729158724	8.85970935	3.622102785	0.002840647	0.040958575	-1.657835807
TOMM40	0.856328265	9.125119109	3.620021308	0.002852306	0.04109814	-1.661772835
ATP13A2	0.631879589	6.393726666	3.619074938	0.002857622	0.041146196	-1.663562873
PXMP2	-0.607922411	7.131552257	-3.618580955	0.002860402	0.041157671	-1.664497236
GUCD1	0.545333539	9.242511796	3.61787124	0.002864399	0.041167195	-1.665839657
MVP	0.768424676	8.902433423	3.617759567	0.002865029	0.041167195	-1.666050886
ANKRD6	-1.147483791	7.893877885	-3.616976526	0.002869447	0.041169179	-1.667532011
PDGFD	-1.807122302	8.872748738	-3.616439156	0.002872484	0.041169179	-1.668548453
GBGT1	0.717270728	6.919833471	3.616330412	0.002873098	0.041169179	-1.668754144
SLC25A15	0.615824897	6.197351066	3.614394338	0.002884066	0.041297842	-1.67241628
FPR1	1.53363414	7.21961837	3.612169297	0.002896724	0.04138834	-1.676625057
FDPS	0.511916253	7.385001385	3.612153596	0.002896813	0.04138834	-1.676654758
CSE1L	0.766516224	9.685011722	3.611882428	0.00289836	0.04138834	-1.677167688
PCOLCE	1.565165913	10.32045673	3.611186906	0.00290233	0.041414453	-1.678483316
MIPEP	0.648469671	6.898432933	3.610236358	0.002907765	0.041414453	-1.680281353
HCFC1R1	-1.099014473	10.31322044	-3.610092951	0.002908586	0.041414453	-1.680552619
LHFP	-1.121504587	10.67607976	-3.609897368	0.002909706	0.041414453	-1.680922582
RBPMS2	-0.864648085	8.121975774	-3.609817814	0.002910162	0.041414453	-1.681073065
XPO6	0.60094564	8.443641496	3.607929958	0.002920996	0.041491987	-1.68464413
HMMR	1.52940576	6.462853375	3.607732381	0.002922132	0.041491987	-1.685017867
METTL7B	0.98628662	5.683432145	3.607492727	0.002923511	0.041491987	-1.6854712
PRKDC	0.549777251	6.63103551	3.606889558	0.002926984	0.041511586	-1.686612164
DCUN1D5	0.531827838	7.841662096	3.604678752	0.002939749	0.04160737	-1.690794189
PARTICL	-0.573140478	5.531631798	-3.603728164	0.002945255	0.041656904	-1.692592363
GPI	0.697564354	9.243567547	3.602690167	0.00295128	0.041674296	-1.694555895
SH3BGRL	-0.989510425	9.860333535	-3.602394813	0.002952996	0.041674296	-1.695114605
FAS	0.640513809	5.565940523	3.602133848	0.002954513	0.041674296	-1.695608262
PDZRN4	-0.950798971	5.971340963	-3.601135655	0.002960325	0.041727921	-1.697496514
SLC35C1	0.555901754	7.65527109	3.600333647	0.002965003	0.041765502	-1.699013654
PES1	0.63416245	6.825984354	3.59914801	0.002971932	0.041813024	-1.701256507
ESYT2	-0.718648526	11.60983178	-3.598364796	0.002976518	0.041842542	-1.702738109
DMRTA1	-0.52684395	4.392774717	-3.597564726	0.00298121	0.041880147	-1.704251603
ERCC1	0.535069463	8.21230416	3.596778755	0.002985826	0.041910921	-1.705738432
SHC4	-1.833690453	7.533290211	-3.596504795	0.002987437	0.041910921	-1.706256687
NCLN	1.03292137	8.352946421	3.595763653	0.0029918	0.041943781	-1.707658717
RNY4	-0.947718591	8.456345231	-3.593895771	0.003002823	0.042069914	-1.711192243
SLC7A5	1.908193641	6.845948709	3.592866752	0.003008913	0.042126812	-1.71313888
SDPR	-1.922993978	7.659245161	-3.59122066	0.003018681	0.042232453	-1.716252876
MND1	0.786091097	5.28995334	3.588535177	0.003034686	0.042344886	-1.721333186
CLASP2	-0.735773112	7.317153355	-3.587407486	0.003041433	0.042390009	-1.723466531
CHIC2	0.566104289	8.712009816	3.586744116	0.003045408	0.042390009	-1.724721485
HK3	1.548835041	6.356090669	3.586139079	0.003049039	0.042390009	-1.72586609
RGS11	-0.877188933	7.358417288	-3.586043806	0.003049611	0.042390009	-1.726046327
SLC15A4	-0.588116873	9.01314725	-3.585963498	0.003050093	0.042390009	-1.726198253
CKMT2	-1.302244223	7.996483195	-3.585950778	0.00305017	0.042390009	-1.726222316
WWC3	-0.69846315	8.365453976	-3.583835598	0.003062901	0.042525434	-1.73022382
ENO1	0.869689529	12.79936384	3.582326586	0.003072017	0.042580935	-1.733078589
TPST1	0.540664603	8.199116523	3.582311091	0.003072111	0.042580935	-1.733107904
VRK1	0.563285636	6.192445427	3.576879788	0.00310515	0.043010154	-1.743383033
TICRR	0.681089797	4.906566509	3.57290453	0.003129558	0.043261053	-1.750903669
RECQL4	0.888405398	5.401436221	3.572729866	0.003130635	0.043261053	-1.751234111
UPP1	1.140402128	8.135981732	3.572573811	0.003131598	0.043261053	-1.751529345
FHL1	-1.597117835	11.73360927	-3.570895883	0.003141965	0.043375416	-1.754703779
SLC16A7	-0.646476649	6.06145412	-3.569572319	0.003150168	0.043459757	-1.757207805
FRMD8	0.76295925	7.334465914	3.568943673	0.003154071	0.043470342	-1.758397134
AP2A1	0.593723923	6.573288652	3.567196516	0.003164946	0.043547891	-1.761702564
TKT	0.84932291	9.354287234	3.566589815	0.003168731	0.043571096	-1.762850381
MT1F	1.807775891	8.297281024	3.564906394	0.003179257	0.043686903	-1.766035245
LAMB3	0.562269962	5.191230962	3.564007688	0.003184891	0.043735375	-1.767735512
FERMT1	0.615467023	5.193369852	3.562331075	0.003195428	0.043795234	-1.770907509
STOX2	-0.875405251	7.57253943	-3.56196567	0.00319773	0.043795234	-1.771598825
EMC3	0.561141406	9.985679554	3.561311694	0.003201852	0.043795234	-1.772836091
MAN1B1	0.685555316	9.082366704	3.561292428	0.003201974	0.043795234	-1.77287254
CLUHP3	-0.640086875	5.399465923	-3.560739771	0.003205462	0.043795234	-1.773918121
RRP12	1.013136547	6.785942151	3.56069086	0.003205771	0.043795234	-1.774010656
PDE3B	-0.583016212	6.076290501	-3.560624197	0.003206192	0.043795234	-1.774136777
KRT222	-1.254411742	5.566337431	-3.560343905	0.003207963	0.043795234	-1.774667066
RAB4A	-0.90655318	7.191929793	-3.559600838	0.003212663	0.04382689	-1.776072887
C9orf116	0.603375198	5.854530263	3.55774158	0.003224454	0.043958852	-1.779590459
HDAC5	-0.505861626	5.512231569	-3.557390808	0.003226683	0.043960379	-1.780254092
GABRA1	-0.524660117	4.106046873	-3.556919132	0.003229683	0.0439724	-1.781146468
C19orf24	0.84787713	7.241736456	3.556224433	0.003234107	0.043974959	-1.782460787
KCNE2	-0.648327352	5.036862143	-3.555367114	0.003239575	0.044004146	-1.784082774
CD300C	0.764821025	5.546403538	3.555223418	0.003240492	0.044004146	-1.784354636
CTSZ	0.727234019	8.30344412	3.552363285	0.003258807	0.044195036	-1.789765812
STK36	0.714595547	8.86673053	3.550045411	0.003273725	0.044281319	-1.794151079
FZD4	-0.604771617	10.32750808	-3.549718896	0.003275832	0.044281319	-1.794768825
ITGA8	-1.927483161	11.3521828	-3.549111045	0.003279759	0.044283753	-1.795918841
PLXNB1	-1.004523268	7.664574408	-3.548149135	0.003285982	0.044303139	-1.797738715
FTH1P3	0.730474196	9.245272199	3.545831298	0.003301025	0.044453268	-1.802123921
WDR4	1.023766568	7.211997778	3.545773946	0.003301399	0.044453268	-1.802232427
ZCCHC18	-0.532575692	5.78583083	-3.544917313	0.003306977	0.04449952	-1.803853126
UNG	0.681298966	6.070210482	3.544520129	0.003309566	0.044505523	-1.804604573
HNRNPAB	0.684251547	10.02940307	3.544029774	0.003312766	0.044519719	-1.805532296
C1orf112	0.749940602	6.358296942	3.543222883	0.003318039	0.04456173	-1.807058885
FBXO5	0.629546197	7.118464746	3.542629368	0.003321922	0.044585047	-1.808181779
CENPA	1.377276438	5.313870186	3.539849857	0.00334017	0.044772079	-1.813440446
ISOC2	0.697883159	7.839103592	3.538152821	0.003351361	0.044877146	-1.816651133
APOBEC3F	0.663238657	6.708695858	3.538005962	0.003352331	0.044877146	-1.81692898
TRAF5	-0.949038312	6.912846052	-3.537138354	0.003358069	0.04491945	-1.81857044
B4GALT7	0.592647701	8.588014223	3.534908735	0.003372859	0.045064786	-1.822788734
TUBG1	0.823906554	7.522552799	3.532672591	0.003387759	0.045234753	-1.827019366
PCDH7	-1.069032759	7.851464179	-3.530451431	0.003402625	0.045387873	-1.83122164
MFGE8	-0.813517911	13.27856928	-3.530234977	0.003404077	0.045387873	-1.831631155
GLA	0.617212259	8.736622743	3.528310775	0.003417014	0.045492373	-1.835271596
SLC39A1	0.661144948	9.424485473	3.528163164	0.003418008	0.045492373	-1.835550865
RAB11FIP2	-0.563486699	8.443625728	-3.52750713	0.003422431	0.045494356	-1.836792027
TPSAB1	-1.849389459	7.174765905	-3.527491136	0.003422539	0.045494356	-1.836822286
GRPEL2	0.560839694	7.932977214	3.525766051	0.003434199	0.045620132	-1.840086002
C15orf39	0.587017854	7.336955319	3.525318328	0.003437231	0.045631222	-1.840933055
SCARNA10	0.756265403	6.284562975	3.520337147	0.003471153	0.046006374	-1.85035697
MCM7	0.739266152	8.541945556	3.520193303	0.003472137	0.046006374	-1.850629108
YPEL5	-0.754194184	10.41168227	-3.519221833	0.003478794	0.046035821	-1.852467025
FBXO3	-0.534681223	6.772362613	-3.518395895	0.003484464	0.04608148	-1.854029606
MTMR11	-0.899463083	9.77734581	-3.516757473	0.003495738	0.046180974	-1.85712931
GMPPB	0.718088067	6.424860331	3.516422224	0.00349805	0.046180974	-1.857763561
RPL26L1	0.542056684	8.50238927	3.51579331	0.00350239	0.046200847	-1.858953388
PCNP	-0.635024072	10.73592943	-3.513791495	0.003516242	0.046333698	-1.862740563
TBC1D1	-0.638991621	6.080632653	-3.513693055	0.003516925	0.046333698	-1.862926798
FAM122A	-0.644392618	6.690673582	-3.511267813	0.003533784	0.046526284	-1.867515014
PGPEP1L	-0.545909552	4.978795087	-3.508586648	0.003552516	0.046743282	-1.872587364
RAB15	0.647357882	5.883183395	3.507026767	0.003563461	0.046857595	-1.875538397
TXNDC5	0.533128761	9.789037425	3.506380705	0.003568004	0.046867791	-1.876760635
WWP2	-0.503923234	6.131224124	-3.506274554	0.003568751	0.046867791	-1.876961453
CDCA2	1.323381338	5.069798923	3.505554156	0.003573825	0.046887109	-1.878324318
ARNTL	0.621883274	6.270155206	3.505035039	0.003577485	0.046887109	-1.879306393
CYB5R3	-0.520182705	12.20339539	-3.504945365	0.003578118	0.046887109	-1.879476041
ATP4A	-0.507748925	4.412334615	-3.504392759	0.003582019	0.046893737	-1.880521466
CNTFR	-1.155990891	5.712874097	-3.503086749	0.003591257	0.046949026	-1.882992187
DESI1	1.020401003	7.890365329	3.502837022	0.003593026	0.046949026	-1.88346462
FMO3	-0.863834989	6.08382526	-3.501573811	0.003601988	0.047036533	-1.88585436
GPT2	0.567860306	7.665133725	3.501194157	0.003604686	0.047038054	-1.886572584
ARPC1B	0.750035531	6.911729364	3.499586562	0.003616133	0.047132314	-1.889613808
NTN4	-0.821246435	8.00193756	-3.498974483	0.003620501	0.047146323	-1.890771724
HSD17B8	-0.583455577	6.853925291	-3.498551394	0.003623524	0.047146323	-1.891572112
CD300A	0.98989459	6.192878875	3.498481916	0.00362402	0.047146323	-1.891703548
JUNB	1.471982533	7.711025553	3.497028013	0.003634427	0.047252103	-1.894453991
CSAD	-0.930031081	8.225170965	-3.496296138	0.003639677	0.04726078	-1.895838519
HNRNPH3	-0.582473756	8.501740588	-3.496038525	0.003641527	0.04726078	-1.896325859
CCDC86	0.905018698	8.295388865	3.495759449	0.003643532	0.04726078	-1.896853801
SPRYD7	-0.526182551	6.947141641	-3.494107118	0.003655426	0.047347225	-1.899979585
CRELD2	0.763840442	10.14801753	3.492218964	0.003669065	0.04747114	-1.903551458
TMED3	0.813768205	10.85674766	3.490834695	0.003679096	0.047535208	-1.906170099
MGLL	-0.823470054	6.793949781	-3.487360832	0.003704393	0.047756318	-1.912741575
LIFR	-0.989212889	6.846363144	-3.486041783	0.003714045	0.047756318	-1.915236779
TPMT	0.665509153	8.032832629	3.486005637	0.003714309	0.047756318	-1.915305156
POMP	0.56679544	10.33760706	3.48575392	0.003716154	0.047756318	-1.915781319
RNF19A	-0.523309284	7.44950938	-3.485196816	0.00372024	0.047756318	-1.916835169
CA8	-0.74608948	4.373012315	-3.48501831	0.003721551	0.047756318	-1.917172841
RAB6B	-0.669547406	6.504279334	-3.484702302	0.003723871	0.047756318	-1.917770618
GTF2F1	0.574962251	8.320050358	3.484646339	0.003724282	0.047756318	-1.917876479
SSH3	-0.698154158	7.051468449	-3.484397554	0.003726111	0.047756318	-1.918347094
PKHD1L1	-0.525845142	5.248574464	-3.483783327	0.003730628	0.047784721	-1.919508993
RNY1	-0.790381814	7.931136673	-3.483325604	0.003733998	0.047798401	-1.920374839
FAM174A	-0.569420781	6.938769835	-3.482863623	0.003737403	0.047812504	-1.921248736
PAQR7	0.527237097	6.599666625	3.481727124	0.003745791	0.047860842	-1.923398567
ACTG1P4	0.50846228	5.850071658	3.480404453	0.003755578	0.047956378	-1.925900549
KLF12	-0.643128616	6.925510793	-3.479551916	0.0037619	0.047972742	-1.927513208
VPS9D1	0.661068501	6.976424162	3.479143749	0.00376493	0.047972742	-1.928285296
FBXL2	-0.787565157	7.766541532	-3.478986072	0.003766102	0.047972742	-1.928583556
N4BP2L1	-0.761326962	6.683039748	-3.477561059	0.003776704	0.048022865	-1.931279085
MFSD12	0.667739122	6.643678861	3.477524686	0.003776975	0.048022865	-1.931347888
TMEM56	-0.82771019	5.427075496	-3.474878582	0.003796744	0.04820853	-1.93635315
CDK2	0.733702407	7.604247038	3.474421516	0.00380017	0.04820853	-1.937217709
ZFHX3	-0.724276269	10.00406214	-3.474279221	0.003801237	0.04820853	-1.937486864
TMED9	0.781326242	9.812446189	3.473848801	0.003804466	0.04820853	-1.938301019
PFN2	-0.887269418	9.519351224	-3.473304746	0.003808552	0.04820853	-1.939330115
PKDCC	-0.898775226	8.022122453	-3.472962576	0.003811124	0.04820853	-1.939977337
ASAH1	-0.572740685	6.721731117	-3.472783013	0.003812474	0.04820853	-1.940316985
SPHK1	1.451981556	6.713660023	3.471948955	0.003818753	0.048258537	-1.941894617
NRAS	0.6291123	6.750471958	3.471168659	0.003824637	0.048273828	-1.943370551
SMARCC2	-0.536988497	7.681154177	-3.471045481	0.003825567	0.048273828	-1.943603543
GALNT12	-0.559815797	6.077958411	-3.470720702	0.003828019	0.048273828	-1.94421786
FJX1	1.110886874	6.723849303	3.470555955	0.003829263	0.048273828	-1.944529479
SDCCAG3	0.501630138	7.613815133	3.470172338	0.003832163	0.048281065	-1.945255086
PLS3	-0.780991557	11.59921104	-3.469116932	0.003840151	0.048348171	-1.947251368
MORC3	-0.592129069	6.194728664	-3.468853685	0.003842146	0.048348171	-1.947749291
GJC2	-1.237391034	6.501351967	-3.468504445	0.003844795	0.048352194	-1.948409868
CSMD2	1.023048039	6.280302928	3.467161985	0.003854992	0.048421782	-1.950949076
GIMAP7	-1.800153673	8.038644764	-3.466393085	0.003860845	0.048444328	-1.952403406
PHF1	-0.567500056	7.239772305	-3.466313236	0.003861454	0.048444328	-1.952554437
MT1M	1.361381899	9.079216435	3.465806962	0.003865313	0.048455148	-1.953512021
APP	-0.750372753	9.692602238	-3.465587982	0.003866984	0.048455148	-1.953926207
C1orf21	-0.906649814	6.18025885	-3.464763533	0.003873279	0.048504765	-1.955485588
GPR162	0.709966442	6.87948094	3.462571255	0.003890071	0.048611197	-1.959632071
SLIT3	-0.87759095	8.451279906	-3.462309156	0.003892083	0.048611197	-1.9601278
QARS	0.589399123	10.87986465	3.462126723	0.003893485	0.048611197	-1.960472852
APEH	0.510166175	9.061454763	3.461038064	0.003901858	0.04868646	-1.962531914
KDM5B	0.586350144	8.623714868	3.46015788	0.00390864	0.048741803	-1.964196658
RAPGEF2	-0.597642441	8.433811917	-3.458504097	0.003921417	0.048842459	-1.967324529
ALDH1B1	-1.545519754	8.316829352	-3.457231671	0.003931276	0.048906578	-1.969731096
DNAJC9	0.662910391	8.826458596	3.456670947	0.003935628	0.048931407	-1.970791599
KNTC1	0.927451068	7.324791997	3.456328765	0.003938287	0.048935156	-1.971438767
DCAF13	0.610182518	6.475213231	3.455104523	0.003947813	0.048980153	-1.973754165
PRDX5	0.587600914	10.71009565	3.454954079	0.003948985	0.048980153	-1.974038697
ARPC5L	0.984909285	8.228443763	3.452771975	0.003966027	0.049141751	-1.978165627
POGZ	-0.603339517	6.5153504	-3.449520195	0.003991561	0.049362187	-1.984315457
LRRC59	0.533434701	5.537533917	3.448727288	0.003997812	0.049362187	-1.985814994
PPP1R18	0.550205808	9.697714157	3.448676949	0.003998209	0.049362187	-1.985910194
ERCC6L	0.716609625	5.12454277	3.44815678	0.004002316	0.049369321	-1.986893926
SRF	-0.606543439	10.39764319	-3.447925996	0.004004139	0.049369321	-1.987330376
MFSD1	0.554305537	9.785481417	3.447236114	0.004009595	0.049407247	-1.988635057
TMEM55A	-0.755681035	7.695405664	-3.44493252	0.004027865	0.049573544	-1.99299147
ADRA1D	-0.645537626	4.787098891	-3.443524726	0.004039072	0.049623232	-1.995653759
ATP6V0B	0.642702467	9.335091071	3.443073989	0.004042667	0.049638026	-1.996506143
COLGALT2	-0.987122176	5.646985569	-3.442489407	0.004047334	0.049639776	-1.997611636
SEPW1	-0.66655134	10.74064535	-3.442457236	0.004047591	0.049639776	-1.997672475
USB1	0.506786898	8.712985373	3.442007817	0.004051183	0.049654498	-1.998522359
ALG14	0.616789398	6.55704649	3.440881989	0.004060195	0.049735597	-2.000651366
WDR60	-0.571862095	7.987972096	-3.439999073	0.004067277	0.049763062	-2.002320996
BRMS1	0.69147588	6.642374952	3.437993476	0.00408341	0.049865	-2.006113611
GINS3	0.874498877	6.491502049	3.435204583	0.00410595	0.050001083	-2.011387332
HAS2	0.742487774	5.470281	3.434061056	0.004115229	0.050055356	-2.013549668
SGCB	-0.676543818	7.337356658	-3.433467145	0.004120056	0.05008473	-2.014672705
MOCOS	1.140241281	6.206066503	3.431740298	0.004134124	0.050176224	-2.017937996
B3GALT2	-0.556460549	5.064194203	-3.431601284	0.004135258	0.050176224	-2.018200855
KLHL30	-1.149132833	6.826119612	-3.430225976	0.0041465	0.050229742	-2.020801377
ARHGEF4	-0.531147814	4.874407217	-3.428608473	0.004159761	0.05035528	-2.02385981
C22orf39	-0.633498852	6.622039106	-3.428370687	0.004161714	0.05035528	-2.024309422
HMGN1	0.508325867	10.73470016	3.427048027	0.004172594	0.050457523	-2.02681031
SCAMP3	0.567642156	8.187828274	3.426622221	0.004176103	0.050464852	-2.027615418
SNORD13	-1.178825532	9.20689427	-3.42638473	0.004178061	0.050464852	-2.028064461
FGF10	-0.507691553	4.64344395	-3.425673584	0.00418393	0.050490432	-2.029409073
IDE	0.544095899	6.662260261	3.425538979	0.004185042	0.050490432	-2.029663579
CSNK1D	0.864903545	7.748563262	3.424593025	0.004192865	0.050536914	-2.03145214
CHN2	-1.127875249	6.733121633	-3.424484508	0.004193763	0.050536914	-2.031657318
TMSB10	0.720132237	13.26377643	3.423697967	0.00420028	0.050543821	-2.033144454
CASP2	0.507458977	8.083008579	3.423534041	0.004201639	0.050543821	-2.033454392
FANCD2	0.791914086	5.308427648	3.421077261	0.004222067	0.050760146	-2.038099407
MEF2A	-0.620029665	6.638507048	-3.419767904	0.004232994	0.050832657	-2.040574947
LOC407835	0.584960454	7.317932086	3.419038612	0.004239093	0.050876471	-2.041953768
GPC4	-1.237753948	8.437864936	-3.417917626	0.004248485	0.050954159	-2.044073117
TYK2	0.602963025	9.367767082	3.417680481	0.004250475	0.050954159	-2.044521462
PIP4K2C	-0.514313647	7.314899337	-3.417228034	0.004254273	0.050956106	-2.045376854
HAGH	-0.576742155	8.562633819	-3.416863108	0.004257339	0.050956106	-2.046066776
OSMR	0.932934149	6.798244448	3.41678453	0.004258	0.050956106	-2.046215335
LEPR	-0.958177681	6.786059653	-3.415281591	0.004270653	0.051078087	-2.049056728
CCNE1	0.877382259	5.285758895	3.414431499	0.004277826	0.051127037	-2.050663853
CCDC151	1.0768541	6.882581004	3.414213204	0.00427967	0.051127037	-2.051076545
ZFAND2B	-0.520719491	8.436893908	-3.413919072	0.004282156	0.051127318	-2.051632604
TMEM104	0.712367164	5.482157423	3.413510429	0.004285612	0.051127779	-2.052405147
NUAK1	-0.781047562	9.516003961	-3.413243497	0.004287871	0.051127779	-2.052909782
FGL2	-1.344812769	11.3992565	-3.413041465	0.004289582	0.051127779	-2.053291722
HSPB6	-0.935686874	10.30617239	-3.411824152	0.004299904	0.051221402	-2.055593025
HIST1H4K	0.719966577	6.181748409	3.411191505	0.004305278	0.051256013	-2.056789017
SBDSP1	-0.766589066	8.53804022	-3.408494405	0.004328265	0.051447404	-2.061887663
WBP4	-0.597865371	8.450639379	-3.408260103	0.004330268	0.051447404	-2.062330585
ELOF1	0.505047787	7.688302663	3.408143435	0.004331265	0.051447404	-2.062551132
FKBP5	0.994856001	9.182660293	3.407744808	0.004334676	0.051458473	-2.063304685
NCKAP5L	0.599496822	7.425086754	3.407069022	0.004340463	0.051497735	-2.064582166
NAV1	0.636245052	8.913052818	3.40656724	0.004344765	0.051519341	-2.065530708
LINC00938	-0.53617629	8.800128612	-3.405916843	0.004350348	0.051556099	-2.066760174
WFDC1	-1.373676653	6.48421152	-3.403384231	0.004372157	0.051733298	-2.071547561
TBC1D10B	0.615722179	7.144357496	3.403122457	0.004374417	0.051733298	-2.072042382
E2F2	1.713614406	6.250316284	3.402908688	0.004376264	0.051733298	-2.072446461
P3H1	1.094395796	8.46676297	3.402226733	0.004382161	0.051733298	-2.073735522
NOXA1	-0.786412812	5.892066859	-3.401564907	0.004387891	0.051764649	-2.074986524
ATIC	0.624019758	10.15217122	3.400772495	0.004394762	0.051816264	-2.07648435
KBTBD7	-0.563078025	6.369227901	-3.398964038	0.004410483	0.051972111	-2.079902658
ADAMTS3	0.548230527	5.179248082	3.398454891	0.004414919	0.051994878	-2.080865022
RRP7A	0.832456532	7.401629924	3.397672429	0.004421746	0.052045752	-2.08234398
SHROOM3	-1.276223612	8.984479415	-3.396893533	0.004428552	0.052096327	-2.08381618
PYGB	-0.647119384	9.620053724	-3.396526986	0.004431758	0.052104526	-2.084508991
EME1	0.670075587	5.328824112	3.393347583	0.004459669	0.052402999	-2.090518232
MIF4GD	-0.642757629	7.874066508	-3.391864922	0.004472745	0.052497227	-2.093320451
CNIH4	0.501079997	9.672541392	3.390574006	0.004484161	0.052601486	-2.095760225
CPEB4	-0.517658429	6.201672475	-3.390023635	0.004489037	0.052610913	-2.096800388
LMCD1	-1.034717767	11.06035113	-3.389911361	0.004490032	0.052610913	-2.097012579
PANX1	0.573947989	6.888684925	3.389098399	0.004497246	0.05264707	-2.098549003
CCNI	-0.518709542	12.91647099	-3.388992214	0.004498189	0.05264707	-2.098749682
SELM	-0.695523193	11.33721817	-3.386845546	0.004517298	0.052743081	-2.1028066
PRNP	-0.693672563	11.0868543	-3.386482959	0.004520533	0.052743081	-2.103491829
ADHFE1	-1.467924219	7.551940713	-3.385853278	0.004526158	0.05276621	-2.104681812
EIF4G3	0.609858687	9.053888601	3.385362826	0.004530544	0.052787701	-2.105608672
TOR1AIP1	-0.788198389	9.715630108	-3.383315541	0.004548898	0.052942132	-2.109477566
GOLGA8A	-0.946120341	7.194404528	-3.381310918	0.004566941	0.053051803	-2.113265729
MRPL17	0.748659201	9.567060495	3.381244011	0.004567545	0.053051803	-2.113392162
ECHDC2	-0.94363124	10.63750971	-3.381133547	0.004568541	0.053051803	-2.113600903
GMPS	0.604949663	7.887852517	3.380192096	0.004577043	0.053095044	-2.115379931
PYM1	0.58133933	6.977634653	3.380154885	0.004577379	0.053095044	-2.115450247
PTK7	0.700177798	5.300284939	3.379716597	0.004581343	0.053111349	-2.116278456
NUDT22	0.542541634	7.691744757	3.37941842	0.004584042	0.053112978	-2.116841901
PSMD5	0.594020461	6.84267535	3.379049745	0.00458738	0.053122018	-2.117538557
NDC80	1.066999393	6.171422872	3.377104784	0.004605035	0.053267038	-2.121213741
ZNF593	0.80923933	8.508367752	3.376607436	0.00460956	0.053289695	-2.122153507
RHOG	0.67636481	9.758147324	3.374451709	0.004629226	0.053457522	-2.126226789
SLAIN1	-0.76432049	5.922966927	-3.371320737	0.00465794	0.053656164	-2.132142569
SPEN	-0.537267928	9.829544079	-3.371164857	0.004659374	0.053656164	-2.132437087
SLC26A10	-0.599217065	5.503485237	-3.370886802	0.004661933	0.053656164	-2.13296244
FAM117A	-0.629370444	5.679924672	-3.36907247	0.004678668	0.053818939	-2.13639035
SNORD14C	0.538685586	6.046149154	3.366636116	0.004701235	0.053984385	-2.140993317
SLAIN2	-0.587466631	6.4991732	-3.366276999	0.004704571	0.053984385	-2.141671777
KCNMA1	-1.29757404	8.816948722	-3.366198664	0.004705299	0.053984385	-2.141819771
ACTN1	-0.744858427	12.19179328	-3.36477364	0.00471856	0.054097993	-2.144511943
KDELR2	0.984394351	9.272999261	3.363304856	0.004732268	0.054225212	-2.14728672
SKA1	0.776433872	5.413575098	3.362680547	0.004738107	0.054258845	-2.148466124
EIF4A3	0.53625955	10.09991208	3.361006855	0.004753795	0.054351902	-2.151627891
NIP7	0.760501222	8.264562139	3.360604622	0.004757574	0.054365162	-2.152387734
FAM64A	1.244573023	6.07614444	3.359690672	0.004766169	0.054402941	-2.154114224
KCNA5	-1.932721998	8.790438511	-3.359582105	0.004767191	0.054402941	-2.15431931
SLC11A2	0.541604761	8.532560477	3.358912572	0.0047735	0.054402941	-2.155584067
CSRP2	-0.92487009	10.13981264	-3.358792921	0.004774628	0.054402941	-2.155810086
HS2ST1	0.527892024	6.140907844	3.357929367	0.004782779	0.054413607	-2.157441327
PRKAG2	-0.534628121	6.991577577	-3.357518264	0.004786664	0.054427984	-2.158217886
PLSCR4	-1.096595483	10.0310273	-3.354785366	0.004812571	0.054672564	-2.163380088
RNF180	-0.522280146	5.478521475	-3.350223059	0.004856135	0.055007054	-2.171997326
RPL23AP32	-0.81046255	8.411385701	-3.349526166	0.004862824	0.055052789	-2.173313549
SFXN1	0.769687484	6.238378848	3.3483945	0.004873706	0.055110673	-2.175450891
FAM150B	-1.585218815	6.516824753	-3.347759457	0.004879823	0.055110673	-2.176650257
CLIC1	0.690387716	10.8106171	3.347634027	0.004881032	0.055110673	-2.176887148
TPST2	0.654640142	8.32379081	3.346230032	0.004894587	0.05515742	-2.179538732
C10orf11	-0.694878948	7.349024079	-3.345655291	0.004900147	0.055174484	-2.180624167
STK10	0.729235245	6.399054942	3.344424913	0.00491207	0.055218902	-2.182947775
RBPMS	-0.807479766	7.621544963	-3.341837854	0.004937236	0.055471766	-2.187833345
RND3	0.714754674	8.923059309	3.340977968	0.004945629	0.055536014	-2.189457158
ADCY5	-0.792214625	5.889822309	-3.340685486	0.004948487	0.055538071	-2.190009476
SND1	0.750824061	9.499673866	3.340383266	0.004951442	0.055541213	-2.190580179
ULBP2	0.792630793	5.360759772	3.339890214	0.004956266	0.055565313	-2.191511237
MPV17	0.526065948	8.800769424	3.339232375	0.004962711	0.055607537	-2.192753459
GRIA2	-2.515960853	8.587090113	-3.338588397	0.004969028	0.055618287	-2.193969491
TMEM91	0.60217852	8.57303574	3.337864435	0.004976139	0.055667871	-2.19533654
TCEAL2	-1.423623765	10.04131789	-3.337275204	0.004981934	0.055673937	-2.196449164
REV1	-0.537686158	8.166111961	-3.337264038	0.004982044	0.055673937	-2.196470249
KAT2B	-0.816529048	8.566701431	-3.336729316	0.004987309	0.055702794	-2.197479934
CD27-AS1	-0.812043799	8.660911262	-3.336191451	0.00499261	0.055732027	-2.198495543
ABCE1	0.619478949	8.097467946	3.333966738	0.005014599	0.055925334	-2.202696185
TNFRSF11B	-1.684865748	9.914274497	-3.333823293	0.00501602	0.055925334	-2.202967028
GAS6	-1.27213309	10.86932499	-3.333169665	0.005022501	0.055945375	-2.204201153
MAMDC2	-1.912371304	8.295821174	-3.332024798	0.005033872	0.056015378	-2.206362753
PCED1B	-0.693843977	7.487582226	-3.331993734	0.005034181	0.056015378	-2.206421403
SH3PXD2B	0.714732845	7.734034546	3.330490698	0.00504915	0.056119051	-2.20925918
RBM17	-0.525927652	9.235789015	-3.330119006	0.005052858	0.056119051	-2.209960931
SLC25A23	-0.76594358	9.414712859	-3.329973637	0.005054309	0.056119051	-2.210235386
GALNT18	-0.792303323	8.375983093	-3.329450682	0.005059533	0.056132352	-2.211222709
TMEM208	0.586599497	7.977613473	3.329073218	0.005063307	0.056132352	-2.211935343
GZMK	-1.446081702	6.345506953	-3.328666943	0.005067372	0.056132352	-2.212702366
CNNM4	-0.613219754	5.225692642	-3.328496639	0.005069077	0.056132352	-2.213023888
PRPF39	-0.513679405	4.750017054	-3.32823199	0.005071728	0.056132352	-2.213523523
KIF24	0.70833292	5.066725154	3.326241385	0.005091711	0.056293496	-2.21728154
VCL	-0.595506112	11.28748757	-3.325650125	0.005097661	0.056299327	-2.218397736
CCDC136	-0.677580999	7.131594946	-3.324835723	0.005105869	0.056359994	-2.219935163
HOGA1	-0.626605995	5.64954125	-3.320936135	0.005145352	0.056643854	-2.227296438
ARMC6	0.573379305	6.29236694	3.320520797	0.005149576	0.056643854	-2.228080439
GREM1	-1.062044472	5.450998317	-3.319170902	0.005163326	0.056746536	-2.230628481
SSRP1	0.618364303	7.077506309	3.318691565	0.005168218	0.056746536	-2.231533253
POLR3B	0.570462366	7.337434035	3.317461436	0.005180792	0.056854535	-2.23385514
PSMB3	0.576409409	10.8796625	3.316922446	0.005186311	0.056885037	-2.234872472
MYBL1	-0.723766028	6.023903236	-3.316105608	0.005194686	0.056946819	-2.236414212
SYTL2	-0.986350191	7.267999377	-3.31543441	0.005201579	0.056992285	-2.237681046
CDH23	-0.592452068	5.49587567	-3.313529151	0.005221193	0.057152776	-2.241276971
CYTL1	-1.831318467	9.859899127	-3.313336543	0.00522318	0.057152776	-2.241640484
IPW	-1.046686172	6.519412802	-3.312216347	0.005234751	0.05717419	-2.243754629
PLEKHH2	-0.854319077	6.4970398	-3.312190312	0.005235021	0.05717419	-2.243803764
NIPA2	0.51060572	8.23668059	3.312121432	0.005235733	0.05717419	-2.243933759
HAND2	-0.859363099	6.896401164	-3.311954819	0.005237457	0.05717419	-2.244248203
NIFK	0.520273472	8.913205501	3.311264878	0.0052446	0.057222084	-2.245550293
VAMP2	-0.750257703	8.88419137	-3.310335928	0.005254233	0.057230419	-2.247303422
CREBZF	-0.611552389	7.138023381	-3.310301918	0.005254586	0.057230419	-2.247367605
TNIP2	0.72251815	6.882888791	3.310128249	0.005256389	0.057230419	-2.247695351
PDCL	-0.923120583	7.535402698	-3.309671252	0.005261137	0.057238295	-2.248557786
DAAM2	-0.761377941	7.648484106	-3.308781501	0.005270392	0.057272052	-2.250236879
GCAT	0.909155686	6.866592392	3.308699461	0.005271247	0.057272052	-2.2503917
C14orf169	0.511520702	7.264449809	3.305576268	0.00530387	0.057566256	-2.256285355
NELFE	0.537389172	7.013743408	3.304954738	0.005310386	0.05759715	-2.257458171
PDK4	1.381611592	10.12615954	3.304775735	0.005312264	0.05759715	-2.257795943
MIOS	0.794235792	8.339013931	3.30415814	0.005318749	0.057637367	-2.258961312
RFWD3	0.581794407	7.287504976	3.303568541	0.005324948	0.057667589	-2.26007384
PUS7	0.731097904	7.766280647	3.30310081	0.005329871	0.057667589	-2.2609564
PDIA4	0.951967468	6.452803943	3.301940521	0.005342102	0.057712731	-2.263145705
ZPLD1	0.528701419	4.762415373	3.301886777	0.005342669	0.057712731	-2.263247112
MYH10	-1.377992293	13.18506332	-3.301650679	0.005345161	0.057712731	-2.263692589
CSTF2	0.587432614	7.506268417	3.300725497	0.00535494	0.05772825	-2.265438228
MT1X	2.00324102	11.3031061	3.299440884	0.005368546	0.057844903	-2.267861979
BOP1	0.924895898	9.048385026	3.297743828	0.005386575	0.057991454	-2.271063799
NCALD	-1.037233506	8.115338237	-3.295623827	0.005409182	0.058192146	-2.275063407
EVA1C	-0.729584444	7.960991731	-3.295126301	0.005414501	0.058219204	-2.276002013
TYMP	1.494335933	8.625671078	3.29477026	0.005418311	0.058230013	-2.276673694
ALDH3B1	0.610332552	6.271512633	3.294165938	0.005424783	0.058269412	-2.277813751
MYRIP	-0.595168734	5.229163141	-3.292666931	0.005440872	0.058331859	-2.280641568
SLIT2	-1.02410798	9.270960555	-3.292312489	0.005444683	0.058331859	-2.281310194
ZBTB10	-0.575959274	5.451744968	-3.292054961	0.005447453	0.058331859	-2.281795996
IGF1R	-0.519445714	5.745750551	-3.29078426	0.005461145	0.058414852	-2.284193006
SPOCK1	1.39276102	9.672278488	3.290552707	0.005463644	0.058414852	-2.284629793
BOLA2	0.729868707	8.550409998	3.28909611	0.005479389	0.058439652	-2.287377367
TAGLN	-0.58079588	12.94858237	-3.28900675	0.005480356	0.058439652	-2.287545921
TMCO4	-0.518172207	5.891873288	-3.288022443	0.005491023	0.058496723	-2.289402557
P2RY11	0.716920717	6.093943384	3.287645172	0.005495117	0.058510317	-2.290114167
MIB1	-0.667630184	6.758229251	-3.287273187	0.005499157	0.058523318	-2.2908158
FAM92A1	0.539592725	6.767082943	3.286525818	0.005507282	0.058579764	-2.292225458
NINJ1	-0.545575136	9.793078422	-3.285330754	0.0055203	0.058658127	-2.294479487
RRM2	1.235278121	5.580212984	3.28480772	0.005526007	0.058688733	-2.295465969
PALLD	-1.135565036	11.59363923	-3.283362579	0.005541805	0.058826434	-2.298191547
NME2	0.540905745	6.950211813	3.282724198	0.005548799	0.058870573	-2.299395522
TRAPPC1	0.537638543	8.719980604	3.282040918	0.005556294	0.058919985	-2.300684152
COMMD9	0.614445963	8.362435562	3.281771642	0.00555925	0.058921244	-2.301191987
GSTM3	-1.135523577	8.525675533	-3.280959365	0.005568178	0.058968263	-2.30272386
TRIM23	-0.576942772	6.339741291	-3.280851344	0.005569367	0.058968263	-2.302927574
CASKIN2	-0.616532266	5.389423643	-3.278722883	0.005592835	0.059149141	-2.306941479
SNORA78	-0.605030144	4.994801487	-3.278527242	0.005594997	0.059149141	-2.307310413
WDR12	0.721773415	7.605735829	3.277075316	0.005611068	0.059288857	-2.310048353
RPA3	0.738242531	9.17058246	3.270683183	0.005682373	0.059950768	-2.322100966
C17orf62	0.631541466	8.127466344	3.269760199	0.005692744	0.059999206	-2.323841121
MVB12A	0.508153928	8.69135919	3.269211701	0.005698916	0.060033781	-2.324875215
PPIH	0.603715904	8.47713101	3.267582437	0.005717288	0.060179297	-2.327946812
SNORA73B	0.643941035	5.516754671	3.267307793	0.005720391	0.060179297	-2.328464576
FOSL1	1.135589983	6.224611523	3.267216342	0.005721424	0.060179297	-2.32863698
UAP1	0.846868822	8.598193555	3.266163996	0.005733331	0.060190292	-2.330620843
NTN1	-1.102420672	7.018640511	-3.266099184	0.005734065	0.060190292	-2.330743023
QSOX1	0.686690181	9.032307039	3.265655867	0.005739089	0.060212587	-2.331578738
OSCAR	1.124022278	5.743959614	3.264661189	0.005750378	0.060300552	-2.333453808
STT3A	0.579006419	9.375167876	3.264364359	0.005753751	0.060305464	-2.334013353
ALDH1A2	-1.220300617	7.186662392	-3.26263345	0.005773459	0.060462526	-2.337276149
PLCXD3	1.252450416	7.737407211	3.262536919	0.00577456	0.060462526	-2.337458106
RALGPS1	-0.627087961	6.220654498	-3.262110631	0.005779425	0.060482965	-2.338261641
IRF7	0.503109927	6.480148944	3.261068865	0.005791331	0.060546533	-2.340225288
PARP3	0.556800933	8.021950171	3.259794434	0.00580593	0.060668612	-2.342627412
SYNPO2	-0.844235828	5.509170146	-3.25775498	0.005829369	0.060833559	-2.346471322
TMEM45A	0.672021957	8.042134314	3.257270652	0.005834949	0.060833559	-2.34738414
PARD6G	-0.616818949	5.428388501	-3.256661615	0.005841974	0.060833559	-2.348531979
WRAP53	0.621226168	5.68491087	3.256157461	0.005847795	0.060833559	-2.349482132
LCE1A	0.504745179	4.607749465	3.25599139	0.005849714	0.060833559	-2.349795116
IGFBPL1	-0.64981577	5.033931724	-3.255966302	0.005850004	0.060833559	-2.349842396
LAMA3	-0.515577839	5.319099162	-3.255792382	0.005852014	0.060833559	-2.350170171
ASUN	0.617040238	7.194933614	3.255288595	0.005857841	0.060833559	-2.35111961
SESTD1	-0.61849633	9.174616848	-3.255012854	0.005861033	0.060833559	-2.351639267
PPAT	0.592052617	6.847800279	3.254387092	0.005868283	0.060833559	-2.352818554
NPW	0.896651454	5.078331197	3.254324986	0.005869003	0.060833559	-2.352935595
TXNDC16	-0.512058874	5.706882805	-3.25417157	0.005870782	0.060833559	-2.353224713
ROBO3	-1.028887826	7.203634772	-3.254089733	0.005871731	0.060833559	-2.353378937
FAM109B	0.58799515	6.850458514	3.253956806	0.005873273	0.060833559	-2.353629441
TACC2	-0.665568276	8.315075011	-3.253855052	0.005874454	0.060833559	-2.353821198
ABR	-0.63174413	8.855917914	-3.253502806	0.005878543	0.060845558	-2.354485008
SMDT1	-0.617551781	5.812062932	-3.249880961	0.005920754	0.061160505	-2.361310012
TSPYL4	-0.618039068	6.287136795	-3.2493109	0.005927425	0.061167101	-2.36238417
DCBLD1	0.504736183	6.664284088	3.249071402	0.00593023	0.061167101	-2.362835449
SLC4A2	0.650428917	7.83727879	3.248423467	0.005937826	0.061215033	-2.364056314
KRT17	-1.314515165	6.423409278	-3.247406478	0.005949767	0.061277288	-2.365972522
KCNN4	0.559113417	5.965630696	3.245766003	0.00596908	0.061403618	-2.369063378
PUM3	0.639684356	8.746623252	3.245611197	0.005970905	0.061403618	-2.369355045
GNL3	0.649829692	8.308594522	3.245242315	0.005975258	0.06141796	-2.370050042
HEG1	-0.646054244	8.783824723	-3.244751169	0.005981058	0.061447159	-2.370975378
MRPL14	0.591826075	8.929257779	3.244202403	0.005987545	0.061483385	-2.372009257
METTL13	0.504417398	7.948128296	3.240118523	0.006036045	0.061842722	-2.379702796
MAGEE1	-0.600616583	7.084253169	-3.240002197	0.006037432	0.061842722	-2.379921927
ZBTB40	-0.806145181	8.55832736	-3.239269872	0.006046172	0.061887745	-2.381301437
VCAN	0.828723772	12.39157146	3.23888512	0.006050769	0.061887745	-2.382026196
GLRX3	0.567442062	8.12871206	3.23851918	0.006055145	0.061891424	-2.382715514
UNC13C	-0.652967902	5.384079672	-3.238356526	0.006057091	0.061891424	-2.3830219
MIR30C2	-0.782023016	5.276873966	-3.237309839	0.006069627	0.061989019	-2.38499348
ADRM1	0.519355071	9.362088579	3.237043754	0.006072819	0.061991118	-2.385494676
DUSP14	0.752703389	7.896818302	3.236730712	0.006076575	0.061998982	-2.386084317
FAM180B	-1.265154118	6.035796124	-3.236004255	0.006085301	0.062057522	-2.387452641
NSFL1C	-0.544501231	8.307143413	-3.235364881	0.006092992	0.062105447	-2.388656912
CYP4B1	-1.01827004	5.478968205	-3.233669694	0.00611343	0.062240426	-2.39184971
DOK5	0.667597196	6.0067788	3.23285218	0.00612331	0.062292154	-2.393389399
NUP93	0.684946193	8.236583038	3.232451649	0.006128157	0.062310929	-2.394143734
FREM1	-1.396642525	6.722559695	-3.231582078	0.006138692	0.062387502	-2.395781405
TUFM	0.63952674	9.243952196	3.231297552	0.006142143	0.062392036	-2.396317244
AIG1	-0.717443411	8.22066952	-3.230885392	0.006147146	0.06241232	-2.397093446
PLEKHH1	-0.555377918	5.134509882	-3.229014999	0.0061699	0.062612722	-2.400615744
SLC39A14	1.617563423	9.033787914	3.228025854	0.006181967	0.062704533	-2.402478407
ZFAND1	-0.780651453	8.110532009	-3.227051014	0.006193883	0.062764072	-2.404314076
SRPK1	0.504607035	8.104021602	3.226218396	0.006204078	0.06280608	-2.40588189
GOLGA8B	-0.939203089	9.499307111	-3.225281091	0.006215575	0.062879635	-2.407646779
ANKRD46	-0.928081776	8.231026446	-3.225132425	0.006217401	0.062879635	-2.407926704
HAUS8	0.505336065	6.228705021	3.22443859	0.006225928	0.062904593	-2.409233116
DEF6	0.743708952	6.516736259	3.223836147	0.006233341	0.062948862	-2.410367423
SRI	-0.507554985	7.796578807	-3.223589746	0.006236376	0.06294889	-2.410831352
FBXL3	-0.714701281	6.6628551	-3.222519899	0.006249569	0.063051406	-2.41284564
NOSTRIN	-1.93026543	6.632205505	-3.221732647	0.006259295	0.063075123	-2.41432782
SEPP1	-2.327462762	8.798185174	-3.22154434	0.006261623	0.063075123	-2.414682345
BRCA2	0.607562359	4.228011863	3.221388592	0.00626355	0.063075123	-2.414975571
SH3BGR	-0.667904752	6.158605288	-3.220512594	0.006274397	0.063117883	-2.416624772
STIL	0.848224501	6.687239639	3.219598248	0.00628574	0.063198543	-2.418346123
GOT2	0.720351435	9.592800138	3.219164477	0.006291127	0.063198543	-2.419162724
TPI1	0.86074263	10.92649314	3.217555817	0.006311149	0.063334168	-2.422191025
LTBR	0.612078329	8.321242018	3.215885723	0.006332003	0.063482076	-2.425334812
PNP	1.718987664	8.002667333	3.213753857	0.006358723	0.063657743	-2.429347591
FURIN	0.840125269	6.785177671	3.211867032	0.006382465	0.063764059	-2.4328989
CARD6	0.531137702	5.436980537	3.211689937	0.006384698	0.063764059	-2.43323221
MCM3	0.640781148	9.570153985	3.211355905	0.006388912	0.063775467	-2.433860885
CXCL8	1.97554666	6.566984703	3.210549409	0.006399097	0.063846445	-2.435378749
SNORA3A	0.510828169	5.238901784	3.209907582	0.006407214	0.063896731	-2.436586669
RABL6	0.541406891	7.085354916	3.209287827	0.006415062	0.063944283	-2.437753025
SLFN11	0.533775052	9.087501726	3.208687062	0.006422679	0.063989484	-2.438883618
MSN	0.616882554	11.59832985	3.208412689	0.006426161	0.063993464	-2.43939996
MSL3	0.636044854	7.798133961	3.207964912	0.006431847	0.064019382	-2.440242621
ZNF598	0.509542221	8.061123268	3.207349417	0.00643967	0.064039822	-2.441400885
YIF1B	0.941270444	8.51003186	3.206765131	0.006447106	0.06406656	-2.442500396
FAM20B	-0.535424258	9.90883665	-3.206622033	0.006448929	0.06406656	-2.442769676
TACC1	-0.51410221	10.26578811	-3.205472063	0.006463593	0.064120202	-2.444933619
HAMP	0.776734861	5.880226005	3.204522241	0.00647573	0.064157208	-2.446720875
THOP1	0.935292917	7.195661103	3.204358946	0.006477819	0.064157208	-2.447028138
PTGR1	0.805184681	8.010185217	3.204213258	0.006479683	0.064157208	-2.447302267
ACLY	0.51836405	9.587181706	3.203847468	0.006484366	0.064172975	-2.447990543
ARHGDIA	0.572699437	9.998849753	3.203331824	0.006490974	0.064194234	-2.448960771
WDR25	0.509492603	6.677143574	3.202702359	0.006499049	0.064221197	-2.450145138
BCL2L12	0.704090976	7.181596588	3.202502757	0.006501611	0.064221197	-2.450520694
CDKN1B	-0.714312029	8.477070131	-3.202080694	0.006507033	0.064244191	-2.451314807
MYH11	-1.641130489	12.4037232	-3.200677002	0.006525098	0.064361338	-2.453955774
TEK	-1.562789288	8.017836048	-3.200362015	0.006529159	0.064370811	-2.454548387
GRINA	0.592362649	8.693813558	3.199379654	0.006541839	0.06443306	-2.456396549
RECK	-0.654937549	8.305806959	-3.199151887	0.006544783	0.06443306	-2.456825048
HSPD1	0.681382959	10.22104056	3.196060883	0.006584859	0.064655196	-2.462639846
FAM26E	-0.513523559	6.205521354	-3.19594543	0.006586361	0.064655196	-2.462857025
DNAJB6	-0.555387731	9.495318135	-3.195396188	0.00659351	0.064667472	-2.46389019
FAAP100	0.668628538	8.943224588	3.195137354	0.006596881	0.064669991	-2.46437707
COLGALT1	0.888534568	10.02179582	3.192360946	0.006633153	0.064899373	-2.469599351
CPT1C	0.697260646	6.544969376	3.192248037	0.006634632	0.064899373	-2.469811715
EXD3	-0.544302279	5.600564801	-3.191912638	0.006639029	0.064899373	-2.470442549
MYO19	0.62093194	5.181190976	3.191509665	0.006644314	0.064899373	-2.471200466
CC2D2B	-0.573851954	4.866214792	-3.191487079	0.006644611	0.064899373	-2.471242944
RASL11B	-1.409713986	8.220471457	-3.189712691	0.006667936	0.064998292	-2.47458011
MCF2	-0.744466932	5.388004701	-3.186990699	0.006703877	0.065317975	-2.479699065
RBM20	-1.276144585	8.08621521	-3.186306239	0.006712945	0.065355727	-2.480986177
DUSP26	-1.431856901	8.923328631	-3.186223109	0.006714047	0.065355727	-2.481142498
LMBRD1	-0.72354564	10.19657416	-3.184365074	0.006738729	0.065474039	-2.484636323
ERRFI1	0.738451073	10.1938275	3.184182838	0.006741154	0.065474039	-2.484978984
MKI67	0.88540527	5.121765413	3.183648209	0.006748275	0.065474039	-2.485984244
ECE1	0.700704352	6.005655725	3.182032303	0.006769844	0.065576973	-2.489022504
RNF146	-0.630918288	7.341247757	-3.182010149	0.006770141	0.065576973	-2.489064157
ADSL	0.540293579	9.937806746	3.181907132	0.006771518	0.065576973	-2.489257845
TMED10P1	0.552850748	10.82704606	3.181269996	0.006780043	0.065628924	-2.490455746
RPL34	0.878998001	8.134993728	3.181014217	0.006783469	0.065631485	-2.490936639
ANKRD52	0.525410678	5.960129845	3.178061	0.006823145	0.065914548	-2.49648867
ALG8	0.554796277	7.606719523	3.176901581	0.006838785	0.065940351	-2.498668208
INMT	-1.682154842	8.841881705	-3.176519201	0.006843951	0.065940351	-2.499387006
GAR1	0.687404752	7.666475842	3.176511389	0.006844056	0.065940351	-2.499401692
C10orf128	-1.052575113	6.066206037	-3.17643771	0.006845052	0.065940351	-2.499540191
BEX2	-1.291042487	6.767099593	-3.176282465	0.006847151	0.065940351	-2.499832017
PPP1R3C	-1.237358928	11.00954648	-3.175802672	0.006853641	0.065972257	-2.500733911
PATE3	0.720540771	6.012699459	3.17351851	0.006884625	0.066209108	-2.505027351
LRRC25	0.7511832	5.894647159	3.169357734	0.006941422	0.066631875	-2.512847246
ARPC4	0.547309548	8.785404017	3.168474621	0.006953537	0.066689392	-2.514506839
HYI	-0.701862447	6.461833572	-3.168452713	0.006953838	0.066689392	-2.514548009
P3H4	1.055294068	8.167167033	3.167463464	0.006967434	0.066788937	-2.516406991
PIK3C2A	-0.696035383	7.61099009	-3.166931665	0.006974754	0.066810412	-2.517406313
SERPINB8	0.670876151	5.927140556	3.166785201	0.006976772	0.066810412	-2.517681534
NAAA	-0.503940651	7.108948112	-3.166599697	0.006979328	0.066810412	-2.518030113
TCEAL1	-0.906006329	7.96105978	-3.165836588	0.006989852	0.066846703	-2.519464042
RAB9BP1	-0.503855138	5.149624659	-3.165528481	0.006994106	0.066846703	-2.520042981
MARCKS	0.863952554	10.71686151	3.164917311	0.007002551	0.066846703	-2.521191364
PIEZO1	0.791800286	9.679530084	3.164692852	0.007005655	0.066846703	-2.521613114
TUBGCP2	0.51570572	7.683996874	3.163877866	0.007016938	0.066911042	-2.52314441
FAM181B	-0.593055669	5.515817693	-3.163740349	0.007018844	0.066911042	-2.523402789
AMHR2	-0.525701739	4.566953832	-3.161807156	0.007045686	0.06713611	-2.527034898
GADD45B	1.347968022	9.313563417	3.160770649	0.00706012	0.06718521	-2.52898219
TMEM14A	-0.599689783	8.507371141	-3.160555128	0.007063125	0.06718521	-2.52938708
HEATR1	0.649819336	7.766507868	3.16050801	0.007063782	0.06718521	-2.5294756
ASTN2	-0.540244838	5.687968118	-3.159100927	0.007083434	0.067302169	-2.532118942
HES4	-0.607820914	9.678385143	-3.158931532	0.007085804	0.067302169	-2.532437158
SLC38A5	1.145270199	6.608300049	3.156764985	0.007116179	0.067467226	-2.53650692
MANSC1	-0.543550937	7.470806771	-3.155470379	0.007134391	0.067599861	-2.538938614
SUSD3	-0.565957483	6.162010454	-3.154780805	0.007144111	0.067639389	-2.540233809
FADS1	0.632330861	8.090519453	3.151746877	0.007187032	0.067871513	-2.54593188
PRR11	1.171721562	5.477891482	3.150883554	0.007199292	0.067923392	-2.547553175
GOLGA8O	-0.917722476	5.987810234	-3.150782341	0.007200731	0.067923392	-2.547743247
CNKSR3	-0.84718945	8.414287221	-3.150584087	0.00720355	0.067923392	-2.548115553
TM7SF2	-0.595219234	6.31724057	-3.149954875	0.007212504	0.067929577	-2.549297145
CDR2L	0.505794763	9.304179865	3.149620534	0.007217266	0.067929577	-2.54992499
GPRASP2	-0.582630496	7.21062263	-3.149502522	0.007218948	0.067929577	-2.550146597
IL27	0.559099718	4.278719396	3.147355914	0.007249606	0.068067497	-2.554177402
LRRC45	0.530413616	5.635008121	3.147251831	0.007251096	0.068067497	-2.554372834
APEX2	0.648572014	8.010310858	3.146108052	0.007267487	0.06812408	-2.55652042
NBEA	-0.688382512	6.319042633	-3.144093942	0.007296441	0.068302981	-2.560301916
CACNA2D2	-0.54447606	5.185045924	-3.140092614	0.007354304	0.068752481	-2.5678135
BTK	0.618558646	5.940770129	3.139923297	0.007356762	0.068752481	-2.568131327
PZP	-0.523020815	5.145361436	-3.139630506	0.007361016	0.068752481	-2.568680922
BCL11B	-0.573110452	5.091796161	-3.138592372	0.007376116	0.068862542	-2.570629544
SNORA73A	0.770626327	5.245772954	3.137384458	0.007393725	0.068961015	-2.572896744
DHX37	0.691382055	6.709335068	3.137309966	0.007394812	0.068961015	-2.573036559
CAD	0.754570232	6.912930864	3.137185585	0.007396628	0.068961015	-2.57327001
NT5M	0.516860391	4.954369616	3.136371374	0.007408525	0.068979018	-2.574798172
AGPAT5	0.620311381	6.762269429	3.135968398	0.007414421	0.068994932	-2.575554481
TRAF7	0.542734047	5.717033989	3.135800367	0.00741688	0.068994932	-2.575869841
POLA1	0.506721182	6.705466216	3.134572335	0.007434881	0.069100464	-2.578174535
ABRACL	0.635336962	8.153853715	3.133190793	0.007455184	0.069136488	-2.580767183
RSRP1	-0.668856864	8.80997203	-3.132957304	0.007458621	0.069136488	-2.581205343
HSPA4L	-0.692105255	6.310922106	-3.13277206	0.007461348	0.069136488	-2.581552963
CDC14B	-0.732337514	7.574633983	-3.13276238	0.007461491	0.069136488	-2.581571129
FXYD6	-1.687594305	6.573333376	-3.131768372	0.007476145	0.069205171	-2.583436391
AGPS	0.673580269	7.426963049	3.128956546	0.007517753	0.069528334	-2.588712379
LINC00298	-0.515050891	4.85156491	-3.128674964	0.007521933	0.069536013	-2.589240694
HSPA1A	-0.857087708	9.791960371	-3.122938769	0.007607577	0.070202718	-2.600001753
CPE	-1.066594699	11.41923287	-3.121458907	0.007629829	0.070376779	-2.60277753
BMPR2	-0.64414322	9.344529124	-3.120189842	0.007648962	0.070490636	-2.605157776
SNAI1	0.582685731	4.915753576	3.119571751	0.007658298	0.070545364	-2.606317014
HOPX	-0.817091937	5.605128335	-3.117163079	0.007694789	0.070841613	-2.610834209
SPIN1	-0.721608093	8.021518278	-3.116662484	0.007702395	0.070857257	-2.61177296
ATP1A2	-2.219422023	7.160343425	-3.115609083	0.007718424	0.070973266	-2.613748302
VGLL3	-0.969155123	6.874613153	-3.114831921	0.007730271	0.071019296	-2.615205582
RPL36A	0.608584591	5.518856592	3.114118528	0.007741161	0.071034867	-2.616543241
PTRH1	0.827177546	6.905122948	3.114082399	0.007741713	0.071034867	-2.616610985
AMT	-0.998227242	8.555217228	-3.114048627	0.007742229	0.071034867	-2.616674309
SNTA1	-0.670074248	7.87541384	-3.113234413	0.007754679	0.071086271	-2.618200958
COMP	-2.319891975	7.876437584	-3.110459021	0.007797267	0.071398821	-2.623404399
MEPE	0.550639465	5.032705015	3.109928376	0.007805436	0.071398821	-2.624399204
NNMT	1.053546	10.21801592	3.109675182	0.007809337	0.071398821	-2.624873862
IL6	3.292920476	7.598415187	3.10843979	0.007828397	0.071478019	-2.627189745
ATAD3A	0.938989748	7.375259075	3.107292261	0.007846144	0.071565287	-2.629340805
SLC25A19	0.665124852	7.261814236	3.107089065	0.00784929	0.071565287	-2.629721688
NCKAP1	-0.547515402	8.381965632	-3.106823425	0.007853406	0.071565287	-2.630219613
BMS1	0.622897412	8.187927877	3.106481359	0.007858708	0.071565287	-2.630860786
PRELP	-1.300267348	7.424327768	-3.10634801	0.007860777	0.071565287	-2.631110735
NUDT1	0.571546914	7.563298728	3.106326156	0.007861116	0.071565287	-2.631151697
DHDDS	0.532885072	7.155085414	3.105984845	0.007866412	0.071565287	-2.63179144
COL18A1	-0.737816565	9.967824828	-3.105665773	0.007871366	0.071565287	-2.63238949
FAXDC2	-0.673308485	6.848202408	-3.105637234	0.007871809	0.071565287	-2.632442982
PMEPA1	-0.803096733	8.977635388	-3.105597719	0.007872423	0.071565287	-2.632517046
SURF4	0.690465885	9.666222305	3.105275618	0.007877428	0.071579447	-2.633120762
LYPLA2	0.599439894	6.673656444	3.105027854	0.00788128	0.071583122	-2.633585143
SV2C	0.649890143	4.362494703	3.10416999	0.007894632	0.071660103	-2.635192984
MRI1	-0.555822193	8.368452266	-3.104039931	0.007896658	0.071660103	-2.63543674
TRMT1	0.617814693	8.037173751	3.102612009	0.007918938	0.071736874	-2.63811285
SMAD3	0.688902462	8.817474457	3.098866181	0.007977682	0.072206019	-2.645132184
SCO2	0.967012153	8.065819597	3.098451831	0.007984206	0.072232065	-2.645908563
ZNF704	-0.923826251	7.739160237	-3.097258067	0.008003033	0.07227794	-2.64814527
MTHFD1L	0.751089874	8.381487409	3.095504068	0.008030776	0.072433973	-2.651431439
ANKMY2	-0.655440169	7.841832195	-3.094675903	0.008043908	0.072520915	-2.652982938
PTPRM	-0.754232727	8.940130095	-3.093711144	0.008059233	0.072627542	-2.65479026
PLCH2	-0.505939988	5.840629341	-3.091817241	0.008089402	0.072867785	-2.658337946
HAND2-AS1	-1.134373421	7.298092547	-3.090776052	0.008106035	0.072985948	-2.660288183
SEC61A1	0.698940893	10.89279189	3.089229117	0.00813081	0.073145581	-2.663185547
AHNAK	-0.611683602	10.78912397	-3.087712068	0.008155179	0.073255759	-2.66602673
SUMF2	0.511798849	9.947774512	3.087130457	0.008164541	0.073255759	-2.667115936
SIGLEC9	0.613282777	5.519642835	3.087065931	0.00816558	0.073255759	-2.667236776
GZMA	-1.452724263	6.599662293	-3.086930987	0.008167754	0.073255759	-2.667489486
DNPH1	0.618464816	7.061044684	3.085625836	0.00818881	0.073339958	-2.669933563
LONRF1	-0.62633253	7.09364607	-3.085473497	0.008191271	0.073339958	-2.67021883
NDE1	0.568724631	7.997696576	3.084784796	0.008202407	0.073370557	-2.671508448
NMB	0.57797115	6.94384094	3.084626873	0.008204962	0.073370557	-2.671804158
SCARA5	-3.089232248	7.35834069	-3.084606641	0.00820529	0.073370557	-2.671842043
CFB	0.810840729	9.341941363	3.083857336	0.008217427	0.073422783	-2.673245084
SOD3	-1.02585529	9.234965727	-3.083373355	0.008225275	0.073422783	-2.67415129
LRCH2	-0.58646899	7.52615521	-3.081682537	0.008252754	0.073604781	-2.677317015
MAP2K2	0.636245282	8.317473776	3.079577783	0.008287087	0.073815866	-2.681257392
ZBED5	-0.518127739	9.541378449	-3.078629421	0.008302603	0.073890674	-2.68303272
MRAP2	-1.574364325	9.824405231	-3.078404707	0.008306284	0.073891759	-2.68345337
TUBG2	-0.66775231	8.339563985	-3.07761551	0.008319223	0.073964676	-2.684930663
CEMIP	1.976861793	6.786307371	3.077470371	0.008321605	0.073964676	-2.685202341
FRMD7	-0.770988633	4.94289541	-3.076968993	0.008329838	0.074004985	-2.686140833
SNORA70C	-0.516151212	5.678032844	-3.075650973	0.00835152	0.074103682	-2.68860782
SRRD	0.555638027	6.744947286	3.07495426	0.008363004	0.074159497	-2.689911822
DDAH2	-0.566313296	7.292350075	-3.074188514	0.008375644	0.074222576	-2.691344976
ZHX3	-0.544697708	7.873637144	-3.073320655	0.008389992	0.074318007	-2.692969176
LURAP1L	-0.65110983	6.228976682	-3.071697897	0.008416887	0.074504057	-2.696005988
GPR20	-0.659073593	5.719188219	-3.071556105	0.008419241	0.074504057	-2.696271325
[truncated: 946 more rows]
