# Supplementary material for: Identification of the Hub Gene LDB3 in Stanford Type A Aortic Dissection Based on Comprehensive Bioinformatics Analysis
Source: J Cell Mol Med. 2025 Mar 18;29(6):e70471. doi: 10.1111/jcmm.70471 (PMC11916769; doi:10.1111/jcmm.70471)
Supplement: Supplementary file 1 — Data S1 [file JCMM-29-e70471-s001.zip › Supplementary File 6.csv]

Supplementary File 6. Differentially expressed genes in dataset GSE190635.
Gene.Symbol	logFC	AveExpr	t	P.Value	adj.P.Val	B
MORN3	-2.11934145	4.66888735	-10.10539874	7.99E-06	0.108729033	0.579065032
LIFR-AS1	3.018938	2.8999388	9.805153449	1.00E-05	0.108729033	0.52358583
LOC101929680	-2.43421715	4.24982715	-8.14638424	3.88E-05	0.152087589	0.134225046
MBL2	-3.269184165	1.820918543	-8.131662064	3.94E-05	0.152087589	0.130009651
LINC00494	-1.731693875	3.722306063	-8.103256906	4.04E-05	0.152087589	0.121832063
LOC100507468	-2.642841125	4.223049163	-8.060084415	4.19E-05	0.152087589	0.109290261
MYCBPAP	-2.033638875	3.190871675	-7.288677801	8.58E-05	0.242550917	-0.139782033
OR51M1	-2.52199805	5.280732925	-7.230797378	9.08E-05	0.242550917	-0.160549853
LOC105370737	3.7552658	2.508550425	7.128525548	1.00E-04	0.242550917	-0.198022074
LOC100507065	-2.950098325	3.710088463	-6.964017753	0.000118	0.256956184	-0.260445441
LOC100505784	2.97354255	3.301707725	6.72150493	0.000151	0.298656053	-0.357545765
MIR7111	-2.575763	5.097051825	-6.534397924	0.000183	0.332396932	-0.43684138
TMEM92	-1.623521425	5.5377535	-6.383650209	0.000215	0.359804752	-0.503660568
AZU1	-2.894851125	3.798970038	-6.212871294	0.000258	0.377917564	-0.582675498
LCTL	-3.0865284	3.3726258	-6.195898263	0.000263	0.377917564	-0.590727118
HMMR-AS1	-3.282984785	2.718201307	-6.145839471	0.000278	0.377917564	-0.614687662
NEUROD4	-1.889737275	4.778262563	-5.965472272	0.000339	0.434156966	-0.703728665
TSPAN16	-1.151278692	5.524295713	-5.853929841	0.000385	0.464788221	-0.760981706
SPATA31C2	-2.19795985	2.736194325	-5.786164601	0.000415	0.475533546	-0.796607657
LOC389895	2.89402704	3.15149408	5.644460717	0.000489	0.512072169	-0.873222855
ASIC5	-3.20583983	3.15131516	-5.595407545	0.000517	0.512072169	-0.900426989
LOC101927623	-2.23521955	3.854560875	-5.567612951	0.000534	0.512072169	-0.916000117
LINC00445	-1.9376124	4.13422005	-5.548330116	0.000547	0.512072169	-0.926872139
DPEP1	-2.610040425	4.729924163	-5.515664772	0.000568	0.512072169	-0.945417374
KCNAB2	-0.976756138	6.155985519	-5.484803739	0.000589	0.512072169	-0.963087015
KNDC1	-1.496885733	4.965431858	-5.429745607	0.000629	0.512072169	-0.994973282
LINC00961	1.891238775	6.270825888	5.412934665	0.000641	0.512072169	-1.004802478
LOC100134445	-1.206343075	8.672694338	-5.33706458	0.000702	0.512072169	-1.049712617
NEK2	-2.681676275	5.046436825	-5.33476275	0.000704	0.512072169	-1.051089319
LOC100507534	-2.930845255	3.029753348	-5.332339665	0.000706	0.512072169	-1.052539452
PNPLA6	-0.99617805	6.734995525	-5.292930993	0.00074	0.519612763	-1.076255244
IPO11	2.12843525	4.14196345	5.233759395	0.000795	0.540731043	-1.112331597
LINC01300	-2.0427377	2.7846153	-5.13977075	0.000892	0.573925964	-1.170805862
RGS7	-1.101574095	3.734817786	-5.124632446	0.000909	0.573925964	-1.180360008
TNFRSF13C	1.56066585	4.980856675	5.111720282	0.000923	0.573925964	-1.188539259
OR8D1	-1.36966185	5.275644425	-5.052273216	0.000994	0.588954781	-1.226555604
KANK2	1.1089188	8.530038925	5.045833177	0.001001624	0.588954781	-1.230709653
CYP17A1	1.126727598	3.227110601	4.954371639	0.001122624	0.635647435	-1.290466014
FGA	-1.65719508	4.133007818	-4.942499211	0.001139467	0.635647435	-1.298327828
LINC01268	2.2060446	5.308215875	4.912973769	0.001182562	0.643195483	-1.317984809
KNOP1	-0.91157075	7.365992208	-4.813824831	0.001340797	0.705102389	-1.385105742
BMPER	-1.876069025	5.507431263	-4.797768784	0.001368526	0.705102389	-1.396137775
LOC101927843	-2.651303437	2.910167156	-4.774894846	0.001409115	0.705102389	-1.411933261
MIR2682	-1.295964634	3.100649708	-4.760801812	0.001434773	0.705102389	-1.421711451
EIF3C	-1.38747135	6.514562025	-4.72928983	0.001494006	0.705102389	-1.443703717
RAPSN	-1.704837775	4.903366713	-4.72270548	0.001506716	0.705102389	-1.4483214
CCK	2.44781155	4.683034975	4.714229953	0.001523249	0.705102389	-1.454276846
TSACC	-1.41413025	5.584550975	-4.690769118	0.001570054	0.71162687	-1.470829316
ICK	1.724181488	6.822160944	4.65527823	0.001643858	0.719816184	-1.496058314
HDAC6	-0.900154425	5.961546971	-4.629059015	0.001700802	0.719816184	-1.514843208
KRT3	-2.8118039	3.8187683	-4.627071549	0.001705205	0.719816184	-1.51627224
LOC101928896	-1.365449405	4.91895771	-4.608014231	0.001748059	0.719816184	-1.530011456
CEL	1.813765875	4.47604555	4.596055193	0.001775548	0.719816184	-1.538667118
NCR3	-1.37924075	3.738171767	-4.583799248	0.001804208	0.719816184	-1.547564852
ATAD3C	-2.038537525	4.167143338	-4.577252327	0.001819723	0.719816184	-1.552329162
LOC100506813	-1.13660105	6.042271725	-4.548600456	0.001889348	0.734011556	-1.573272345
LOC285627	-2.579759925	3.302307763	-4.509867124	0.001988107	0.758828899	-1.601825381
SPANXB1	2.49274925	3.52593135	4.465243273	0.00210888	0.766057902	-1.635065641
PRO2958	-2.420072664	3.279949093	-4.46148979	0.002119395	0.766057902	-1.637878509
PRR18	2.1047066	4.45128235	4.458670163	0.002127332	0.766057902	-1.639993272
CTNND2	-1.45014915	4.04904095	-4.451418714	0.002147892	0.766057902	-1.645438787
F13B	-2.58494167	1.981958965	-4.411310971	0.002265568	0.79472089	-1.675735577
LOC729870	-0.98189085	5.576102725	-4.39149015	0.002326285	0.79472089	-1.690819333
KRT76	-1.15006225	2.8941533	-4.374345543	0.002380226	0.79472089	-1.703926092
HAGLROS	2.762647825	3.867971663	4.318451196	0.002565698	0.79472089	-1.747041697
KRT16	-2.655130175	4.316146238	-4.317212288	0.002569982	0.79472089	-1.74800406
DPP10-AS3	2.4910396	3.55240165	4.312621472	0.002585925	0.79472089	-1.751572668
SYNGR3	-1.733915825	3.730496238	-4.307828757	0.002602683	0.79472089	-1.755302486
FAM138E	2.732871525	3.447967538	4.302192157	0.002622542	0.79472089	-1.759694615
AMMECR1	-0.94983285	6.487637044	-4.255535644	0.002793356	0.79472089	-1.796282094
LOC101928251	-2.15562595	3.69423535	-4.25068007	0.002811812	0.79472089	-1.800113597
IGFBP6	1.63548725	11.87084413	4.235687838	0.002869633	0.79472089	-1.811972268
CORO1B	1.298004862	7.266478206	4.22548936	0.002909699	0.79472089	-1.820063671
LOC100130987	-0.8536471	8.108163863	-4.220929538	0.002927808	0.79472089	-1.823687834
GAS6-AS1	-1.641105375	5.875911175	-4.216514634	0.002945457	0.79472089	-1.827200604
PCSK9	1.04977835	6.310696175	4.20025987	0.003011435	0.79472089	-1.840166042
PHF2P1	-2.4094698	3.45846065	-4.194122535	0.003036759	0.79472089	-1.845074579
CRX	-0.6977729	2.416634663	-4.194122273	0.003036761	0.79472089	-1.845074789
DLX2	1.8701334	4.019061363	4.186669373	0.003067823	0.79472089	-1.851045196
CCDC88A	-0.793603717	7.510446213	-4.181933898	0.003087738	0.79472089	-1.854844246
LRRC2-AS1	2.220848725	3.437503463	4.178745541	0.003101225	0.79472089	-1.857404539
LOC101929050	-2.318239125	3.131636963	-4.167806184	0.003147984	0.79472089	-1.866203808
LOC101928851	-2.4595231	4.152027775	-4.164495192	0.003162287	0.79472089	-1.868871593
LOC286359	-1.807237475	4.598110075	-4.152584555	0.003214318	0.79472089	-1.87848582
TMEM191A	2.062046075	4.622028588	4.148714286	0.003231423	0.79472089	-1.881615755
ERAP2	-1.565550633	6.281031953	-4.144939769	0.0032482	0.79472089	-1.884671026
C2CD4A	-3.476047225	3.966103613	-4.130999537	0.003310979	0.79472089	-1.895978641
HEXA	-0.894987662	7.748949975	-4.126980305	0.003329322	0.79472089	-1.89924578
DAB2	-1.070151725	7.481916238	-4.115386317	0.003382849	0.79472089	-1.908687675
NEUROD6	-1.936455	3.8286197	-4.112627897	0.00339572	0.79472089	-1.910937883
LINC00284	-2.5751028	3.373120925	-4.110770016	0.003404419	0.79472089	-1.912454293
ABCA4	1.627524325	3.118991413	4.110250707	0.003406855	0.79472089	-1.912878275
PACRG-AS1	-1.14684975	4.58221205	-4.089020151	0.00350806	0.79472089	-1.93025607
ADAMTS14	1.8854411	4.6196817	4.086588873	0.003519855	0.79472089	-1.932251681
SPI1	-1.4484292	4.4188028	-4.074577928	0.003578754	0.79472089	-1.942127068
ANKS4B	-1.1058489	2.35937825	-4.070505399	0.003598965	0.79472089	-1.945481813
PSORS1C3	1.169782725	4.410446438	4.051228298	0.003696315	0.79472089	-1.961404733
KRT33B	-1.5856244	5.256694525	-4.05034189	0.003700859	0.79472089	-1.962138631
PI4K2A	-1.055014575	7.306390704	-4.044690723	0.00372997	0.79472089	-1.966821063
CYP1B1-AS1	1.810999408	3.264477109	4.043443316	0.003736429	0.79472089	-1.967855468
ASPM	-2.357512433	5.464271875	-4.028854639	0.003812868	0.79472089	-1.979975337
ACTL6B	1.026102125	2.839616613	4.026290493	0.003826476	0.79472089	-1.982109805
CBLB	-1.018402033	7.437773109	-4.024363378	0.003836738	0.79472089	-1.983714825
ROPN1	-0.74999655	5.992793333	-4.018556739	0.003867837	0.79472089	-1.988555291
MYH13	-1.910810375	4.447097388	-4.018101166	0.003870288	0.79472089	-1.988935336
FLJ42627	-0.880931367	7.408412725	-4.017773142	0.003872054	0.79472089	-1.989209003
ECT2	-1.917201527	5.54482542	-4.00696814	0.003930717	0.796026789	-1.998235118
LOC100996693	0.778928658	7.312755354	3.985240607	0.004051592	0.796026789	-2.016453811
DLGAP1	-1.157875494	4.848050649	-3.981203417	0.004074489	0.796026789	-2.019849074
PCNX2	-0.655964068	5.576017349	-3.973148222	0.00412059	0.796026789	-2.026632877
ZGRF1	-0.949572802	4.635771337	-3.972891672	0.004122067	0.796026789	-2.026849141
DNAAF3	-1.54258425	4.437071675	-3.965076673	0.004167348	0.796026789	-2.033443033
PES1	-1.455825788	5.348417006	-3.96328549	0.004177801	0.796026789	-2.034956003
SERHL2	-1.183647358	5.580740254	-3.954222272	0.004231127	0.796026789	-2.042620998
HES5	1.404582625	5.621688238	3.947692037	0.004270002	0.796026789	-2.048153625
LOC101928424	-2.55274525	5.1406537	-3.945178049	0.00428507	0.796026789	-2.050285755
LOC149703	-1.81510145	5.007045375	-3.936048002	0.004340275	0.796026789	-2.058039281
MAPK8IP2	-1.217560975	4.555800075	-3.934737689	0.004348261	0.796026789	-2.059153362
C1orf228	-1.110022245	4.074319208	-3.931011279	0.004371057	0.796026789	-2.062323522
FUT7	-0.993430275	5.247589788	-3.927823256	0.004390661	0.796026789	-2.065037791
CCL27	-2.448894925	3.874832913	-3.901849371	0.004553943	0.818806487	-2.087225028
NIM1K	-2.12636605	4.794445725	-3.875501487	0.004726251	0.821066289	-2.109864902
LOC400655	-1.353356241	3.376737446	-3.862588858	0.004813237	0.821066289	-2.121009246
LOC105369974	2.2654196	4.254363325	3.861609632	0.004819904	0.821066289	-2.121855688
C7orf62	-1.46157175	3.32874075	-3.846259529	0.004925705	0.821066289	-2.135148478
LINC01297	-1.5542816	4.313209025	-3.838932259	0.004977083	0.821066289	-2.141509731
ZNF155	-1.97282095	5.504643175	-3.836184698	0.004996497	0.821066289	-2.143897727
IL12A	-1.085397325	4.840905338	-3.83536278	0.00500232	0.821066289	-2.144612365
TCONS_00029157	-1.9261228	4.1653581	-3.830573586	0.005036396	0.821066289	-2.148779049
LOC106146153	-1.8878221	8.07856345	-3.821980777	0.00509816	0.821066289	-2.156266029
SERTM1	1.73242115	5.88982475	3.821210351	0.005103737	0.821066289	-2.156938002
LOC101929125	-0.883518825	6.102379913	-3.820538805	0.005108604	0.821066289	-2.157523825
ACSF3	-1.241621317	5.6661164	-3.818584531	0.005122795	0.821066289	-2.159229127
CXCR3	-1.033868625	4.726172763	-3.811651358	0.005173481	0.821066289	-2.16528496
TRHDE	1.987486775	7.524241113	3.811186541	0.005176899	0.821066289	-2.165691289
DSCR10	-0.696263175	6.007249388	-3.808830907	0.005194255	0.821066289	-2.167751154
TAS2R4	2.209583475	4.108132312	3.803322634	0.005235082	0.821066289	-2.172571988
DCTN2	-1.172519683	7.203473592	-3.799950375	0.005260246	0.821066289	-2.175526267
PDE6A	-2.575479875	2.949032263	-3.792773447	0.005314234	0.821066289	-2.181820926
MATK	-1.396240025	6.158882988	-3.791279663	0.005325545	0.821066289	-2.183132324
PLEKHM1	-0.686746525	7.6468399	-3.789053232	0.005342452	0.821066289	-2.185087711
ACTA1	2.301847275	6.013961188	3.784592336	0.0053765	0.821066289	-2.189008409
PTCHD1	2.166870663	5.387632719	3.781948775	0.005396786	0.821066289	-2.191333651
KCNQ5	-0.864736688	6.172845681	-3.762358184	0.005549698	0.836132522	-2.208607133
VASN	1.027708	9.44184025	3.759463823	0.00557268	0.836132522	-2.211165408
LINC01304	-1.890292	5.373667225	-3.752321727	0.005629825	0.838921061	-2.217485063
HHIPL2	-1.03703965	5.875382225	-3.746382989	0.005677819	0.840317266	-2.222747384
MYO1H	-1.9081125	4.62110975	-3.738741947	0.005740215	0.84381163	-2.229528066
PPAN-P2RY11	1.260118525	5.838991463	3.725330841	0.005851507	0.846697369	-2.241456168
ZNF391	-1.1800198	4.686693144	-3.723035785	0.005870782	0.846697369	-2.243500888
DENND2A	1.977242483	5.694218108	3.722344731	0.0058766	0.846697369	-2.244116762
SIX4	1.098390321	5.966099989	3.703313535	0.006039246	0.864406766	-2.261113435
TAS2R38	1.33228355	4.80456785	3.695564721	0.00610684	0.867788256	-2.268053692
C9orf84	-2.080315325	4.340690388	-3.680599621	0.006239681	0.867788256	-2.28148968
SHOX2	-1.504391192	5.080050388	-3.676618814	0.006275534	0.867788256	-2.285070924
LINC00882	-1.03388745	5.099718125	-3.67632393	0.006278198	0.867788256	-2.28533633
CLDN9	-1.660732225	5.495796088	-3.674250977	0.006296964	0.867788256	-2.287202527
LOC100288490	-0.781340975	5.425164763	-3.673674349	0.006302195	0.867788256	-2.287721788
REG1A	-1.848478525	4.341038113	-3.662116892	0.006408016	0.8753469	-2.298142771
LOC101928435	-1.83998635	5.3837456	-3.652225621	0.006500086	0.8753469	-2.307081582
LOC101929977	-1.901415025	2.703497638	-3.65082664	0.006513222	0.8753469	-2.308347352
KMO	-1.247444292	5.825067321	-3.641360658	0.006602848	0.8753469	-2.316921743
STON1-GTF2A1L	-3.042191425	5.513061863	-3.640724762	0.006608916	0.8753469	-2.317498354
KIF24	-3.13173235	3.46938735	-3.640677007	0.006609372	0.8753469	-2.31754166
MCM10	-1.978102758	5.203681246	-3.637609172	0.006638731	0.8753469	-2.320324584
MYL2	3.569596075	6.013677688	3.627852538	0.00673303	0.876368902	-2.329186975
GINS2	-1.410803842	5.431499421	-3.624997875	0.00676089	0.876368902	-2.331783403
ACRBP	-1.2825307	4.318657583	-3.624340056	0.006767327	0.876368902	-2.332381934
FOXD1	2.24890025	8.4869905	3.610248684	0.006906803	0.884328949	-2.34522293
GLRA2	-1.7659119	2.71403175	-3.609920251	0.00691009	0.884328949	-2.345522668
GAL3ST1	2.0290249	4.78603455	3.596416095	0.007046698	0.891255715	-2.357864585
NXN	1.141282	10.62538075	3.592536116	0.007086478	0.891255715	-2.361416992
HPDL	-2.328962625	3.758578238	-3.591754553	0.00709452	0.891255715	-2.362132913
NCAPH2	0.90898002	6.233863555	3.587811307	0.007135242	0.891255715	-2.365746731
KRTAP4-12	-1.939902663	1.706706819	-3.576131082	0.007257332	0.891255715	-2.376468332
TNNI1	-1.163042525	1.924477537	-3.575017584	0.007269087	0.891255715	-2.377491781
KYAT1	-1.108900792	6.114827904	-3.565733043	0.00736789	0.891255715	-2.386034545
LOC646626	2.325567	4.0441273	3.557665503	0.007454903	0.891255715	-2.393470667
MMP21	-2.146050325	4.474993763	-3.546753759	0.007574335	0.891255715	-2.403547776
CDY1	2.171601257	3.678793846	3.545934766	0.007583381	0.891255715	-2.404305024
RGMB-AS1	1.536402325	4.288639838	3.542019816	0.00762678	0.891255715	-2.407926547
AIF1L	1.895248563	7.174307469	3.541568941	0.007631795	0.891255715	-2.408343813
LTB	-0.9360488	6.525612125	-3.538616545	0.007664722	0.891255715	-2.411077068
FBXW9	-0.8149063	6.75058085	-3.538005139	0.00767156	0.891255715	-2.411643296
TMEM91	-2.065162375	6.764457163	-3.529365603	0.007768875	0.891255715	-2.419651893
SV2B	1.046302283	5.326176617	3.528765226	0.007775686	0.891255715	-2.420208942
KLHL25	-0.973746425	7.044391038	-3.525908945	0.007808177	0.891255715	-2.42286001
LDB3	-0.56071225	7.55111645	-3.5111301	0.00797861	0.891255715	-2.436601296
SLC22A16	-2.313148931	4.945751734	-3.510725081	0.007983336	0.891255715	-2.436978452
PCOLCE-AS1	-0.745396375	6.734852862	-3.509387776	0.007998962	0.891255715	-2.438223974
PTN	-0.906554244	8.834337084	-3.508250585	0.008012275	0.891255715	-2.439283377
EHD1	0.735882575	8.016494713	3.508092953	0.008014122	0.891255715	-2.439430245
SAPCD2	-1.1409235	6.87027775	-3.500995609	0.008097764	0.891255715	-2.446047732
DEFB1	-1.9274757	3.7621766	-3.493882841	0.008182519	0.891255715	-2.452688963
LOC101927432	2.200402075	3.441124538	3.492969205	0.008193474	0.891255715	-2.453542708
LHX9	0.942543223	3.765873833	3.492406582	0.008200227	0.891255715	-2.454068528
BTC	1.289292888	9.023297606	3.489237932	0.008238374	0.891255715	-2.457030992
KIRREL	0.871123608	6.940961746	3.478497863	0.008369081	0.891255715	-2.467085995
FA2H	-1.042765738	5.487172669	-3.47791846	0.008376194	0.891255715	-2.467629046
LOC101929315	1.779931775	4.597162038	3.470216942	0.008471361	0.891255715	-2.474853232
SELE	4.23071235	5.426387275	3.460566652	0.00859223	0.891255715	-2.48392081
RAPGEF3	-0.878167813	6.644492956	-3.456070151	0.008649171	0.891255715	-2.488151642
FAM135B	-0.851285425	5.238697963	-3.445832251	0.008780317	0.891255715	-2.497798476
P2RX3	-1.922189825	2.474687788	-3.441623198	0.008834844	0.891255715	-2.501770092
KRTAP4-7	1.550593425	3.725525338	3.441531506	0.008836036	0.891255715	-2.501856648
CFHR3	-1.242956087	4.374635469	-3.439628861	0.008860805	0.891255715	-2.503653057
LOC401052	-1.079974625	6.067155463	-3.439079588	0.00886797	0.891255715	-2.504171784
SLC8A3	-1.296988962	4.277598806	-3.438785526	0.008871808	0.891255715	-2.504449516
GET4	-0.742589138	5.420763	-3.43280211	0.008950286	0.891255715	-2.510104072
KIAA0485	-0.690050375	7.602970575	-3.431976241	0.008961176	0.891255715	-2.510885063
LINC00282	2.097919125	4.190102638	3.424225338	0.009064065	0.891255715	-2.518220833
MTFR2	-1.610863199	4.283328742	-3.423507168	0.009073661	0.891255715	-2.518901092
LOC100289473	2.073253525	4.393258563	3.416461059	0.009168386	0.891255715	-2.525580222
LPAR2	-1.026716337	5.257412356	-3.410126742	0.009254436	0.891255715	-2.531592326
EXPH5	-0.612751617	5.846523592	-3.404945349	0.009325459	0.891255715	-2.53651556
TXLNB	-0.6810533	6.935065125	-3.403651241	0.009343288	0.891255715	-2.537745949
C6orf163	-1.171797063	5.447674894	-3.402983129	0.009352507	0.891255715	-2.538381283
GSK3B	-0.54235545	7.460697065	-3.401778166	0.009369157	0.891255715	-2.539527335
SLC32A1	-2.323706025	4.355881263	-3.40083298	0.00938224	0.891255715	-2.540426493
LOC101927533	1.32197325	3.660330375	3.397538135	0.009427997	0.891255715	-2.543562153
SPDEF	-0.68752338	5.643520625	-3.397081793	0.009434353	0.891255715	-2.543996603
FAM47A	-1.705758	2.121748775	-3.395889944	0.009450974	0.891255715	-2.545131451
CCDC18	-0.869089708	5.821678529	-3.394679314	0.009467889	0.891255715	-2.546284445
TTC32	-1.029024	8.91552175	-3.393899105	0.009478808	0.891255715	-2.547027648
LPAR6	-1.064042387	7.572917606	-3.393580511	0.00948327	0.891255715	-2.547331164
ADRB2	-1.047653625	7.573926913	-3.392992421	0.009491513	0.891255715	-2.547891468
LINC00313	-1.038211938	2.680535156	-3.387799274	0.00956463	0.891255715	-2.552841955
TNFSF15	-1.230267112	6.119362069	-3.38371245	0.009622589	0.891255715	-2.55674123
LOC105378311	-2.692346513	3.915060044	-3.370373471	0.009814362	0.891255715	-2.56948896
BRIP1	-2.101276895	5.019267853	-3.369512306	0.009826881	0.891255715	-2.570313051
LOC283177	-0.722702325	5.047027775	-3.368519105	0.00984134	0.891255715	-2.571263659
LOC284825	1.674845	7.847058	3.365443981	0.009886252	0.891255715	-2.574208025
WNT9B	-1.46555835	4.994672775	-3.360901579	0.009952989	0.891255715	-2.578560377
ASIC4	-1.253060425	3.089264638	-3.360886456	0.009953212	0.891255715	-2.578574874
AICDA	1.681384594	3.151140953	3.352643542	0.01007554	0.891255715	-2.586482343
LOC728073	1.11838915	5.373475	3.349190311	0.010127259	0.891255715	-2.589798646
USP49	-0.635481964	5.248874046	-3.340738104	0.010255033	0.891255715	-2.597924657
FDCSP	-1.95921626	2.43572562	-3.340083912	0.010264994	0.891255715	-2.598554131
CDK18	1.914840025	5.079307562	3.33835267	0.010291402	0.891255715	-2.600220326
ERCC6L	-2.14053975	4.890976725	-3.333962841	0.010358686	0.891255715	-2.604447602
LINC00293	-1.82810445	5.057851875	-3.33142983	0.010397722	0.891255715	-2.60688837
NPL	-0.944217212	7.772424344	-3.321912578	0.010545783	0.891255715	-2.616069181
LOC100128343	1.552828025	4.648872238	3.316975357	0.010623468	0.891255715	-2.620838165
CASC16	-1.1726455	5.192713825	-3.311093871	0.010716799	0.891255715	-2.626524842
RNF175	-1.295711625	6.398310137	-3.309610695	0.010740471	0.891255715	-2.627959851
HEXDC	-1.483538788	5.751421231	-3.303165969	0.010843975	0.891255715	-2.634199769
LOC388780	0.80735075	3.876742625	3.302314162	0.010857733	0.891255715	-2.635025051
JUP	0.719546925	8.589254288	3.297529799	0.010935355	0.891255715	-2.639662794
KLC3	-0.575181483	4.771508575	-3.295433295	0.010969554	0.891255715	-2.641696311
IL37	-1.645047913	3.989394881	-3.295011043	0.010976455	0.891255715	-2.642105969
BIN3	-0.765385137	7.741575469	-3.294170377	0.010990209	0.891255715	-2.642921656
ZSCAN4	-1.384082738	3.357208494	-3.293958627	0.010993676	0.891255715	-2.643127134
PHC2	-0.880391658	8.292494546	-3.286231265	0.011120996	0.891255715	-2.650630953
SAMD5	1.265798592	6.734247779	3.28254222	0.011182326	0.891255715	-2.654216947
LOC101927884	-0.9986027	6.138502375	-3.273426827	0.011335403	0.891255715	-2.663087853
IFNA2	-2.137685335	2.174431808	-3.273203334	0.011339184	0.891255715	-2.663305532
CLTC	-0.692495892	7.488923654	-3.269662998	0.011399253	0.891255715	-2.666754934
MUC8	-0.999897912	4.397693819	-3.268844374	0.01141319	0.891255715	-2.667552841
LOC101929953	-1.51113215	2.433602375	-3.268429065	0.011420268	0.891255715	-2.667957684
DENND1C	-1.265084325	6.426861163	-3.266546517	0.011452407	0.891255715	-2.669793164
TRIM17	0.939988975	2.224560663	3.265483619	0.011470596	0.891255715	-2.670829757
REG1B	1.5848858	4.531867525	3.261188904	0.011544398	0.891255715	-2.675020175
PTCRA	-0.714645275	6.948438671	-3.255374962	0.011645105	0.891255715	-2.680697992
STPG1	-0.974649888	5.522723744	-3.254795958	0.011655185	0.891255715	-2.681263759
RNF112	-1.07307835	7.323560625	-3.253750214	0.011673414	0.891255715	-2.68228574
HIPK1	0.817162231	6.419654828	3.253632388	0.011675469	0.891255715	-2.6824009
MYLK2	-1.6835113	4.795341625	-3.252904617	0.011688175	0.891255715	-2.68311226
LINC01121	-0.731568725	3.037161488	-3.249560171	0.011746753	0.891255715	-2.686382457
TLCD1	-0.894007425	5.286922388	-3.248999492	0.011756603	0.891255715	-2.686930876
ADGRL3	1.482474606	8.508238803	3.24608053	0.011808026	0.891255715	-2.689786886
LOC100996634	2.2413053	4.024110325	3.244331712	0.011838949	0.891255715	-2.691498687
ZBED6	-0.653815675	5.021210863	-3.243546542	0.01185286	0.891255715	-2.692267408
MYPN	-2.039624225	4.727902538	-3.241192143	0.011894676	0.891255715	-2.694573117
CACNA1S	-1.131498275	5.772245613	-3.240496373	0.011907063	0.891255715	-2.695254679
MIR646HG	-1.026103675	6.575700063	-3.23967276	0.011921744	0.891255715	-2.696061581
TIFAB	-1.639660112	4.175081169	-3.235586739	0.011994859	0.891255715	-2.700066412
C12orf42	-1.3255211	4.212095863	-3.23164398	0.012065859	0.891255715	-2.703933528
LOC102724162	-2.832738833	4.222919309	-3.231526854	0.012067974	0.891255715	-2.704048447
CCDC120	-1.606901525	4.596859275	-3.230332867	0.012089566	0.891255715	-2.705220074
RPL3L	1.4862292	3.499471225	3.227171932	0.012146924	0.891255715	-2.708322984
UBL7	-0.888777325	6.751845088	-3.226604817	0.012157246	0.891255715	-2.708879869
LOC101928259	1.864352675	3.070216038	3.221821703	0.012244663	0.891255715	-2.713578872
ASB2	1.3140598	6.559593688	3.219930009	0.012279418	0.891255715	-2.715438372
RNF219	-1.05660465	7.562746138	-3.218139237	0.012312415	0.891255715	-2.717199226
LINC01339	-1.9059206	3.351199375	-3.214552364	0.012378787	0.891255715	-2.720727809
LOC101930568	1.1021919	5.3976913	3.213891609	0.012391055	0.891255715	-2.721378063
SLC4A11	-0.884933725	5.614969575	-3.208348466	0.012494475	0.891255715	-2.726836021
LOC101927502	-1.475936075	3.391583088	-3.205471967	0.0125485	0.891255715	-2.729670357
NLRP12	-1.205097025	5.785359613	-3.197893906	0.012692007	0.891255715	-2.73714401
AHNAK	1.098583915	6.853679073	3.197854557	0.012692756	0.891255715	-2.737182843
GRIK4	-1.388362035	2.407791508	-3.197539633	0.012698758	0.891255715	-2.737493639
ABCG4	0.94441145	5.898425425	3.196671002	0.012715326	0.891255715	-2.73835097
ZNF324	1.491478675	4.762430288	3.193179726	0.012782149	0.891255715	-2.741798105
PCDHGA8	-0.891448975	7.367269338	-3.191935122	0.01280606	0.891255715	-2.743027466
AGER	-0.976575488	4.926050019	-3.191569305	0.012813097	0.891255715	-2.743388853
VENTX	-2.1585093	5.524362175	-3.187243741	0.012896612	0.891255715	-2.747663724
ALX4	-1.96509595	4.2150423	-3.187140911	0.012898604	0.891255715	-2.747765388
LOC101927582	-2.099759	4.26928825	-3.184505901	0.012949767	0.891255715	-2.750371093
SUFU	-1.057830769	4.797177991	-3.179890608	0.013039896	0.891255715	-2.75493785
CEACAM5	-0.852539862	5.489524644	-3.179399122	0.013049533	0.891255715	-2.755424377
CKB	1.126023125	8.469634188	3.178003527	0.013076937	0.891255715	-2.756806107
HS6ST3	1.009393087	4.618472581	3.175760474	0.013121109	0.891255715	-2.759027555
RNF144A-AS1	-1.160201583	4.782386167	-3.175388042	0.013128458	0.891255715	-2.75939648
S100A7	-1.7420889	2.96782795	-3.173973204	0.013156417	0.891255715	-2.760798208
TNFSF4	-0.8419198	7.56970685	-3.169805636	0.013239138	0.891255715	-2.764929087
NKD1	1.244244633	6.526093925	3.168061574	0.013273917	0.891255715	-2.76665865
LOC105373113	-1.03281995	3.755158338	-3.16787908	0.013277561	0.891255715	-2.766839656
LOC102723661	-0.7198311	6.17713915	-3.166157449	0.013311997	0.891255715	-2.768547519
KCNMB2-AS1	-1.691566625	4.720381038	-3.165403933	0.013327098	0.891255715	-2.769295164
TIMP1	0.966938563	7.871012931	3.164843912	0.013338333	0.891255715	-2.769850882
FSTL3	0.970281675	8.492109913	3.163869159	0.013357912	0.891255715	-2.770818268
ZBTB25	-0.862824775	7.436514313	-3.163730382	0.013360702	0.891255715	-2.770956009
MIR612	-0.630453697	10.40818505	-3.163271788	0.013369926	0.891255715	-2.771411202
C18orf15	-1.511315	4.491822	-3.161418188	0.013407276	0.891255715	-2.77325141
L2HGDH	1.15387507	5.352909773	3.160804293	0.01341967	0.891255715	-2.773860994
LOC101928729	2.04638635	3.703681525	3.159334539	0.013449392	0.891255715	-2.775320681
SLC22A8	-0.86032235	3.4900989	-3.157445182	0.013487702	0.891255715	-2.777197619
HILPDA	-0.870818625	8.900728625	-3.156347841	0.013510004	0.891255715	-2.778288016
DLX4	-0.821306175	4.706025425	-3.154498001	0.013547688	0.891255715	-2.7801266
IFNA6	1.814786975	4.657691812	3.1500836	0.013638063	0.891255715	-2.784516409
DMRTA2	-1.787766675	3.708194613	-3.148761525	0.013665252	0.891255715	-2.785831742
PDE1C	1.054937308	5.283949913	3.14427023	0.013758044	0.891255715	-2.790302267
OR3A2	1.661666475	4.686479012	3.142891087	0.01378667	0.891255715	-2.791675694
RAB3A	1.1804843	5.925936475	3.142392735	0.013797029	0.891255715	-2.792172057
FAM91A1	-0.616579537	9.022261394	-3.141556253	0.013814435	0.891255715	-2.793005292
TCEAL3	0.66724625	12.84528113	3.140036167	0.013846126	0.891255715	-2.794519768
KRTAP10-12	-1.726870975	5.355815613	-3.139093579	0.013865815	0.891255715	-2.795459068
KBTBD8	-0.753419325	7.950239963	-3.138966955	0.013868462	0.891255715	-2.795585261
SNX24	-0.85203278	6.45724991	-3.134617042	0.013959725	0.891255715	-2.799921962
PHYHD1	-0.528780275	7.854971863	-3.128507449	0.014088971	0.891255715	-2.80601819
KIAA1549L	-0.85978195	5.218271742	-3.126906318	0.014123049	0.891255715	-2.80761682
EMX2	3.100710375	4.338604413	3.126523919	0.0141312	0.891255715	-2.807998683
LOC101930067	-2.11421785	3.794162975	-3.119364568	0.014284732	0.891255715	-2.815152364
SIGLEC7	-1.193788858	5.710977613	-3.119100926	0.014290419	0.891255715	-2.815415955
FCRL5	-0.525521525	3.881353168	-3.118920636	0.014294309	0.891255715	-2.815596217
AOX1	0.81247575	8.447767488	3.11629953	0.014350994	0.891255715	-2.818217503
LINC01492	-1.86586897	2.469173465	-3.116236582	0.014352358	0.891255715	-2.818280469
AFF1	-0.537745892	8.158413796	-3.113826718	0.014404688	0.891255715	-2.820691499
CHIAP2	-2.011717775	3.108192988	-3.113312837	0.014415873	0.891255715	-2.82120575
LZTFL1	-0.777788825	7.410033906	-3.11025771	0.014482556	0.891255715	-2.824263949
GEN1	-1.285468137	5.905438119	-3.108179599	0.014528099	0.891255715	-2.826345004
PRAM1	-2.12686985	4.374431375	-3.107715781	0.014538284	0.891255715	-2.826809574
ARSE	-1.458626375	4.975620738	-3.101107355	0.014684217	0.891255715	-2.83343245
DEFB126	-1.679319894	2.975937478	-3.099498907	0.014719968	0.891255715	-2.83504547
E2F8	-2.84125305	5.035151275	-3.099082415	0.01472924	0.891255715	-2.835463213
PIK3IP1	-0.787755608	7.342660229	-3.096094085	0.014795947	0.891255715	-2.838461331
NRG1	-1.042880875	4.525060858	-3.092495111	0.014876705	0.891255715	-2.842073978
UTP11	0.812034863	7.258260606	3.089124673	0.014952754	0.891255715	-2.845459085
SBK1	-1.195391475	5.1058616	-3.087904631	0.014980382	0.891255715	-2.846684881
MRPS12	-0.676062975	6.12862685	-3.08749056	0.014989771	0.891255715	-2.847100959
IRF6	-1.73681846	4.67672658	-3.086594767	0.015010104	0.891255715	-2.848001185
SEMA4C	0.7070603	9.43412685	3.085571956	0.015033355	0.891255715	-2.849029213
C1orf68	-1.000354025	4.366477438	-3.084540457	0.015056842	0.891255715	-2.850066142
HOTAIRM1	0.66461907	6.33719074	3.080001572	0.015160649	0.891255715	-2.854630912
EPS8L1	-0.917069885	4.329597923	-3.079695939	0.015167666	0.891255715	-2.854938405
HOXA-AS2	1.315869617	5.966196242	3.078084822	0.015204711	0.891255715	-2.856559568
LVRN	0.995162875	6.306760613	3.076251371	0.015246983	0.891255715	-2.85840495
AP2A1	-0.6457196	5.640013569	-3.071530132	0.015356402	0.891255715	-2.863159339
EFCAB2	-0.749614063	7.196208906	-3.071152489	0.01536519	0.891255715	-2.863539786
LAMB3	-1.7699513	5.144861525	-3.071027301	0.015368104	0.891255715	-2.863665907
CCDC7	-1.177789867	5.432657383	-3.064989224	0.015509353	0.891255715	-2.869751946
LOC101927058	-1.43778954	2.793505505	-3.063336347	0.015548255	0.891255715	-2.871418945
LOC100506100	-0.94894925	6.83263695	-3.059013132	0.015650489	0.891255715	-2.875781111
NCAPD2	-0.8259185	8.05954775	-3.058806458	0.015655394	0.891255715	-2.875989719
LOC100507630	-1.6911676	4.142187675	-3.058778199	0.015656065	0.891255715	-2.876018244
SLC4A8	-1.0182485	5.36354045	-3.058584171	0.015660671	0.891255715	-2.876214095
OR7C2	-0.7180768	2.562870875	-3.058226929	0.015669156	0.891255715	-2.87657471
FAM46D	2.56495688	3.79809916	3.05466959	0.015753911	0.891255715	-2.880166712
IL1F10	-1.7154832	4.5114119	-3.053211573	0.015788787	0.891255715	-2.881639504
NPY1R	1.976181375	11.85946106	3.052453781	0.015806946	0.891255715	-2.882405105
LOC100996579	-1.33458825	4.004053688	-3.051510371	0.015829583	0.891255715	-2.883358361
KCNK1	-1.13294995	5.792739875	-3.049181797	0.015885601	0.891255715	-2.885711827
DKFZP547J0410	-0.979564413	5.147367969	-3.046219082	0.015957174	0.891255715	-2.888707424
GOLGA7B	0.886242225	2.695940337	3.045899065	0.015964925	0.891255715	-2.889031073
TMEM229B	-0.840644975	3.812343171	-3.045031201	0.015985965	0.891255715	-2.889908868
LOC101927829	2.3729971	2.849627575	3.044600237	0.015996424	0.891255715	-2.890344806
APOA1	-0.947265708	4.485479413	-3.042145547	0.016056133	0.891255715	-2.892828376
ZNF610	-0.834382725	6.596600138	-3.041781094	0.016065018	0.891255715	-2.893197196
HS3ST5	-2.27288985	4.5492422	-3.039099418	0.016130551	0.891255715	-2.895911632
VIT	1.6209935	7.749243675	3.038616539	0.016142381	0.891255715	-2.896400527
CCDC26	-0.668799275	4.828513463	-3.034682592	0.016239097	0.891255715	-2.900384819
GRAMD4	-0.859552508	5.678428754	-3.033468418	0.01626907	0.891255715	-2.90161501
LOC284561	-1.293139461	4.341287403	-3.031596883	0.016315382	0.891255715	-2.903511674
AKT1	-0.699486175	7.609480538	-3.030700877	0.016337604	0.891255715	-2.9044199
GALNS	-1.12907965	6.643340563	-3.030556196	0.016341195	0.891255715	-2.904566567
GSX2	-1.577101825	4.735612288	-3.026446256	0.016443551	0.891255715	-2.90873422
LOC101927914	2.09438375	4.030959275	3.023143743	0.016526284	0.891255715	-2.91208497
RAI14	0.9929865	11.60446575	3.022596517	0.016540034	0.891255715	-2.912640348
PRKCSH	-0.724289463	7.212650694	-3.020406478	0.016595185	0.891255715	-2.914863471
OTX2	1.646380388	2.959777081	3.019511801	0.01661777	0.891255715	-2.915771872
TRIM59	-0.744142625	7.644442563	-3.017902627	0.016658473	0.891255715	-2.917406034
IBSP	-3.837876775	5.144986813	-3.016384368	0.016696972	0.891255715	-2.918948231
CNNM1	1.7039803	5.35344455	3.015664704	0.016715253	0.891255715	-2.919679362
PLA2G3	-1.927045	3.647768	-3.015179794	0.016727583	0.891255715	-2.920172043
ARHGAP22	-0.871838219	5.667218628	-3.015088	0.016729918	0.891255715	-2.920265312
PTGES3L	1.16732635	5.7193908	3.010441765	0.016848555	0.891255715	-2.924987867
GRAMD1B	-0.5784467	7.15765815	-3.00997407	0.016860546	0.891255715	-2.925463425
SLC16A8	-1.455792725	5.091839613	-3.008336406	0.016902602	0.891255715	-2.927128878
CP	-2.534759913	9.411712669	-3.008140237	0.016907647	0.891255715	-2.927328404
C2orf57	1.376837475	5.773313913	3.00749065	0.016924364	0.891255715	-2.927989144
WNT5A	2.084799525	7.3815209	3.00400478	0.017014368	0.891255715	-2.93153595
CHN1	0.811880875	10.36458631	3.003914129	0.017016716	0.891255715	-2.93162821
ANK1	0.650251607	6.666800411	3.001761242	0.01707256	0.891255715	-2.933819669
GS1-600G8.3	-2.199528265	2.984454393	-2.998553897	0.017156111	0.891255715	-2.937085763
GREM2	2.978924767	6.188315317	2.996711369	0.017204301	0.891255715	-2.938962735
HIST1H4PS1	1.659122675	4.415467888	2.996441225	0.017211378	0.891255715	-2.93923797
LOC100132731	0.9088116	3.13463285	2.996311443	0.017214779	0.891255715	-2.939370203
RAD51	-1.234505313	5.850289031	-2.996307837	0.017214874	0.891255715	-2.939373877
ARL4D	0.72470075	6.3446606	2.992189098	0.017323177	0.891255715	-2.943571683
KLK11	-1.592743175	5.007569088	-2.991871443	0.017331559	0.891255715	-2.943895541
LOC100129917	-0.728157525	5.737928213	-2.989606341	0.017391453	0.891255715	-2.946205307
AK7	-1.054706669	4.088006778	-2.989367615	0.017397778	0.891255715	-2.946448783
LGI1	1.1391505	8.08957	2.986470084	0.017474738	0.891255715	-2.949404657
SGPP2	-1.033848512	3.756905719	-2.984129099	0.017537175	0.891255715	-2.951793686
MRGPRX4	0.85416215	5.06604475	2.983686228	0.017549013	0.891255715	-2.952245736
KLHL34	-1.798088487	4.288401931	-2.983484838	0.017554399	0.891255715	-2.95245131
NEK11	-0.856892058	6.221745871	-2.982918297	0.01756956	0.891255715	-2.953029653
PPM1L	-0.9371857	6.287885029	-2.982571257	0.017578853	0.891255715	-2.953383946
SPTA1	-1.9406208	4.291744125	-2.980432658	0.017636237	0.891255715	-2.955567631
PITHD1	1.022612077	7.064749062	2.979693996	0.017656103	0.891255715	-2.956322023
ASGR2	-1.668563125	5.754552263	-2.976914654	0.017731059	0.891255715	-2.959161266
KLK13	-0.746179025	4.935544363	-2.976099542	0.017753105	0.891255715	-2.95999416
DCST1	-1.25021619	2.414950105	-2.973098328	0.017834522	0.891255715	-2.963061687
TPT1P8	-0.959941525	5.771563163	-2.97282151	0.017842051	0.891255715	-2.963344688
SPATA8	-1.587184	5.296184425	-2.968478364	0.017960614	0.891255715	-2.967786304
EVC	-0.661551733	6.988560708	-2.966602489	0.018012076	0.891255715	-2.96970556
NAT6	-1.7562225	5.597282275	-2.965309158	0.018047647	0.891255715	-2.971029099
SRRT	-0.58125676	6.762960525	-2.964135474	0.01807999	0.891255715	-2.972230405
LOC100507431	-1.096907825	5.928498875	-2.963534135	0.018096584	0.891255715	-2.972845975
PSTK	0.587646925	6.352512013	2.963184661	0.018106235	0.891255715	-2.973203743
CTXN1	1.673628875	3.446616413	2.962238481	0.018132392	0.891255715	-2.974172468
GVQW2	-1.61482305	4.103241325	-2.962185082	0.01813387	0.891255715	-2.974227143
SNTG1	-1.335856792	3.910353071	-2.961804088	0.018144414	0.891255715	-2.974617255
LRRC37A5P	2.7430398	3.21744745	2.953105456	0.018386905	0.891255715	-2.983529764
CD200R1	-1.449477538	4.757501906	-2.950398821	0.018463043	0.891255715	-2.986305173
CD70	-1.0954532	5.4942986	-2.949161528	0.018497958	0.891255715	-2.987574256
P2RY1	-0.643475763	7.111228906	-2.949090206	0.018499972	0.891255715	-2.987647417
CSGALNACT1	-1.330529062	8.547980081	-2.94798763	0.018531147	0.891255715	-2.988778517
DNAJB8-AS1	1.886826175	3.519899687	2.947833751	0.018535502	0.891255715	-2.98893639
CHI3L1	-2.043593873	4.215677163	-2.946338458	0.018577878	0.891255715	-2.990470678
CCDC60	-1.91140265	5.013556275	-2.945806049	0.01859299	0.891255715	-2.991017049
CDC25C	-1.318647467	4.216875358	-2.944270771	0.018636641	0.891255715	-2.992592814
SCNN1D	-2.0728537	3.898890775	-2.94422968	0.018637811	0.891255715	-2.992634993
DLG5-AS1	0.73169905	5.4711896	2.943750315	0.018651463	0.891255715	-2.993127072
RBP5	-0.834196975	3.562566163	-2.942675526	0.018682109	0.891255715	-2.994230484
CCHCR1	-0.6622985	7.577960556	-2.939865383	0.018762486	0.891255715	-2.997116245
DSCR8	-1.332576463	2.495826744	-2.939612796	0.018769729	0.891255715	-2.997375684
IFT80	-0.554156713	8.436360694	-2.937221181	0.018838445	0.891255715	-2.999832625
ELAVL3	-0.730473853	2.886523515	-2.935556803	0.018886421	0.891255715	-3.001542945
FZD10	2.41753115	6.165764125	2.934621407	0.01891344	0.891255715	-3.002504332
SCAMP4	-1.301247238	5.684692869	-2.933814431	0.018936781	0.891255715	-3.003333832
SCGB1D1	-2.051038275	2.577004963	-2.933551837	0.018944383	0.891255715	-3.003603774
CHGB	-2.463262525	4.379795863	-2.932502449	0.018974793	0.891255715	-3.004682628
DBF4B	-0.924003875	4.897304081	-2.931219625	0.019012038	0.891255715	-3.006001683
PCED1B-AS1	-1.948496375	4.825373188	-2.929924691	0.019049711	0.891255715	-3.007333427
C1orf194	-2.1659476	4.21685875	-2.929470302	0.019062949	0.891255715	-3.007800788
GTF2IRD1	-0.557740175	8.443305163	-2.928361934	0.019095279	0.891255715	-3.008940922
ISL1	-1.58464755	4.974635725	-2.927026933	0.019134295	0.891255715	-3.010314412
LINC01119	-0.996196875	6.369897713	-2.926811227	0.019140607	0.891255715	-3.010536361
EXOC5	0.72995861	8.41401447	2.925207549	0.019187602	0.891255715	-3.012186654
PPIEL	0.6279232	6.578699063	2.924215091	0.019216745	0.891255715	-3.013208142
ATAD5	-1.178250075	6.023875238	-2.923303638	0.01924355	0.891255715	-3.014146378
LOC100130642	2.22191375	2.465279275	2.923053289	0.019250919	0.891255715	-3.014404104
LOC101929319	-2.314514375	3.810485188	-2.922764664	0.019259419	0.891255715	-3.014701244
PART1	1.1374702	7.106594292	2.921892727	0.01928512	0.891255715	-3.015598978
TSNAX-DISC1	-1.138674537	6.236397644	-2.919627146	0.019352067	0.891255715	-3.017932082
PLEKHG3	0.82837055	6.8125014	2.917605179	0.01941202	0.891255715	-3.020014919
LOC101927379	-1.577657975	5.547425913	-2.913645404	0.019529988	0.891255715	-3.024095551
DGKZ	-0.794042	5.824957525	-2.912629545	0.019560372	0.891255715	-3.025142766
PRKG2	1.2709562	5.31488975	2.907099966	0.019726622	0.891255715	-3.030845536
IFNA1	-2.09161175	3.97978615	-2.903352087	0.019840138	0.891255715	-3.034713206
ENG	-1.232291075	7.550437013	-2.902360883	0.019870273	0.891255715	-3.035736415
DDIT4L	-1.18625175	8.972688	-2.902219329	0.01987458	0.891255715	-3.035882551
LILRA3	-0.86924065	2.592687775	-2.901541759	0.019895212	0.891255715	-3.036582089
RNF185-AS1	-1.041289525	5.742258588	-2.900085747	0.019939622	0.891255715	-3.038085524
SMG9	-0.669518333	6.098213167	-2.892640579	0.02016832	0.891255715	-3.045777718
NLRP1	-0.68798431	6.441586755	-2.888791243	0.020287628	0.891255715	-3.049757739
LOC284513	-0.644182625	7.220402413	-2.888567742	0.020294578	0.891255715	-3.049988889
LINC01550	-0.813036367	5.806574108	-2.886592783	0.020356097	0.891255715	-3.05203174
RBAK	-0.501611625	8.069261471	-2.885347716	0.020394979	0.891255715	-3.053319879
IL4	1.385732575	3.805911313	2.884732429	0.020414222	0.891255715	-3.053956528
IGFN1	-0.950240262	4.449619681	-2.883272304	0.020459963	0.891255715	-3.055467554
LMOD2	2.0339261	2.448691725	2.881835361	0.020505082	0.891255715	-3.05695487
LOC100129884	-0.845889125	5.590975388	-2.879821406	0.020568492	0.891255715	-3.059039894
CCDC27	-2.142614925	3.456688388	-2.879659239	0.020573606	0.891255715	-3.059207808
MGC40069	0.891269242	3.260799438	2.879582641	0.020576023	0.891255715	-3.059287122
CACNG8	0.751408367	3.76920395	2.877204623	0.020651186	0.891255715	-3.061749836
LOC101926943	1.883694425	3.754025013	2.877062103	0.020655699	0.891255715	-3.061897456
C4orf19	1.05710465	4.878315063	2.876871956	0.020661723	0.891255715	-3.062094412
FCHO1	-1.38198585	5.9419021	-2.876657323	0.020668525	0.891255715	-3.062316736
FOXP3	0.915228892	4.234116896	2.875994692	0.020689537	0.891255715	-3.063003152
NSG1	0.972070108	5.616020254	2.875512439	0.020704844	0.891255715	-3.063502752
QRICH2	-2.105656775	3.825855738	-2.875301658	0.020711538	0.891255715	-3.063721125
CHAC1	1.7314667	5.96644355	2.87377377	0.020760127	0.891255715	-3.065304221
DNAH3	-0.713166525	4.909318242	-2.873686751	0.020762898	0.891255715	-3.065394394
MDM2	-0.773452945	6.64047995	-2.872534828	0.020799615	0.891255715	-3.066588159
SLC6A3	-0.506384525	6.792404288	-2.870801557	0.020854987	0.891255715	-3.068384724
SLC8A1	0.765691036	5.447048805	2.87023168	0.020873227	0.891255715	-3.0689755
MFSD2A	0.873431225	5.244244138	2.869676238	0.02089102	0.891255715	-3.069551352
HOXA5	2.38262025	6.785118625	2.868768211	0.020920141	0.891255715	-3.070492833
KCTD9	0.705343	12.33818175	2.86784264	0.020949869	0.891255715	-3.071452619
FOXF1	1.51120025	7.21657555	2.866381849	0.020996876	0.891255715	-3.07296764
LOC101928779	1.940001975	3.875763838	2.865540155	0.021024011	0.891255715	-3.073840711
LOC101926944	2.28914993	3.10979326	2.865539228	0.02102404	0.891255715	-3.073841672
SERTAD1	0.710738125	10.05742844	2.863126517	0.021102023	0.891255715	-3.076344843
TNFRSF9	-0.657946833	4.143890108	-2.859556069	0.021217976	0.891255715	-3.08005057
FLT1	1.029338612	6.845781806	2.858258766	0.02126027	0.891255715	-3.081397443
KLK1	-0.78527975	6.237066875	-2.857981277	0.021269328	0.891255715	-3.081685563
POLQ	-0.851331837	6.076172919	-2.85773255	0.02127745	0.891255715	-3.081943828
NEURL2	-2.023450725	5.683460163	-2.857618113	0.021281188	0.891255715	-3.082062657
MEFV	-1.778800125	3.591357688	-2.857567967	0.021282827	0.891255715	-3.082114727
KRTAP11-1	0.821872875	3.052223538	2.854976061	0.021367682	0.891255715	-3.084806568
PLEKHG5	0.99729665	5.773554763	2.854677262	0.021377486	0.891255715	-3.085116945
TSKU	0.77378525	8.306284875	2.853474021	0.021417016	0.891255715	-3.086366925
LILRA6	-1.590172925	5.133430038	-2.853320555	0.021422063	0.891255715	-3.086526366
ADCY10P1	-1.53608005	6.033513862	-2.852692004	0.021442748	0.891255715	-3.087179422
KLRD1	-0.9338944	5.67923355	-2.85266049	0.021443786	0.891255715	-3.087212165
TUBB4A	0.8198346	5.46841955	2.850596358	0.021511863	0.891255715	-3.08935714
LOC101927305	-0.7567333	4.62980705	-2.849896393	0.021534999	0.891255715	-3.090084646
DGCR5	-0.824593087	4.764320819	-2.844907893	0.021700633	0.891255715	-3.095271271
OR7E156P	-0.853253475	7.255789763	-2.844858375	0.021702284	0.891255715	-3.095322772
FOXD4	1.1521858	5.100365825	2.843190759	0.021757952	0.891255715	-3.097057351
HLCS	-0.885254975	5.540306738	-2.842010515	0.021797441	0.891255715	-3.098285207
BDKRB2	2.7337911	6.045499775	2.841594763	0.021811368	0.891255715	-3.098717773
C11orf42	-2.187842925	4.165022263	-2.840086688	0.021861966	0.891255715	-3.100287027
STX18-AS1	-2.41983516	3.858813545	-2.836796299	0.021972785	0.891255715	-3.103711918
LOC105375172	-1.771274475	4.524879462	-2.836658572	0.021977436	0.891255715	-3.103855305
TEKT2	-0.798034825	5.582594663	-2.834642739	0.02204563	0.891255715	-3.105954265
CHRNB1	-0.741146825	6.652322488	-2.833057363	0.022099416	0.891255715	-3.107605383
LOC101926892	-1.38094215	4.198219025	-2.832906887	0.022104528	0.891255715	-3.107762116
TRABD	-0.558919767	6.196005842	-2.832715674	0.022111026	0.891255715	-3.107961283
KCNH4	1.401001525	5.266070788	2.829953377	0.022205115	0.891255715	-3.110839015
LOC101929054	-1.032717975	6.131884738	-2.829282718	0.022228022	0.891255715	-3.111537848
MAPKBP1	0.825362787	6.984851956	2.828894707	0.022241286	0.891255715	-3.111942186
FAM155A	1.10774085	6.939579488	2.827345928	0.02229431	0.891255715	-3.113556324
NXPE1	1.02213935	4.458571538	2.826043525	0.022339001	0.891255715	-3.114913925
IL20RB	-0.734908875	5.868962238	-2.823922033	0.022411997	0.891255715	-3.117125791
CFD	2.87039985	10.53225733	2.823018461	0.022443162	0.891255715	-3.118068028
FMN2	1.192673523	4.304093226	2.822459451	0.022462465	0.891255715	-3.11865101
GRIP2	1.247992375	6.156704613	2.822183584	0.022471997	0.891255715	-3.118938721
ZNF354C	0.972056275	6.607741063	2.821897662	0.022481881	0.891255715	-3.11923693
EML3	-0.776934975	6.684343163	-2.820176899	0.022541461	0.891255715	-3.121031857
NCAM2	-1.172470597	3.315067618	-2.81954656	0.022563327	0.891255715	-3.121689457
TRG-AS1	-0.719457675	6.273633162	-2.818292688	0.022606888	0.891255715	-3.122997704
MIR6878	-0.97042735	6.80350135	-2.817824799	0.022623165	0.891255715	-3.123485935
TSPAN5	-0.973050783	8.21213815	-2.817529462	0.022633445	0.891255715	-3.123794126
PNLIP	1.709184375	3.432412637	2.816999247	0.022651914	0.891255715	-3.124347446
KLHL10	-1.017085488	5.202868294	-2.813800463	0.022763666	0.891255715	-3.127686366
CECR9	-1.041134513	5.211714019	-2.811709019	0.022837041	0.891255715	-3.129870129
NARFL	1.156947725	6.152604638	2.810924884	0.022864613	0.891255715	-3.130689017
LOC554207	-0.556970325	4.996312888	-2.810831714	0.022867892	0.891255715	-3.130786321
MPP1	-0.653952125	8.939030813	-2.810734671	0.022871307	0.891255715	-3.130887672
OR6A2	-1.4976614	3.0023112	-2.810196363	0.022890261	0.891255715	-3.131449896
SPDYA	-2.14850675	4.213107125	-2.809760142	0.022905633	0.891255715	-3.131905524
PCGF1	-0.63363625	5.789946663	-2.809722646	0.022906955	0.891255715	-3.131944688
INHA	1.4918692	5.403221375	2.808858832	0.022937427	0.891255715	-3.132847006
LINC00347	-1.844554825	3.766482787	-2.80315579	0.023139665	0.891255715	-3.138806583
WNT1	-1.5862517	3.65190795	-2.803144483	0.023140068	0.891255715	-3.138818402
CELSR3	-0.77177775	6.151763675	-2.80294132	0.023147307	0.891255715	-3.139030779
CSRP1	1.0553515	12.9042245	2.801167212	0.023210616	0.891255715	-3.14088556
DCAF4L2	-1.75052111	2.974712707	-2.79892082	0.023291034	0.891255715	-3.143234657
VIPR2	1.035761592	6.474964304	2.798582668	0.023303165	0.891255715	-3.143588323
AKAP3	-1.2788548	3.428493475	-2.796142302	0.023390901	0.891255715	-3.146141069
LINC00626	-1.449485725	4.340791738	-2.795293914	0.023421482	0.891255715	-3.147028698
CDK9	0.563739758	5.976692254	2.795228578	0.023423838	0.891255715	-3.147097059
GPM6A	1.466393617	6.847075708	2.793057406	0.023502297	0.891255715	-3.149369071
SLC5A2	-2.02448525	5.200298925	-2.791125514	0.023572336	0.891255715	-3.151391175
EFCAB12	-1.9897877	2.946037575	-2.790595364	0.023591594	0.891255715	-3.151946162
CREB3L4	-0.592774825	7.555814413	-2.787783113	0.023694022	0.891255715	-3.154890728
FOXP4-AS1	-1.5899804	3.85082685	-2.787653914	0.023698739	0.891255715	-3.155026029
CATSPER3	-0.737878875	5.826402988	-2.787395676	0.02370817	0.891255715	-3.155296469
C21orf2	-0.782855593	5.091433168	-2.786865571	0.02372754	0.891255715	-3.155851648
ITPRIPL1	-0.92555255	5.5490646	-2.785478691	0.023778296	0.891255715	-3.157304289
IL26	-1.135579075	3.562973713	-2.78177837	0.023914266	0.891255715	-3.161181204
ALPK1	-0.70790165	7.971916125	-2.780702482	0.02395395	0.891255715	-3.162308747
ADGRG3	-1.551270775	4.701129938	-2.78025025	0.023970651	0.891255715	-3.162782733
CFAP100	-0.764501625	4.771560675	-2.776514814	0.02410906	0.891255715	-3.166698798
CDC20	-3.0523469	5.201018525	-2.774922104	0.024168325	0.891255715	-3.168369034
FAM27E2	-0.590615212	4.714201531	-2.774835632	0.024171547	0.891255715	-3.168459724
ANKRD31	1.001298075	2.162821513	2.774442317	0.024186208	0.891255715	-3.168872233
LOC101930595	-0.759914625	6.037718888	-2.77363175	0.02421645	0.891255715	-3.169722418
PEAR1	0.852482125	9.815348938	2.76992497	0.024355247	0.891255715	-3.173611367
LOC221814	1.5853791	4.49254395	2.769385572	0.024375512	0.891255715	-3.17417741
HDGFL1	-0.61764165	8.165657425	-2.769046959	0.024388243	0.891255715	-3.174532767
TCF15	1.995296325	4.719513363	2.768143478	0.024422244	0.891255715	-3.17548099
CCDC163	-1.241938	6.0555287	-2.767917864	0.024430743	0.891255715	-3.175717793
AGXT	-0.8438097	3.958985492	-2.766501338	0.024484169	0.891255715	-3.177204701
NFRKB	-0.587509	6.533411306	-2.765203594	0.024533222	0.891255715	-3.178567134
STK40	0.843454763	7.607928869	2.764756673	0.024550138	0.891255715	-3.179036379
TMED6	-1.910969325	4.480133788	-2.764225932	0.024570243	0.891255715	-3.179593661
LRRC74B	2.429334935	3.117971958	2.764123345	0.024574131	0.891255715	-3.179701382
LOC285889	-1.743418025	2.589981188	-2.763042559	0.02461513	0.891255715	-3.180836331
NPY5R	0.972865975	8.156516388	2.759892972	0.024735011	0.891255715	-3.184144541
LOC101929479	-1.58632395	6.67111305	-2.758628504	0.024783309	0.891255715	-3.185473019
MS4A2	-1.324770513	5.205808706	-2.75383619	0.024967241	0.891255715	-3.190509623
KIAA1551	-0.572077	9.7938085	-2.753826839	0.024967602	0.891255715	-3.190519454
FRAS1	-0.978326517	5.279601675	-2.752530806	0.025017586	0.891255715	-3.191882012
C12orf73	-0.5035391	8.259725638	-2.75217094	0.025031483	0.891255715	-3.192260386
SHROOM4	1.335168888	5.691838994	2.751033876	0.025075447	0.891255715	-3.193456023
TRABD2B	0.732058317	6.6199252	2.750562211	0.025093706	0.891255715	-3.193952029
4-Sep	-0.543689483	6.114893292	-2.748772539	0.025163115	0.891255715	-3.195834294
PHLDB3	-0.681094633	4.0294191	-2.747780822	0.025201662	0.891255715	-3.196877478
LOC101930299	1.612478475	5.060186213	2.747378174	0.02521733	0.891255715	-3.197301055
LOC101928403	-0.706099	6.8371171	-2.746809095	0.025239491	0.891255715	-3.197899745
PSG2	-1.855266525	2.767094513	-2.743142117	0.025382771	0.891255715	-3.201758422
LOC101927876	1.0561788	4.61305195	2.743114786	0.025383842	0.891255715	-3.201787187
LOC102723809	2.05224015	4.009440075	2.742877326	0.02539315	0.891255715	-3.202037115
A4GALT	-1.320646	6.194037975	-2.740738224	0.025477153	0.891255715	-3.204288819
AVPI1	0.52337475	8.963301375	2.740538499	0.025485011	0.891255715	-3.204499083
FAM127B	0.683045375	7.895748063	2.739468573	0.025527148	0.891255715	-3.20562555
TLR8	-1.6029405	6.2969621	-2.739344796	0.025532027	0.891255715	-3.205755877
FLJ21408	-0.7718942	4.758243463	-2.739195163	0.025537927	0.891255715	-3.20591343
ACACB	-0.617649832	6.45459813	-2.739096112	0.025541834	0.891255715	-3.206017725
TRAPPC11	-0.518229575	8.831605696	-2.738498007	0.025565434	0.891255715	-3.20664752
DUS4L	-0.511053525	7.627474488	-2.738279237	0.025574072	0.891255715	-3.206877891
ADGRF3	-1.377227575	4.990665175	-2.738080312	0.025581929	0.891255715	-3.207087369
HIST1H3I	2.088528375	3.834800938	2.736947453	0.025626721	0.891255715	-3.208280415
DGKA	-1.12605295	5.996471513	-2.734583098	0.025720466	0.891255715	-3.210770854
LOC646778	0.706846925	5.290250525	2.733013813	0.025782882	0.891255715	-3.212424172
MALAT1	-0.610888	11.42386701	-2.732207057	0.025815029	0.891255715	-3.213274238
CYP4B1	2.799677741	6.700266542	2.730829224	0.025870029	0.891255715	-3.214726206
CDH2	0.619385388	9.872193619	2.725543186	0.026082155	0.891255715	-3.220298642
SLC35G1	0.606874058	6.403344421	2.725042618	0.026102335	0.891255715	-3.220826493
RSPO4	-1.524748525	4.450652663	-2.724184768	0.026136956	0.891255715	-3.221731163
RAB37	-1.227607275	5.524785563	-2.723992403	0.026144726	0.891255715	-3.221934039
TDRD5	-2.088127132	3.062205434	-2.723803123	0.026152374	0.891255715	-3.222133665
SEMA6B	0.811563747	4.77497846	2.723643135	0.02615884	0.891255715	-3.222302401
FGD6	-1.21573948	5.830806695	-2.723451432	0.02616659	0.891255715	-3.222504589
TTC12	-0.698460925	7.2127865	-2.720313579	0.026293777	0.891255715	-3.225814657
AP1B1	-1.082932	7.7024023	-2.719974708	0.026307551	0.891255715	-3.226172191
EWSAT1	-1.623286825	3.506453313	-2.717505537	0.026408135	0.891255715	-3.228777735
CASC11	-2.055158275	3.911118888	-2.717464782	0.026409799	0.891255715	-3.228820747
LOC100653057	-1.7174755	10.7838265	-2.717095605	0.026424872	0.891255715	-3.229210372
DHRS7C	-1.6699947	4.5052306	-2.715914108	0.026473173	0.891255715	-3.230457416
SEL1L2	0.878901538	6.174899481	2.715147423	0.026504564	0.891255715	-3.231266715
PUS10	-0.56496235	6.814576308	-2.714577053	0.026527943	0.891255715	-3.231868831
SPO11	1.58698395	4.5264139	2.713761388	0.026561412	0.891255715	-3.232729956
LOC100130207	-0.881033175	5.307743338	-2.712075338	0.026630733	0.891255715	-3.234510206
MED25	-1.563743704	3.639328486	-2.710329038	0.026702727	0.891255715	-3.2363544
TRAK1	-0.530425955	7.844444393	-2.708085508	0.026795514	0.891255715	-3.238724185
GBA3	-1.210765725	4.391964738	-2.707740109	0.026809828	0.891255715	-3.23908907
LOC105371703	-1.98334687	3.014889915	-2.707591013	0.02681601	0.891255715	-3.239246582
NXF3	-1.2534237	3.128822888	-2.707207923	0.026831899	0.891255715	-3.239651305
TRIM31	1.017706017	3.952628442	2.706050882	0.026879948	0.891255715	-3.240873783
MRO	-1.626959833	6.387423108	-2.704051178	0.026963198	0.891255715	-3.242986922
LOC100506606	-0.755826875	5.666441563	-2.701123433	0.027085562	0.891255715	-3.246081523
GJD2	-0.69134915	6.200656775	-2.699112145	0.027169953	0.891255715	-3.248207972
EML2-AS1	-1.300334738	4.488388744	-2.698674199	0.027188365	0.891255715	-3.248671051
ADAMTS15	0.777347913	5.760246119	2.697615023	0.027232946	0.891255715	-3.249791096
LOC101928389	-1.981126355	2.558655898	-2.697597941	0.027233666	0.891255715	-3.24980916
FCN1	-2.14671395	5.01155035	-2.694598706	0.027360316	0.891255715	-3.252981411
CYP8B1	-1.069154775	6.195737537	-2.693902386	0.027389806	0.891255715	-3.253718036
LGALS8-AS1	-0.737758125	5.975540013	-2.693831439	0.027392813	0.891255715	-3.253793093
TINCR	0.627848708	4.419784529	2.693385733	0.027411708	0.891255715	-3.254264628
AKAP6	1.065113438	5.077016256	2.692597873	0.027445142	0.891255715	-3.255098198
PSG4	-1.326280025	4.956158162	-2.691380001	0.027496906	0.891255715	-3.256386856
LOC100507387	1.237834175	3.95288065	2.689687561	0.027569008	0.891255715	-3.258177925
SPATA4	-0.68200495	6.410394375	-2.689557651	0.027574551	0.891255715	-3.258315419
BTBD17	1.4206255	3.318236975	2.688646314	0.027613464	0.891255715	-3.259280004
LOC100506271	-1.6817775	2.899310725	-2.688272859	0.027629426	0.891255715	-3.259675304
LY6E	-1.477715125	3.755547113	-2.687559874	0.027659928	0.891255715	-3.260430036
HCST	-0.910500875	8.871787813	-2.687361771	0.027668409	0.891255715	-3.260639748
ANKRD9	-0.589488575	7.131625613	-2.686029896	0.027725496	0.891255715	-3.262049779
LOC339803	-0.8694595	7.250036325	-2.684765455	0.027779805	0.891255715	-3.26338859
NPM2	-1.13279025	6.791102125	-2.684278925	0.027800731	0.891255715	-3.26390378
CXXC1P1	-1.83830895	5.03723395	-2.683881403	0.027817841	0.891255715	-3.264324738
LMNB1	-1.6980166	6.7022882	-2.683211399	0.027846703	0.891255715	-3.26503428
HSPC324	2.1713847	5.1086828	2.683097071	0.027851631	0.891255715	-3.265155359
EDDM3A	-1.535953792	3.338223871	-2.680162087	0.027978448	0.891255715	-3.268264123
TMEM62	-0.75040895	5.9231682	-2.678873318	0.028034321	0.891255715	-3.269629483
FAM209B	-0.859153975	4.697345638	-2.67813596	0.028066339	0.891255715	-3.270410739
LOC101929662	1.59609425	3.332395725	2.677656543	0.028087178	0.891255715	-3.270918727
KISS1R	-0.699478975	5.504402788	-2.677232424	0.028105625	0.891255715	-3.271368143
SMNP	1.7938764	2.989437825	2.675733809	0.02817091	0.891255715	-3.272956289
CALB1	-1.656551038	3.670321169	-2.672747662	0.028301459	0.891255715	-3.276121527
LOC339807	1.034325075	5.655945513	2.672004479	0.028334046	0.891255715	-3.276909423
LAIR1	-1.284041512	6.234290569	-2.671845607	0.028341018	0.891255715	-3.277077861
RHOBTB3	-0.801472846	8.119975998	-2.67175064	0.028345185	0.891255715	-3.277178547
IL7R	-1.403542213	7.129475681	-2.670623783	0.028394689	0.891255715	-3.278373339
HOXA1	1.799492625	5.495596763	2.669910801	0.028426057	0.891255715	-3.27912937
FRMD6-AS1	-0.6795838	7.373379125	-2.667053525	0.028552119	0.891255715	-3.282159689
CRAT37	-1.83918445	3.282749175	-2.666129048	0.02859303	0.891255715	-3.283140333
TCL6	-0.666532836	3.151214461	-2.66564821	0.028614332	0.891255715	-3.283650418
LOC101927272	1.095773775	6.354861738	2.665297179	0.028629893	0.891255715	-3.284022816
PCNT	-0.772826212	7.157072869	-2.663126746	0.028726303	0.891255715	-3.286325633
GCKR	-0.842709925	6.469075713	-2.662858919	0.028738223	0.891255715	-3.286609829
PIK3CD-AS1	0.578291425	2.728853638	2.6626515	0.028747458	0.891255715	-3.28682993
PLEKHG1	0.92253865	8.606037425	2.661236022	0.02881056	0.891255715	-3.288332069
BAGE	-0.896582425	3.704435681	-2.660048315	0.028863617	0.891255715	-3.289592646
OR1C1	-1.340762683	3.180010746	-2.65854754	0.028930803	0.891255715	-3.291185701
GLIS3	-0.870571875	8.936846938	-2.65803693	0.028953698	0.891255715	-3.29172776
SEMA6C	-0.6460334	3.082685225	-2.657603037	0.028973168	0.891255715	-3.292188396
CRLF1	1.036794	8.09140475	2.657120819	0.028994822	0.891255715	-3.292700358
RBPJL	-1.46287845	4.568849325	-2.655097367	0.029085866	0.891255715	-3.294848872
NOTUM	-1.1712043	5.435120475	-2.65409588	0.029131036	0.891255715	-3.295912409
LOC101929340	2.020083225	6.862868988	2.652272512	0.029213459	0.891255715	-3.297849002
MRPS34	-0.669089525	7.668625063	-2.65168335	0.029240143	0.891255715	-3.298474819
LOC646484	-2.71430129	3.567249755	-2.648163548	0.029400076	0.891255715	-3.302214321
DKFZp547J222	0.986521387	3.762491519	2.647887393	0.029412662	0.891255715	-3.302507764
STAB2	-0.889808512	3.954950381	-2.647178162	0.029445011	0.891255715	-3.303261431
LSM11	-0.518431437	7.231342694	-2.644870235	0.02955053	0.891255715	-3.305714296
TP53	0.722274863	6.000940806	2.643895825	0.029595196	0.891255715	-3.306750055
EFNA5	0.5209382	8.001671881	2.642735884	0.029648457	0.891255715	-3.307983147
CDRT1	-0.933092156	4.479991428	-2.642375691	0.029665016	0.891255715	-3.308366081
LOC645188	-2.009042275	4.159218738	-2.641432227	0.029708434	0.891255715	-3.309369172
ADPRHL1	-1.272927762	4.633192506	-2.641065149	0.029725344	0.891255715	-3.309759474
DMRTB1	-1.307549275	3.442326488	-2.637998216	0.029867016	0.891255715	-3.313020942
LOC102724030	1.6549777	3.77181785	2.636679004	0.029928167	0.891255715	-3.31442411
YARS2	-0.57102175	8.898599875	-2.635374746	0.029988751	0.891255715	-3.315811537
THG1L	-0.644597775	8.024203213	-2.634753973	0.030017631	0.891255715	-3.316471951
CCDC169-SOHLH2	0.954782229	3.987778798	2.633851818	0.030059651	0.891255715	-3.317431782
SLC5A6	-1.1167372	6.6936776	-2.633338543	0.030083585	0.891255715	-3.317977906
POU5F1P3	1.9448963	4.600261825	2.632836678	0.030107006	0.891255715	-3.318511914
PTGER4P2-CDK2AP2P2	-1.5950253	2.92142685	-2.632585145	0.030118752	0.891255715	-3.318779566
IL36RN	-1.261552475	5.083708113	-2.632125336	0.030140235	0.891255715	-3.319268857
PRICKLE2-AS3	1.365683225	4.908323338	2.629802805	0.030248988	0.891255715	-3.321740608
LOC101927416	-2.3570492	3.01989665	-2.625517643	0.030450695	0.891255715	-3.326302424
MTHFR	-0.76416307	6.246850605	-2.624451008	0.030501117	0.891255715	-3.327438191
CYP27B1	-1.9309799	5.143818475	-2.624308999	0.030507836	0.891255715	-3.327589412
SMPX	1.768582825	7.547085013	2.623313005	0.030555005	0.891255715	-3.328650068
FAM155A-IT1	2.466899675	2.616134813	2.622252991	0.030605289	0.891255715	-3.329779003
C1QTNF1	-1.3959271	6.672618913	-2.622068341	0.030614056	0.891255715	-3.329975669
LINC00867	-2.372028783	3.812082459	-2.620187107	0.03070353	0.891255715	-3.331979507
ABHD3	-0.87053125	10.71214863	-2.619672225	0.030728065	0.891255715	-3.332528002
KCNE1	-1.608168813	4.188522231	-2.616729318	0.030868684	0.891255715	-3.335663503
SPATA31E1	-0.812683812	2.142831031	-2.616613675	0.030874223	0.891255715	-3.335786731
TPM1	0.920961225	11.32196595	2.616315963	0.030888487	0.891255715	-3.336103974
MIR490	1.054876925	4.718954913	2.612781575	0.031058349	0.891255715	-3.339870852
MIDN	0.956241158	5.343715746	2.612009245	0.031095593	0.891255715	-3.340694138
SRPX2	0.885611837	6.101647456	2.611873423	0.031102148	0.891255715	-3.340838927
ENPP6	1.70055935	6.460381675	2.611000294	0.031144318	0.891255715	-3.341769738
OR2B6	1.8030339	5.38497455	2.610712445	0.031158233	0.891255715	-3.342076618
NT5M	-1.7902414	3.95579815	-2.609979679	0.031193684	0.891255715	-3.342857867
SSC4D	-1.7309946	4.604206175	-2.609709068	0.031206787	0.891255715	-3.343146395
LOC101926967	-0.716538025	6.998271088	-2.609584427	0.031212824	0.891255715	-3.34327929
PROC	-0.7349898	3.046377525	-2.609062586	0.031238112	0.891255715	-3.343835706
C12orf80	1.397522688	3.508150794	2.608389972	0.031270737	0.891255715	-3.344552921
LRTM1	-0.988571229	4.578394173	-2.608262077	0.031276945	0.891255715	-3.344689301
IGFBPL1	1.4039142	8.33506515	2.606600255	0.031357717	0.891255715	-3.346461514
LOC101927358	2.60059353	3.604812285	2.606556624	0.031359841	0.891255715	-3.346508046
ELAC1	-0.61554635	7.125478688	-2.606528464	0.031361211	0.891255715	-3.346538079
CCNA2	-1.9171997	6.741577238	-2.60572789	0.031400203	0.891255715	-3.347391928
NANOS2	1.861653775	3.128345038	2.605488529	0.031411871	0.891255715	-3.347647227
HIST1H1D	-1.360091575	5.738469613	-2.603385316	0.031514583	0.891255715	-3.349890719
C17orf89	-0.941096113	6.589051219	-2.603094821	0.031528797	0.891255715	-3.350200619
KLF10	1.21607975	12.49486613	2.601151462	0.031624051	0.891255715	-3.352273997
MIR24-2	0.939095625	8.663548438	2.599676657	0.031696534	0.891255715	-3.353847696
LOC105378470	-0.781246896	2.821242498	-2.598925313	0.031733527	0.891255715	-3.354649497
CACNG6	-0.870706537	6.516561731	-2.598115317	0.031773456	0.891255715	-3.355513944
TAGLN	0.8236375	12.64224792	2.597508319	0.031803412	0.891255715	-3.356161785
ODF2	-1.485010262	5.976440169	-2.596888817	0.031834015	0.891255715	-3.356823005
FUT3	0.80127235	4.7359545	2.596203738	0.031867892	0.891255715	-3.357554258
SLC19A3	-0.925237912	5.736895994	-2.596038284	0.031876079	0.891255715	-3.357730869
DCLK1	1.126541663	8.457793638	2.595514936	0.03190199	0.891255715	-3.358289525
POLB	0.878131458	6.130722863	2.595493152	0.031903069	0.891255715	-3.358312779
SLC19A1	-0.718487518	4.927713148	-2.594104809	0.031971913	0.891255715	-3.359794908
SHISA9	1.045634725	3.977670513	2.593549461	0.031999494	0.891255715	-3.360387818
MGC45922	-1.0262664	3.661226	-2.593366012	0.03200861	0.891255715	-3.360583681
SHISA3	1.585323	9.693697	2.591755776	0.03208874	0.891255715	-3.362303008
NRIP3	-0.624467125	7.627996325	-2.590931767	0.032129825	0.891255715	-3.363182931
PORCN	-0.7619427	6.72590175	-2.590236418	0.032164536	0.891255715	-3.363925509
NCR3LG1	-0.5353276	7.15427225	-2.590086178	0.032172041	0.891255715	-3.364085959
APOBEC3A_B	-1.247479525	5.519601613	-2.588264591	0.032263176	0.891255715	-3.366031492
BOK	1.36969245	5.3418907	2.586785361	0.032337377	0.891255715	-3.367611585
LOC150596	-1.103575112	4.050532294	-2.586494774	0.032351973	0.891255715	-3.367922008
ZMYND12	-0.556476475	6.760723238	-2.586032845	0.032375191	0.891255715	-3.368415484
RBM43	-0.9368051	7.735996825	-2.585451832	0.032404418	0.891255715	-3.369036204
LOC105371038	-1.3130044	4.2500642	-2.58518287	0.032417956	0.891255715	-3.369323556
MMP25-AS1	-0.945376288	5.494644256	-2.581376431	0.032610181	0.891255715	-3.37339093
LOC101928505	-1.50929275	3.3140974	-2.579971512	0.032681423	0.891255715	-3.37489247
CHRNA3	-1.038020058	4.427524279	-2.577869363	0.032788316	0.891255715	-3.377139503
PSRC1	-0.99776075	7.913068625	-2.577827413	0.032790453	0.891255715	-3.377184349
SEC61A1	-0.757054988	8.176254019	-2.576414013	0.032862529	0.891255715	-3.378695378
RNF133	-0.975827675	2.345629088	-2.576307148	0.032867985	0.891255715	-3.378809632
SCGB1C2	1.793435175	2.769506763	2.575567329	0.032905783	0.891255715	-3.379600627
FCGR2A	1.0574348	6.573437038	2.575276719	0.032920642	0.891255715	-3.379911352
SLC18A2	-0.846528775	5.353701238	-2.574701275	0.032950086	0.891255715	-3.380526647
HCLS1	-1.419189	8.91315575	-2.574130889	0.032979297	0.891255715	-3.381136561
ANKRD42	0.950949625	7.753362638	2.573134082	0.033030411	0.891255715	-3.382202514
ARFGEF2	-0.572605419	7.791349984	-2.571897	0.033093957	0.891255715	-3.383525525
MGAT3	0.688502867	4.797588758	2.570941647	0.033143116	0.891255715	-3.384547323
DRD1	-1.970480725	4.176742413	-2.569678067	0.03320825	0.891255715	-3.385898904
LOC101929272	-1.384969313	2.102951319	-2.568971452	0.033244731	0.891255715	-3.386654789
LIPC-AS1	-2.273952135	3.360188708	-2.568282459	0.033280342	0.891255715	-3.387391861
SUGCT	1.45574675	10.15029213	2.567956553	0.0332972	0.891255715	-3.387740524
LOC101927534	-1.05435995	5.93049	-2.567430931	0.033324406	0.891255715	-3.388302866
LOC101928140	2.019770975	3.754014288	2.565988878	0.033399165	0.891255715	-3.389845777
PTPRU	-0.779627925	7.341106463	-2.565920173	0.033402731	0.891255715	-3.389919292
LOC100294362	-1.143733875	4.944947838	-2.565306248	0.033434613	0.891255715	-3.390576211
ZSCAN23	-0.806877857	4.663354359	-2.564680128	0.033467161	0.891255715	-3.391246211
LDB2	0.986072287	7.807890156	2.563206843	0.033543873	0.891255715	-3.392822872
LOC100506371	-1.0398982	5.657143475	-2.56260878	0.033575065	0.891255715	-3.39346295
OR10A5	-2.03249975	4.340182175	-2.561535165	0.033631133	0.891255715	-3.394612063
TMPRSS11E	1.595529325	3.156742613	2.560429674	0.033688965	0.891255715	-3.395795389
LOC100506082	-2.023840675	3.194119338	-2.559521477	0.033736552	0.891255715	-3.396767605
RFX7	-0.512552	8.864190588	-2.559281703	0.033749127	0.891255715	-3.397024292
TRAF1	-0.734256188	6.718746131	-2.558762158	0.033776391	0.891255715	-3.397580499
ZNF554	-0.843638288	6.532141256	-2.557051711	0.033866307	0.891255715	-3.399411801
HSPB2-C11orf52	0.719739025	6.738505438	2.556816068	0.033878714	0.891255715	-3.399664113
LINC01225	-0.530108062	4.450352719	-2.555728572	0.03393603	0.891255715	-3.40082859
TET2	-0.53113125	8.120112417	-2.555002848	0.033974334	0.891255715	-3.40160574
ZNF324B	0.8803579	5.361273838	2.554218397	0.034015787	0.891255715	-3.402445824
CAMK2D	-0.795272238	8.847825776	-2.553595594	0.034048735	0.891255715	-3.403112832
RIMS1	-0.897082008	4.438676604	-2.552805974	0.034090554	0.891255715	-3.403958541
PPP1R9A	0.939782488	6.526665131	2.551859873	0.03414073	0.891255715	-3.404971911
JHDM1D-AS1	-0.7063155	7.287413575	-2.551832842	0.034142165	0.891255715	-3.405000865
JAK3	-0.550142437	4.693214006	-2.551715101	0.034148415	0.891255715	-3.405126982
LCE3D	-1.041831275	6.032904738	-2.551441886	0.034162922	0.891255715	-3.40541964
KRTAP4-9	-1.728815175	5.189413738	-2.551426498	0.034163739	0.891255715	-3.405436124
MKI67	-1.549926206	6.115296184	-2.550726029	0.034200962	0.891255715	-3.406186467
MARS2	0.502715875	6.128043663	2.549959524	0.034241741	0.891255715	-3.407007592
L3MBTL2	-0.552426675	7.491539438	-2.549489257	0.034266784	0.891255715	-3.407511393
LOC100133315	-0.60996275	7.805523625	-2.546895069	0.034405269	0.891255715	-3.410290879
NDST2	-1.16003875	6.633803738	-2.546659324	0.034417882	0.891255715	-3.410543488
CKM	-1.0352278	2.5665014	-2.545557042	0.034476919	0.891255715	-3.411724684
RIN1	-0.631157725	6.856370438	-2.54526295	0.034492687	0.891255715	-3.412039847
FAM234B	-0.923383083	5.596686492	-2.544645713	0.034525806	0.891255715	-3.412701328
HIST1H2BO	-1.76475075	3.391248825	-2.544086744	0.034555826	0.891255715	-3.413300389
F2	1.3234933	3.979346275	2.543522001	0.034586184	0.891255715	-3.413905665
CATX-1	-0.783111446	3.219347189	-2.542915179	0.034618833	0.891255715	-3.414556065
TMEM213	1.320326375	4.0318557	2.542119829	0.034661673	0.891255715	-3.415408577
VILL	-0.9158233	6.060746075	-2.541644789	0.034687287	0.891255715	-3.415917781
PABPC1L	-0.593857408	7.251991321	-2.541324331	0.034704576	0.891255715	-3.416261296
GBP6	-1.405862962	3.971705869	-2.541114236	0.034715916	0.891255715	-3.416486512
NR1H3	-0.510253075	7.386968463	-2.540753074	0.034735418	0.891255715	-3.416873674
SHC1	-0.641302913	9.619265419	-2.539242869	0.034817088	0.891255715	-3.418492709
OSBPL11	0.574418767	7.808727975	2.538867185	0.034837434	0.891255715	-3.418895494
CBR3-AS1	-0.943888725	5.797225888	-2.53812984	0.034877404	0.891255715	-3.419686059
PCK1	3.369603375	4.303708038	2.535593089	0.035015269	0.891255715	-3.422406225
LOC644794	-0.5418322	6.27710855	-2.535562657	0.035016927	0.891255715	-3.42243886
ZNF404	-1.41623405	7.152109375	-2.533921433	0.035106422	0.891255715	-3.424199013
LOC100128993	-1.226172125	2.930317938	-2.532448551	0.035186936	0.891255715	-3.425778798
ANO6	0.789994787	8.801637294	2.531493036	0.035239268	0.891255715	-3.426803753
CDKL5	0.695793717	6.118991708	2.531441268	0.035242106	0.891255715	-3.426859284
POU5F1P4	1.219249762	5.250623631	2.529078458	0.035371865	0.891255715	-3.429394107
LINC01581	1.740295875	4.214608988	2.526542296	0.035511684	0.891255715	-3.432115364
NKX2-1-AS1	-1.627668575	2.458852613	-2.526465713	0.035515915	0.891255715	-3.432197544
TSPAN18	2.289953113	6.499753531	2.524584073	0.035620025	0.891255715	-3.434216828
LOC100506585	-0.608213175	6.131571538	-2.523685935	0.035669828	0.891255715	-3.435180756
TNS4	-0.669073825	4.606882588	-2.522548335	0.035733011	0.891255715	-3.436401775
PANX3	1.961002975	3.331511413	2.522024318	0.035762153	0.891255715	-3.436964249
AGAP11	-1.570833263	4.246918231	-2.521317216	0.035801516	0.891255715	-3.437723275
LOC100506258	-0.521109125	5.5592276	-2.520615868	0.035840601	0.891255715	-3.438476162
DNAH11	-1.136131067	3.841121942	-2.520135983	0.03586737	0.891255715	-3.43899133
SOX18	2.21116405	3.939492075	2.518931569	0.035934643	0.891255715	-3.440284375
GATA5	-1.45979205	4.3306302	-2.518115738	0.035980285	0.891255715	-3.441160301
KIF25	-0.759729425	4.764622888	-2.517868451	0.035994131	0.891255715	-3.441425813
FAM149B1	-0.876403922	7.141637301	-2.516481693	0.036071878	0.891255715	-3.442914856
LCNL1	1.179166325	3.845602788	2.515377488	0.036133906	0.891255715	-3.444100604
PLCXD3	-1.924637162	8.226297544	-2.514885385	0.036161584	0.891255715	-3.444629076
MB21D2	0.60842475	9.024637625	2.514687701	0.036172709	0.891255715	-3.444841374
ORM1	-2.228206025	4.513835538	-2.512833407	0.03627723	0.891255715	-3.44683289
ADGRD1	1.886346575	7.522342463	2.51277111	0.036280747	0.891255715	-3.446899801
CACNA1F	-1.196795925	2.754702263	-2.512393495	0.036302072	0.891255715	-3.447305392
RIN3	-0.527805775	5.963235525	-2.511872018	0.036331542	0.891255715	-3.44786552
SHH	-0.650233675	5.644041863	-2.511437126	0.036356137	0.891255715	-3.448332659
PCDHA10	1.580866	3.57872695	2.511184368	0.036370439	0.891255715	-3.448604165
RGS18	-1.330377175	7.579889212	-2.510032195	0.036435708	0.891255715	-3.449841859
NLRC4	-1.453958075	5.366977938	-2.509733142	0.036452668	0.891255715	-3.450163124
ERI3	1.468085375	5.577348938	2.509688459	0.036455203	0.891255715	-3.450211126
LOC105373150	1.0531018	3.547572125	2.508922239	0.036498698	0.891255715	-3.45103429
ZNF573	-0.592632013	8.174373306	-2.508252379	0.036536765	0.891255715	-3.451753965
LOC101927382	-3.267202475	5.799980213	-2.508007075	0.036550716	0.891255715	-3.452017519
MPZL2	1.547767508	6.061446271	2.507895969	0.036557036	0.891255715	-3.452136892
PP12708	-0.953160325	6.280167013	-2.507274526	0.036592408	0.891255715	-3.452804593
CXCL6	-1.967633075	5.382845913	-2.506706262	0.036624784	0.891255715	-3.453415181
LOC102725051	-0.805808925	8.092387288	-2.505054855	0.036719034	0.891255715	-3.45518971
LOC101928298	-1.011776325	1.657512763	-2.501909226	0.036899244	0.891255715	-3.458570382
MIR155	-0.726173	9.15271525	-2.501745317	0.036908659	0.891255715	-3.458746557
CBX2	-0.862521844	4.724361003	-2.501551326	0.036919804	0.891255715	-3.458955068
LOC101929219	-1.033785608	5.671513121	-2.501424372	0.0369271	0.891255715	-3.459091526
NLE1	-1.304741313	5.887736019	-2.49952446	0.037036462	0.891255715	-3.461133792
NFKBIZ	-1.443707987	10.47480013	-2.498850441	0.037075339	0.891255715	-3.461858373
OR51E1	1.1177568	5.73163635	2.497782737	0.037137007	0.891255715	-3.463006233
IGH	-0.884327013	5.236630819	-2.497291292	0.037165426	0.891255715	-3.463534598
LINC00467	-1.075285475	6.523515575	-2.496718544	0.037198576	0.891255715	-3.464150395
SFN	-0.802448058	7.175409096	-2.496563034	0.037207581	0.891255715	-3.464317598
CCDC13-AS1	-1.9144399	5.3388843	-2.494527834	0.037325645	0.891255715	-3.466505968
ADAM12	-1.96335493	5.460061435	-2.4942424	0.037342234	0.891255715	-3.466812905
ASNA1	-0.6175699	6.6699705	-2.493475193	0.037386859	0.891255715	-3.467637939
ZNF784	-0.66128895	6.54423155	-2.493410617	0.037390617	0.891255715	-3.467707384
NTN4	0.63371675	12.36853713	2.493150632	0.037405753	0.891255715	-3.467986975
PCYT1B	-1.365889963	3.868407927	-2.490568979	0.03755639	0.891255715	-3.470763558
ZC3H12D	-1.486186325	7.885422013	-2.489437725	0.037622591	0.891255715	-3.471980368
THRIL	-0.54027375	8.985155625	-2.488902292	0.037653966	0.891255715	-3.472556324
SEZ6L2	-0.739546765	4.700221243	-2.48736743	0.037744051	0.891255715	-3.474207453
MIR29B1	-1.093162925	5.334444688	-2.487179993	0.037755068	0.891255715	-3.474409099
PRSS3	-0.8821146	5.663992238	-2.486603613	0.037788963	0.891255715	-3.475029187
LOC284926	-0.686163325	6.977635213	-2.485691893	0.037842643	0.891255715	-3.476010089
HIPK4	1.11078495	4.989619225	2.485687519	0.0378429	0.891255715	-3.476014796
S100A2	-0.555011075	7.507581988	-2.485375324	0.037861299	0.891255715	-3.476350692
PLD1	0.605655386	7.020344732	2.485258425	0.037868191	0.891255715	-3.476476468
TCF19	-1.150898725	7.336550463	-2.483216208	0.037988793	0.891255715	-3.478673902
FAM81B	1.7753365	3.96728525	2.482567356	0.038027192	0.891255715	-3.479372126
GCSAML	-1.95792675	3.261468225	-2.482244684	0.038046303	0.891255715	-3.479719361
ANXA8L1	-1.475566825	6.057116038	-2.481554415	0.038087217	0.891255715	-3.480462197
WDR76	-0.88806655	6.749489	-2.481418206	0.038095295	0.891255715	-3.480608783
RERE	-0.67285506	6.523821435	-2.481405998	0.038096019	0.891255715	-3.480621921
HDAC9	0.639755495	8.737741313	2.480836982	0.038129788	0.891255715	-3.481234298
TESMIN	0.810176438	5.006443594	2.480457136	0.038152347	0.891255715	-3.481643102
GJD4	-1.041279175	2.917255913	-2.480426664	0.038154157	0.891255715	-3.481675897
PXK	-0.5220192	7.433643925	-2.479372098	0.038216861	0.891255715	-3.482810908
RNF128	-2.715589785	3.654434808	-2.479148177	0.038230189	0.891255715	-3.483051919
LRRC4B	2.218770765	2.351903043	2.479074517	0.038234574	0.891255715	-3.483131202
BARX2	-1.513967675	5.253334363	-2.47831468	0.03827984	0.891255715	-3.483949059
LOC101926907	1.530407	4.82316715	2.476346639	0.038397334	0.891255715	-3.486067547
NPDC1	0.523922	8.3085725	2.475206502	0.038465568	0.891255715	-3.487294952
LINC00851	-1.102005175	3.950720288	-2.471606524	0.038681824	0.891255715	-3.491171013
SLC7A11	-0.961980117	6.943419425	-2.470426056	0.038753003	0.891255715	-3.492442186
GPR4	1.036215512	6.442224194	2.470233193	0.038764645	0.891255715	-3.492649876
CEP85L	-0.852593938	7.343867681	-2.469990161	0.03877932	0.891255715	-3.492911595
DLX1	1.855103437	5.341550744	2.469697638	0.038796992	0.891255715	-3.493226617
FAM65C	1.370758658	4.088329034	2.468918276	0.038844112	0.891255715	-3.494065946
ABCC2	1.525311925	3.654645613	2.468422792	0.038874099	0.891255715	-3.494599573
KLC2	0.517563	8.8767485	2.468352222	0.038878372	0.891255715	-3.494675576
TXNIP	-0.670396042	11.51944119	-2.466907774	0.038965935	0.891255715	-3.496231312
HRES1	1.2530741	5.1130067	2.466190359	0.039009499	0.891255715	-3.497004047
PADI2	1.020252517	5.137913608	2.465368371	0.039059474	0.891255715	-3.497889457
CDCA3	-1.178161875	6.8903034	-2.465044552	0.039079179	0.891255715	-3.498238272
CCZ1	-0.842611625	6.809669987	-2.464480333	0.039113537	0.891255715	-3.49884606
ADCY2	-1.024775706	5.971927347	-2.464294703	0.039124848	0.891255715	-3.499046028
ABCA7	-0.895689475	6.597314663	-2.462976361	0.03920527	0.891255715	-3.50046626
ANKRD44-IT1	1.07990705	4.81016615	2.462925158	0.039208397	0.891255715	-3.500521422
TECR	-0.568419575	7.0252055	-2.461612058	0.039288673	0.891255715	-3.501936113
HYAL1	1.658103275	5.530213113	2.46089102	0.039332824	0.891255715	-3.50271298
LOC101929717	-2.135677025	4.246445663	-2.46057787	0.039352014	0.891255715	-3.503050385
LOC729296	-0.838984146	2.933557519	-2.457539375	0.039538712	0.891255715	-3.506324538
TMEM106A	-0.841827244	5.649733566	-2.456960469	0.039574384	0.891255715	-3.506948404
SKA3	-1.389993675	6.548806663	-2.455061214	0.039691644	0.891255715	-3.5089953
OXCT2	0.669778087	6.290421281	2.454240965	0.039742394	0.891255715	-3.509879376
LOC101928933	-1.623339075	4.990679863	-2.453458674	0.039790857	0.891255715	-3.510722577
PTPN11	0.584441854	7.998028698	2.453276785	0.039802133	0.891255715	-3.510918633
MIR7515HG	1.3604881	4.4038546	2.452786534	0.039832544	0.891255715	-3.511447079
PZP	-0.5773612	7.52580515	-2.452480648	0.03985153	0.891255715	-3.511776802
ESX1	-1.054018525	4.791513913	-2.452357737	0.039859161	0.891255715	-3.511909293
ACKR3	0.992788358	8.772735554	2.452348064	0.039859762	0.891255715	-3.51191972
PPP1R3A	-1.11122789	1.607743705	-2.452314674	0.039861835	0.891255715	-3.511955712
RTN4RL2	-1.669017775	2.576878238	-2.452286764	0.039863568	0.891255715	-3.511985798
LOC101929384	1.57724845	3.473336875	2.452278303	0.039864094	0.891255715	-3.511994919
CACNG2	-0.939217588	3.947555594	-2.45207845	0.039876507	0.891255715	-3.512210351
LRRN4CL	1.39844045	8.50585415	2.452049236	0.039878322	0.891255715	-3.512241844
GTSE1	-1.14608988	5.869578305	-2.451120149	0.039936085	0.891255715	-3.513243391
ADAM30	1.23922635	3.684189875	2.451027907	0.039941824	0.891255715	-3.513342829
CD6	-0.561296125	4.497752559	-2.450660692	0.039964681	0.891255715	-3.513738698
SLC30A8	-1.199708138	5.483587544	-2.449019474	0.040066998	0.891255715	-3.515508079
ANKRD54	-1.006765725	5.64323715	-2.446538932	0.040222143	0.891255715	-3.518182614
SSRP1	-0.563367438	8.980394156	-2.446442583	0.040228181	0.891255715	-3.518286505
DEF6	-0.743523162	6.071245156	-2.446209906	0.040242767	0.891255715	-3.518537397
NRAP	-1.165409363	3.452107368	-2.446135404	0.040247439	0.891255715	-3.518617732
EXO1	-1.92982105	5.31068955	-2.444247794	0.04036598	0.891255715	-3.520653238
VAMP5	-0.997307438	6.974735531	-2.443869029	0.040389809	0.891255715	-3.521061704
SCARA5	1.870974125	7.700672004	2.443418248	0.040418187	0.891255715	-3.521547841
WRAP53	-0.929784025	6.286396325	-2.443401256	0.040419257	0.891255715	-3.521566167
GPR61	-1.2143483	3.4821986	-2.442854953	0.040453676	0.891255715	-3.522155335
FAM118A	-1.2379029	8.611960788	-2.44256232	0.040472126	0.891255715	-3.522470937
NUDCD3	-0.602396133	7.068427683	-2.442559247	0.040472319	0.891255715	-3.522474251
C9orf131	1.4241977	3.77256305	2.441053136	0.040567408	0.891255715	-3.524098648
E2F1	-1.22102375	4.965937525	-2.440800758	0.040583364	0.891255715	-3.524370858
CDC5L	-0.550968262	7.963666925	-2.43999525	0.040634332	0.891255715	-3.525239691
DLGAP4-AS1	-0.58420765	5.43994665	-2.439780036	0.040647961	0.891255715	-3.52547183
SERPINA1	-1.419238521	5.145124736	-2.439559517	0.04066193	0.891255715	-3.525709694
CASC15	-0.818378556	5.196482403	-2.439225721	0.040683085	0.891255715	-3.526069749
NRK	-0.9088586	7.033394313	-2.43830962	0.0407412	0.891255715	-3.52705795
OSBP2	-0.853864083	4.251074667	-2.43746887	0.040794609	0.891255715	-3.527964909
GPR27	0.877955413	7.767411031	2.436595102	0.04085019	0.891255715	-3.528907526
NPC1L1	0.5595046	3.994297567	2.433994909	0.041016043	0.891255715	-3.531712845
ZNF816-ZNF321P	-0.5578655	5.8560745	-2.432807138	0.04109203	0.891255715	-3.532994437
CSNK1E	-0.520939387	7.481404869	-2.432372127	0.041119896	0.891255715	-3.533463828
GPR88	-1.08930605	5.970547475	-2.42971414	0.041290572	0.891255715	-3.536332097
LOC100129518	-1.100626569	8.646384716	-2.428899329	0.041343036	0.891255715	-3.537211443
AFF2	-0.7823243	4.0055276	-2.428876954	0.041344478	0.891255715	-3.53723559
SNX31	1.90467315	4.370196	2.428647204	0.041359283	0.891255715	-3.537483544
LOC101927040	-2.28246375	3.88836285	-2.427973307	0.041402742	0.891255715	-3.538210851
MCM3AP	-0.80525033	6.01604399	-2.427827079	0.041412179	0.891255715	-3.538368671
LOC100506675	-1.364910675	4.301143463	-2.425875481	0.041538324	0.891255715	-3.540475088
LOC100505715	-0.827191225	7.771883963	-2.42561927	0.041554913	0.891255715	-3.540751639
BUD31	-1.048264325	7.4113544	-2.425079678	0.041589873	0.891255715	-3.541334079
CDPF1	-0.7329044	6.441064075	-2.424886954	0.041602367	0.891255715	-3.54154211
OGFOD3	-0.751841383	8.332742692	-2.424554911	0.041623901	0.891255715	-3.54190053
GPR85	-1.053095471	5.117684727	-2.424076854	0.041654925	0.891255715	-3.542416572
SLC45A3	-0.628739125	5.274971488	-2.42285552	0.041734289	0.891255715	-3.543735004
RS1	0.975872334	3.366382196	2.422590281	0.041751545	0.891255715	-3.54402134
SAYSD1	-0.588441083	6.672987117	-2.421299381	0.041835631	0.891255715	-3.545414967
KNTC1	-0.78985465	7.783435275	-2.420739465	0.041872155	0.891255715	-3.546019467
KIF18A	-1.367952325	5.507751763	-2.419281697	0.041967399	0.891255715	-3.547593381
C18orf54	-0.772608105	5.722659448	-2.418179088	0.042039583	0.891255715	-3.54878391
SPDL1	-1.033791187	6.073273819	-2.417553532	0.042080592	0.891255715	-3.549459373
CRYBB1	-1.247630325	3.205510463	-2.416695403	0.042136913	0.891255715	-3.550385995
MDH1B	-0.996586775	5.44757585	-2.416000099	0.042182603	0.891255715	-3.551136821
ABCC5	-0.583657383	8.401365158	-2.415939597	0.042186581	0.891255715	-3.551202155
SULT1C2	1.237397562	4.517590819	2.415170025	0.042237214	0.891255715	-3.552033211
CABP5	1.4608308	3.013236175	2.415123095	0.042240304	0.891255715	-3.552083891
FAAP24	-0.7270284	6.846621625	-2.415117772	0.042240654	0.891255715	-3.55208964
ZNF252P-AS1	0.819330825	5.728145688	2.413543513	0.042344431	0.891255715	-3.553789764
CCEPR	1.90173845	5.39401975	2.413374048	0.042355617	0.891255715	-3.553972786
LOC105378702	1.74526555	5.15282125	2.412868335	0.042389018	0.891255715	-3.55451896
SEMA3A	-1.207319257	3.552142655	-2.411795043	0.042459992	0.891255715	-3.555678166
PI3	-1.43009935	4.43008575	-2.4117351	0.04246396	0.891255715	-3.55574291
L1TD1	-0.942570163	4.245709419	-2.411077795	0.042507489	0.891255715	-3.55645286
NCLN	-0.996656442	4.367512571	-2.410380384	0.042553724	0.891255715	-3.55720615
SLC34A2	1.8209459	4.453027625	2.410109571	0.042571691	0.891255715	-3.557498667
LILRA2	-0.684776175	5.867989275	-2.409666682	0.042601091	0.891255715	-3.55797706
MOBP	-0.630263095	4.491245018	-2.409493746	0.042612576	0.891255715	-3.558163862
SPIB	-1.45364695	4.284440263	-2.408514011	0.042677703	0.891255715	-3.559222176
SPAG5	-1.28870075	7.0853902	-2.407800418	0.042725202	0.891255715	-3.559993032
LY6G6C	-1.435696025	6.329370913	-2.407643007	0.042735687	0.891255715	-3.560163078
SERPINA6	1.4622481	3.937123875	2.407532382	0.042743057	0.891255715	-3.560282582
TSGA13	-1.698497875	4.638193038	-2.406399387	0.042818613	0.891255715	-3.561506557
MYL7	-0.54955095	2.590609975	-2.406056002	0.042841539	0.891255715	-3.561877528
SLC28A1	-0.569939663	5.378748319	-2.405872291	0.042853809	0.891255715	-3.562075999
BPIFA1	1.19485165	5.17595005	2.404100506	0.042972333	0.891255715	-3.563990221
RHOF	-0.6257872	5.712764425	-2.403670568	0.043001143	0.891255715	-3.564454744
ISYNA1	0.771313578	5.26101968	2.40348868	0.043013337	0.891255715	-3.564651265
OK/SW-CL.58	-0.988761625	4.489891888	-2.402311509	0.043092342	0.891255715	-3.565923183
FSIP2	1.2980531	4.37533145	2.402078587	0.043107991	0.891255715	-3.56617486
PRIMA1	1.443569775	8.403454863	2.401786692	0.043127611	0.891255715	-3.566490262
COL25A1	0.838689342	4.026483763	2.400937817	0.04318472	0.891255715	-3.567407518
LRP1B	2.065631133	3.457916834	2.400297629	0.04322784	0.891255715	-3.568099299
LINC00937	1.302885187	4.471440106	2.399525695	0.043279891	0.891255715	-3.568933467
ARPIN	0.555305542	7.493862771	2.397716139	0.043402156	0.891255715	-3.570889016
SDCCAG8	-0.523271744	7.871049253	-2.396926906	0.04345559	0.891255715	-3.571741968
ITLN1	2.629273075	7.826145813	2.396906441	0.043456977	0.891255715	-3.571764086
CRY1	0.606139	11.97821275	2.396479203	0.043485931	0.891255715	-3.572225829
RPS6KA5	-0.977387942	6.199420871	-2.396376079	0.043492922	0.891255715	-3.572337282
COPG2IT1	0.789859575	6.924753213	2.39634639	0.043494936	0.891255715	-3.57236937
TCP11	-1.96506625	3.5321058	-2.394769235	0.043602011	0.891255715	-3.574073979
OVAAL	-1.5082616	4.063931375	-2.394471181	0.043622276	0.891255715	-3.574396133
RAPGEF4-AS1	1.369825475	4.954693763	2.39446497	0.043622698	0.891255715	-3.574402846
LOC100133089	-0.8613943	7.545909225	-2.394453322	0.04362349	0.891255715	-3.574415435
CDO1	-0.837531925	9.759592225	-2.394372244	0.043629005	0.891255715	-3.57450307
OTOGL	-1.9100459	4.27870615	-2.393883857	0.043662237	0.891255715	-3.575030956
URB1	0.747802983	6.326743075	2.393681884	0.043675987	0.891255715	-3.575249266
DNAH9	-0.680674258	2.855700379	-2.393614933	0.043680546	0.891255715	-3.575321633
CLCA1	2.078984575	4.084151338	2.393235341	0.043706404	0.891255715	-3.575731937
THAP5	-0.512845375	7.916718263	-2.391504909	0.043824474	0.892689187	-3.577602448
ART3	1.93848135	4.421951275	2.390382066	0.043901259	0.892689187	-3.578816255
MFAP2	-1.159519	8.95657525	-2.388684717	0.044017588	0.892689187	-3.580651209
KLRA1P	-1.535308275	5.071405538	-2.388671253	0.044018512	0.892689187	-3.580665765
LOC388456	-1.700533025	4.974567213	-2.388577842	0.044024923	0.892689187	-3.580766753
LINC00881	-1.9821451	2.999206925	-2.388051379	0.044061073	0.892689187	-3.581335924
TNFRSF10D	-1.0770267	5.869324963	-2.385270152	0.044252547	0.892689187	-3.584342961
RSPH4A	0.824575275	4.593256963	2.384246962	0.044323199	0.892689187	-3.585449305
LINC00671	-0.592787825	3.69010925	-2.383710329	0.044360299	0.892689187	-3.586029566
B4GALNT4	-0.949202925	3.661682938	-2.383153804	0.044398807	0.892689187	-3.586631349
H1F0	0.527206375	9.783894063	2.383122941	0.044400944	0.892689187	-3.586664723
CCDC154	1.133939225	4.324485163	2.382121417	0.044470331	0.892689187	-3.587747727
DPF1	-0.518203138	4.575022994	-2.381791515	0.044493212	0.892689187	-3.588104477
IKBKE	-0.871496	6.422599538	-2.381402223	0.044520226	0.892689187	-3.588525456
VIL1	-0.608062775	5.073895612	-2.38085816	0.044558008	0.892689187	-3.589113814
LOC101928343	0.91588365	6.369645263	2.379611332	0.044644714	0.892689187	-3.590462198
KISS1	-1.3598293	3.430595025	-2.378359938	0.044731909	0.892689187	-3.591815582
KLF9	0.51194114	8.591739085	2.377939041	0.044761274	0.892689187	-3.592270796
SHISA6	1.200735767	4.367476408	2.377228779	0.044810873	0.892689187	-3.593038984
HGF	-2.24067515	7.829024845	-2.375946169	0.044900579	0.892689187	-3.594426248
CXorf21	-0.758571575	7.600575963	-2.374749991	0.044984402	0.892689187	-3.595720084
LINC00559	-0.89259365	1.69652	-2.374271313	0.04501799	0.892689187	-3.596237859
MIR6778	-1.160985637	6.823439444	-2.374170611	0.045025059	0.892689187	-3.596346786
MSTO1	-0.775978125	7.35902465	-2.374048527	0.045033631	0.892689187	-3.596478844
LINC01057	-2.384277195	4.226808728	-2.372927053	0.045112448	0.892689187	-3.597691957
VN1R10P	2.172477227	2.972414136	2.371678272	0.045200376	0.892689187	-3.599042837
SLIT1-AS1	1.245719575	4.773205863	2.371344863	0.045223881	0.892689187	-3.599403514
INO80B	0.99505095	5.5840863	2.369563875	0.045349645	0.892689187	-3.601330236
CCDC34	-0.97300575	6.580154788	-2.368983882	0.045390677	0.892689187	-3.601957714
H2AFX	0.753007906	6.290138772	2.368382281	0.045433277	0.892689187	-3.602608583
SIGLEC17P	-0.946375975	5.346810338	-2.367936441	0.045464873	0.892689187	-3.603090942
CASR	-0.784189536	4.329423772	-2.367915662	0.045466346	0.892689187	-3.603113424
APOH	-0.828085663	5.003123294	-2.364385515	0.045717312	0.892689187	-3.606932991
RLN2	-0.89468485	5.10646085	-2.363701964	0.045766068	0.892689187	-3.607672634
C6orf223	-0.835338475	6.239717163	-2.363045541	0.045812938	0.892689187	-3.60838294
NOX1	0.657761781	4.779020497	2.362898584	0.045823437	0.892689187	-3.608541962
FLJ31104	-1.544547125	5.789079138	-2.362583935	0.045845926	0.892689187	-3.608882446
MAPT	-0.534280858	6.239627379	-2.361530747	0.045921281	0.892689187	-3.610022134
LOC100133131	-0.69069545	5.208990325	-2.361214464	0.045943935	0.892689187	-3.610364401
C8orf44	-0.5145759	7.1820598	-2.35993543	0.046035661	0.892689187	-3.61174855
NKX1-1	-0.8907959	3.5217943	-2.359466157	0.046069361	0.892689187	-3.612256404
MRPL38	-1.0249071	5.777728512	-2.359045489	0.046099591	0.892689187	-3.612711663
PVR	-0.563426818	5.771577913	-2.358994126	0.046103283	0.892689187	-3.612767249
LOC101928207	-1.558222475	4.367032913	-2.358383079	0.046147234	0.892689187	-3.613428553
ALOX15	-1.899721075	3.538170887	-2.356629929	0.046273566	0.892689187	-3.615325968
C10orf71-AS1	-1.7846236	3.57266465	-2.355846215	0.046330153	0.892689187	-3.616174206
PPFIA3	0.968272875	5.514281238	2.355157289	0.046379953	0.892689187	-3.616919869
TLCD2	-0.514696113	8.411535769	-2.354994861	0.046391702	0.892689187	-3.617095675
YBX3	-0.514711244	9.145738459	-2.354531783	0.046425215	0.892689187	-3.617596902
LINC00572	-0.598547475	6.092054013	-2.354193126	0.046449739	0.892689187	-3.617963462
MYO1G	-1.151775537	5.347273394	-2.354088446	0.046457322	0.892689187	-3.618076768
LOC102723932	1.5364736	3.473720475	2.354034567	0.046461225	0.892689187	-3.618135087
FABP3	1.46872925	8.774009187	2.353899711	0.046470997	0.892689187	-3.618281056
FANCG	-0.54882775	8.866775125	-2.353735253	0.046482916	0.892689187	-3.618459067
TFR2	-0.757118758	5.523234113	-2.352764637	0.046553326	0.892689187	-3.619509691
OR5L2	-0.940213563	4.858794706	-2.352738773	0.046555204	0.892689187	-3.619537687
CASP4	-0.788785875	9.057819313	-2.352484376	0.046573676	0.892689187	-3.61981306
KRT80	1.3510247	3.3887506	2.352285955	0.04658809	0.892689187	-3.620027843
LINC01116	2.44877025	5.688157375	2.352201265	0.046594243	0.892689187	-3.620119516
RFPL1	-1.658148663	2.039688744	-2.351282472	0.04666105	0.892689187	-3.62111409
LOC284898	-1.3266307	5.5908306	-2.351071904	0.046676375	0.892689187	-3.62134203
LOC283484	-1.279822249	2.898850304	-2.348609551	0.046855952	0.892689187	-3.624007626
C12orf76	-0.975640838	6.718121331	-2.348467018	0.046866368	0.892689187	-3.62416193
HMMR	-2.448590725	6.293052188	-2.348350341	0.046874896	0.892689187	-3.624288243
PTOV1-AS1	-1.069272313	5.147306944	-2.348248387	0.046882349	0.892689187	-3.624398617
KRT74	0.820920287	5.472315919	2.346683387	0.046996907	0.892689187	-3.62609291
SLC8A2	1.781900925	4.090848687	2.346096274	0.047039956	0.892689187	-3.626728548
GAS2L3	-1.338582887	6.866534394	-2.343949697	0.047197686	0.892689187	-3.629052627
KIT	0.85560575	9.477315125	2.343781438	0.047210073	0.892689187	-3.629234806
SRRM5	-1.740842375	3.342906413	-2.343007267	0.047267103	0.892689187	-3.630073033
HSPA12B	1.181917525	5.31711375	2.341641067	0.047367916	0.892689187	-3.631552317
WDR62	-0.8398407	5.058637317	-2.340916365	0.047421479	0.892689187	-3.632337028
GSG2	-0.658608675	6.039010763	-2.340304828	0.047466726	0.892689187	-3.632999214
ABHD8	1.6166102	4.650332875	2.339915018	0.04749559	0.892689187	-3.633421315
KIR2DL5A	-1.10708835	6.022097	-2.338708757	0.04758502	0.892689187	-3.634727529
RFX1	-0.66586785	5.94789985	-2.338679242	0.04758721	0.892689187	-3.634759491
FMNL2	-0.885758548	7.595643692	-2.338447404	0.047604418	0.892689187	-3.635010544
FAM9B	1.311172687	3.327707469	2.3381532	0.047626265	0.892689187	-3.635329135
SIRT5	-0.593751371	5.656829785	-2.338109864	0.047629484	0.892689187	-3.635376064
UBQLNL	-2.386053712	4.927561544	-2.337805599	0.047652089	0.892689187	-3.635705553
ODF3L1	-1.39654235	4.4873216	-2.337057502	0.047707715	0.892689187	-3.636515679
CCL26	1.594370775	5.001064213	2.33639896	0.047756735	0.892689187	-3.637228838
FCRLB	-1.17375085	5.765116575	-2.335891312	0.047794558	0.892689187	-3.637778597
PXN-AS1	1.8036312	4.91048645	2.335329178	0.047836475	0.892689187	-3.638387371
IGKV1OR2-118	-0.80899225	7.276544475	-2.333843211	0.047947458	0.892689187	-3.639996667
TLR5	-0.7197794	8.174925625	-2.332707976	0.04803242	0.892689187	-3.641226164
ANKRD7	-1.57051605	4.04200475	-2.332678208	0.04803465	0.892689187	-3.641258404
BTF3	0.623896356	10.96177247	2.332404715	0.048055142	0.892689187	-3.641554612
ANGPTL6	2.05590165	4.61958185	2.330902876	0.048167825	0.892689187	-3.64318122
LOC101928778	-0.66801095	6.63624335	-2.329137458	0.048300622	0.892689187	-3.645093382
MRGBP	-0.563564125	8.531473688	-2.328364901	0.04835885	0.892689187	-3.645930181
UGT1A6	-1.89000879	4.13478818	-2.32776508	0.048404108	0.892689187	-3.64657989
CNTRL	-0.5202458	8.1519903	-2.327648302	0.048412924	0.892689187	-3.646706382
LBX1	-1.1729189	2.582452375	-2.326356236	0.048510574	0.892689187	-3.648105949
LOC100507281	-0.89764275	7.0525875	-2.326063395	0.048532733	0.892689187	-3.64842316
FLVCR2	-1.014258475	6.168457463	-2.325768303	0.048555073	0.892689187	-3.648742813
LOC101929748	2.16014745	3.181230175	2.325570294	0.048570069	0.892689187	-3.648957302
LINC00240	-1.5346504	4.612168625	-2.325132032	0.048603277	0.892689187	-3.649432047
LOC101927365	-0.9337222	5.866674238	-2.324741327	0.0486329	0.892689187	-3.64985528
C9orf163	-1.115581375	4.976482163	-2.322729411	0.048785731	0.892689187	-3.652034756
LRTM2	-1.307208625	3.404102188	-2.322687803	0.048788897	0.892689187	-3.65207983
CRYGC	-1.4661164	5.0669398	-2.322341721	0.048815236	0.892689187	-3.652454744
LINC01351	-1.356862525	3.995464113	-2.322266924	0.04882093	0.892689187	-3.652535774
LOC283856	-2.168576975	4.525070363	-2.321988427	0.048842139	0.892689187	-3.652837476
AOAH	-1.041943375	6.994760163	-2.320706369	0.048939891	0.892689187	-3.654226385
LOC100506679	0.76985475	5.168717125	2.320683235	0.048941657	0.892689187	-3.654251447
MCEMP1	-2.127571	5.121093	-2.320641714	0.048944826	0.892689187	-3.654296429
LOC100996681	0.8230558	5.912890225	2.319989526	0.048994633	0.892689187	-3.655002988
NKAIN3	-1.11485615	4.791967075	-2.319054483	0.049066129	0.892689187	-3.656016001
MAGEB3	1.529841175	3.571546387	2.317843211	0.049158902	0.892689187	-3.657328308
ITGA1	0.584587375	10.62885256	2.31754068	0.049182101	0.892689187	-3.657656079
STEAP1	-1.43666175	9.803645375	-2.316014654	0.049299287	0.892689187	-3.659309453
RAVER2	-1.016048325	6.127887725	-2.31594932	0.04930431	0.892689187	-3.659380241
ARNT2	-0.569413475	7.518785163	-2.315735137	0.049320781	0.892689187	-3.659612303
CASC4	0.674650983	8.864105492	2.315694923	0.049323875	0.892689187	-3.659655873
LINC00463	-1.309218375	5.444762438	-2.314649132	0.049404383	0.892689187	-3.660788975
LOC101927877	-0.781326125	6.260250538	-2.31267995	0.049556335	0.892689187	-3.662922626
OR4D1	-0.533938775	4.052750588	-2.312389673	0.049578774	0.892689187	-3.663237154
EFNB2	0.661657062	10.03106922	2.312240627	0.049590299	0.892689187	-3.663398654
LOC101927809	-0.708211475	6.850010738	-2.312118514	0.049599744	0.892689187	-3.66353097
HIST1H2APS5	-1.1619125	5.2671797	-2.31208653	0.049602218	0.892689187	-3.663565626
LOC101929167	-1.7275756	3.14746545	-2.311833953	0.049621759	0.892689187	-3.663839308
PAX8	-0.724572862	4.682767535	-2.311500292	0.049647587	0.892689187	-3.664200852
P2RX7	-1.0061071	7.00581545	-2.310834991	0.049699125	0.892689187	-3.664921757
REXO2	-0.5726049	8.480203906	-2.310637668	0.049714421	0.892689187	-3.665135573
FDXR	-0.7227712	6.962464375	-2.308629081	0.049870389	0.892689187	-3.667312097
CDC42EP2	1.08984245	5.608298938	2.307874386	0.049929118	0.892689187	-3.668129912
SEMA4A	-1.04041005	6.247579463	-2.307451886	0.049962027	0.892689187	-3.668587756
PTPN5	-1.306093932	3.541382534	-2.307362194	0.049969016	0.892689187	-3.668684951
