# Supplementary material for: Identification of the Hub Gene LDB3 in Stanford Type A Aortic Dissection Based on Comprehensive Bioinformatics Analysis
Source: J Cell Mol Med. 2025 Mar 18;29(6):e70471. doi: 10.1111/jcmm.70471 (PMC11916769; doi:10.1111/jcmm.70471)
Supplement: Supplementary file 1 — Data S1 [file JCMM-29-e70471-s001.zip › Supplementary File 8.csv]

Supplementary File 8. DEGs integrated after RRA analysis.
Gene.Symbol	Name	Score	direction
TIMP1	TIMP1	0.002146498	up
LIFR-AS1	LIFR-AS1	0.002146498	up
LHFPL2	LHFPL2	0.004291844	up
LOC105370737	LOC105370737	0.004291844	up
PHLDA1	PHLDA1	0.006436038	up
LOC100505784	LOC100505784	0.006436038	up
TMEM158	TMEM158	0.008579079	up
LOC389895	LOC389895	0.008579079	up
TUBB3	TUBB3	0.010720967	up
LINC00961	LINC00961	0.010720967	up
TSPAN5	TSPAN5	0.012861703	up
IPO11	IPO11	0.012861703	up
COL6A3	COL6A3	0.015001286	up
TNFRSF13C	TNFRSF13C	0.015001286	up
CCDC34	CCDC34	0.017139717	up
KANK2	KANK2	0.017139717	up
NT5DC2	NT5DC2	0.019276996	up
CYP17A1	CYP17A1	0.019276996	up
SLC20A1	SLC20A1	0.021413122	up
LINC01268	LINC01268	0.021413122	up
WDR54	WDR54	0.023548096	up
CCK	CCK	0.023548096	up
CHST1	CHST1	0.025681917	up
ICK	ICK	0.025681917	up
SPOCD1	SPOCD1	0.027814585	up
CEL	CEL	0.027814585	up
CDC7	CDC7	0.029946101	up
SPANXB1	SPANXB1	0.029946101	up
SLC35G1	SLC35G1	0.031283557	up
GINS2	GINS2	0.032076465	up
PRR18	PRR18	0.032076465	up
SERPINH1	SERPINH1	0.034205676	up
HAGLROS	HAGLROS	0.034205676	up
ECT2	ECT2	0.036333735	up
DPP10-AS3	DPP10-AS3	0.036333735	up
ITGA2	ITGA2	0.038460641	up
FAM138E	FAM138E	0.038460641	up
CHSY1	CHSY1	0.040586395	up
IGFBP6	IGFBP6	0.040586395	up
SNAI2	SNAI2	0.042710996	up
CORO1B	CORO1B	0.042710996	up
PYGL	PYGL	0.044834444	up
PCSK9	PCSK9	0.044834444	up
MAD2L2	MAD2L2	0.046956741	up
DLX2	DLX2	0.046956741	up
SPP1	SPP1	0.049077884	up
LRRC2-AS1	LRRC2-AS1	0.049077884	up
REEP1	REEP1	0.001796542	down
MORN3	MORN3	0.001796542	down
RYR2	RYR2	0.003592276	down
LOC101929680	LOC101929680	0.003592276	down
ACTC1	ACTC1	0.005387203	down
MBL2	MBL2	0.005387203	down
JAK2	JAK2	0.007181323	down
LINC00494	LINC00494	0.007181323	down
C5orf24	C5orf24	0.008974635	down
LOC100507468	LOC100507468	0.008974635	down
RNF115	RNF115	0.010767141	down
MYCBPAP	MYCBPAP	0.010767141	down
CNN1	CNN1	0.012558839	down
OR51M1	OR51M1	0.012558839	down
PDLIM5	PDLIM5	0.014349729	down
LOC100507065	LOC100507065	0.014349729	down
BAMBI	BAMBI	0.016139813	down
MIR7111	MIR7111	0.016139813	down
MYOZ2	MYOZ2	0.017929089	down
TMEM92	TMEM92	0.017929089	down
CFL2	CFL2	0.019717558	down
AZU1	AZU1	0.019717558	down
MXRA7	MXRA7	0.02150522	down
LCTL	LCTL	0.02150522	down
FHOD3	FHOD3	0.023292075	down
HMMR-AS1	HMMR-AS1	0.023292075	down
ZCCHC5	ZCCHC5	0.025078122	down
NEUROD4	NEUROD4	0.025078122	down
SLMAP	SLMAP	0.026863362	down
TSPAN16	TSPAN16	0.026863362	down
FABP3	FABP3	0.028647795	down
SPATA31C2	SPATA31C2	0.028647795	down
THSD4	THSD4	0.03043142	down
ASIC5	ASIC5	0.03043142	down
CASZ1	CASZ1	0.032214238	down
LOC101927623	LOC101927623	0.032214238	down
MAP3K7CL	MAP3K7CL	0.03399625	down
LINC00445	LINC00445	0.03399625	down
DNER	DNER	0.035777453	down
DPEP1	DPEP1	0.035777453	down
DACT2	DACT2	0.03755785	down
KCNAB2	KCNAB2	0.03755785	down
HACD1	HACD1	0.039337439	down
KNDC1	KNDC1	0.039337439	down
MRGPRF	MRGPRF	0.041116221	down
LOC100134445	LOC100134445	0.041116221	down
PNCK	PNCK	0.042894196	down
NEK2	NEK2	0.042894196	down
CASQ2	CASQ2	0.044671363	down
LOC100507534	LOC100507534	0.044671363	down
GEM	GEM	0.046447724	down
PNPLA6	PNPLA6	0.046447724	down
LDB3	LDB3	0.048223276	down
LINC01300	LINC01300	0.048223276	down
TPH1	TPH1	0.049998022	down
RGS7	RGS7	0.049998022	down
