# Supplementary material for: Identification of the Hub Gene LDB3 in Stanford Type A Aortic Dissection Based on Comprehensive Bioinformatics Analysis
Source: J Cell Mol Med. 2025 Mar 18;29(6):e70471. doi: 10.1111/jcmm.70471 (PMC11916769; doi:10.1111/jcmm.70471)
Supplement: Supplementary file 1 — Data S1 [file JCMM-29-e70471-s001.zip › Supplementary File 9.csv]

Supplementary File 9. Correlation analysis of genes in the black module.
symbol	Gene.significance.for.TAAD	Module.Membership.in.black.module
SERPINA3	0.927928737	0.912450767
PTX3	0.869934472	0.874451671
TNC	0.873261202	0.891253297
SERPINA1	0.913465515	0.892155069
CP	0.83344557	0.81287608
CD163	0.8881776	0.761934718
IGFBP3	0.942430162	0.911137922
MT2A	0.947836795	0.897953169
SPP1	0.893710553	0.757047617
FTH1P2	0.895736632	0.802736804
GABRA4	0.346243442	0.348084351
MYOM3	0.662740686	0.557195514
CPNE4	0.794454136	0.683951962
SNORD3A	0.620306907	0.627548279
ACTC1	0.72735616	0.680108071
MT1E	0.828011532	0.818592423
ANPEP	0.865695933	0.762243985
POM121B	0.617082513	0.57481422
SLC24A4	0.873948673	0.818372077
FOS	0.860777578	0.862474254
GOLGA6L10	0.743770604	0.614958422
YBX3P1	0.749903399	0.737564595
AFF3	0.763836899	0.745138899
RPS26P8	0.686514719	0.596015848
FTH1P10	0.902447262	0.851785971
MEGF10	0.554520704	0.557351824
FTH1P20	0.823963676	0.716302694
NR4A3	0.592836423	0.503166742
CD68	0.963209123	0.830447712
ST6GAL2	0.915775657	0.890287243
SLC26A4	0.736554131	0.808841123
BACH2	0.91663015	0.804003921
RGS7BP	0.719867295	0.75863755
FTH1P8	0.720203399	0.729175097
DNAH11	0.669247644	0.523587312
FOSB	0.657133721	0.57529294
DES	0.815099047	0.761272848
FKBP5	0.780489428	0.820585056
LY86	0.462484399	0.425385989
TLR2	0.87422524	0.868621786
MASP1	0.773024431	0.73770606
SLPI	0.125700859	0.116883298
CLEC5A	0.779988976	0.656869068
FTH1P11	0.823192926	0.74803403
ERAP2	0.290023032	0.095069616
CKB	0.67187537	0.53519702
TIMP3	0.828727353	0.819041579
HMGN1P36	0.388576803	0.347807869
CRTAC1	0.334431926	0.405458544
EIF3EP3	0.17079008	0.078503458
DIAPH3	0.774613055	0.618669454
CASQ2	0.771470499	0.709575102
CBS	0.284007976	0.205826307
RGCC	0.765120738	0.790477297
FNDC1	0.76481554	0.722102191
AFAP1L2	0.600975833	0.637885874
ITM2A	0.86034333	0.913626627
SOST	0.471459007	0.406743721
RYR3	0.852943659	0.712206927
BTC	0.662729155	0.66055936
THBS1	0.269872667	0.052147017
SNAI2	0.86376098	0.779213541
PTENP1	0.588715021	0.505376538
TPH1	0.934799994	0.905694963
LOC388955	0.199142917	0.191183122
SLA	0.852761948	0.82029837
CASC5	0.663603328	0.507424944
CDKN3	0.616809216	0.53605544
FTH1P7	0.812009618	0.758485393
LINC00869	0.521007778	0.47790205
DIO2	0.719579508	0.668583543
LOC100996716	0.665129851	0.616814139
LTBP1	0.903331703	0.865077027
GAD1	0.188541074	0.055866309
SUMO1P3	0.692740579	0.631566598
TSLP	0.767601437	0.782908933
SFRP4	0.759561196	0.746023236
C1RL	0.904265305	0.857456968
GSG1L	0.902667127	0.833640399
MMP28	0.771196222	0.754198619
COL24A1	0.363532248	0.16724095
GEM	0.919816615	0.904794979
NR4A1	0.892435737	0.745612087
NPM1P6	0.577166304	0.459222325
OCA2	0.633834859	0.498329067
IFI30	0.882380115	0.799898009
RPSAP12	0.721229797	0.713876467
MATN2	0.655305057	0.600097448
BMP2	0.855528701	0.879557415
GSTM5	0.346651078	0.310927037
CXCL9	0.444094391	0.477720954
LGI2	0.865699291	0.878892363
PCDH20	0.632207749	0.605967108
DYSF	0.746759557	0.771537036
CREB3L1	0.529040932	0.394910703
LEFTY2	0.643425713	0.580224785
REEP1	0.917537899	0.827721708
ASPM	0.458906271	0.314456162
LOC102724804	0.883820883	0.875225844
CYTL1	0.838471349	0.820644186
FAM47E-STBD1	0.42521186	0.288978631
KLF2	0.868882628	0.826768549
TRNQ	0.622704461	0.545759438
TIMP1	0.871757616	0.801306221
AC159540.1	0.627861891	0.576749438
LCAT	0.4090622	0.39370247
SCG2	0.625500292	0.588193392
HBB	0.507317243	0.51047797
BAIAP2	0.316183595	0.365609358
HIF1A	0.92967625	0.906832923
PIK3R5	0.818636015	0.760314972
APOB	0.881920619	0.859197498
RGPD2	0.649923601	0.684617037
ACTN2	0.747573522	0.704307161
ADAM22	0.697044415	0.720884472
ZDHHC11B	0.408729121	0.37744979
LOC101928013	0.163388956	0.071345781
AGT	0.535590666	0.45237346
PDGFRA	0.934863607	0.890783683
SOD2	0.843985677	0.790457797
SBSPON	0.788640759	0.764912001
PTMAP5	0.673578082	0.669918149
SLC4A8	0.746803577	0.7708618
OMD	0.707154241	0.708679511
ADORA3	0.80053265	0.717329484
LMO3	0.851193646	0.840875033
CCR1	0.792210037	0.651022232
FAM86C1	0.720705645	0.668707427
IDUA	0.444881699	0.422892959
GDF6	0.534994381	0.436054053
C1orf110	0.832275907	0.842440454
CYS1	0.808547271	0.704228522
LOC101927493	0.564074466	0.436592704
YBX3	0.909900274	0.894535656
RASL11B	0.670990459	0.601530887
CNTNAP3	0.505752105	0.642104419
UNC13A	0.259393364	0.242239267
ERP27	0.486196408	0.36041056
AHRR	0.60944222	0.424876602
PLGRKT	0.146987064	0.119429184
MMACHC	0.66647627	0.648434853
C4A	0.440249582	0.284556929
CRIM1	0.908846571	0.78279011
ASPN	0.897058606	0.82400355
RP11-695J4.2	0.38596509	0.358596637
ELF2P1	0.192117142	0.184549294
FTH1	0.911796125	0.749633848
FTH1P23	0.534304527	0.499160496
LPAR4	0.493013947	0.510502517
ALDH1A1	0.770926813	0.867692902
LOC100133331	0.45809803	0.372582321
ECHDC3	0.396827041	0.254146574
LOC102724866	0.504955191	0.382194243
NBEAP2	0.418216082	0.331985648
SPOCK1	0.795496792	0.725892492
LOC100506870	0.820485617	0.813144941
COL7A1	0.5005335	0.377578661
NFAM1	0.49960769	0.373406448
EVI2A	0.75332531	0.596959057
HSBP1L1	0.808813088	0.741788536
TRNE	0.569575425	0.310119338
ST6GALNAC5	0.677736897	0.630119889
MALT1	0.485575535	0.477472605
FGF14-AS2	0.300277525	0.180927259
MN1	0.836237424	0.7885993
LOC100288069	0.233804015	0.204355271
ASB2	0.651847276	0.533251006
IMPG2	0.253637666	0.312758085
CENPO	0.678678359	0.638002127
GPRC5B	0.806101699	0.780680155
LOC643733	0.186126003	0.300422569
LDB3	0.811419369	0.801057677
HCFC1R1	0.735711676	0.661392055
IGFBP4	0.395597985	0.13040508
RPL10AP6	0.681883865	0.616050084
C2orf40	0.547216791	0.591787298
SNCG	0.818188206	0.819063349
C1QTNF2	0.841666771	0.767587899
PXMP2	0.551019461	0.482834838
BDNF	0.48402026	0.343313521
LOC101928714	0.446168864	0.404139643
YWHAQP2	0.129423906	0.075347832
ADAM33	0.819584508	0.65521071
TMEM9B-AS1	0.450503565	0.268853759
AKAP5	0.819920471	0.754543465
AMIGO2	0.923136511	0.876427344
STOX2	0.578794326	0.60511364
TPRN	0.639829362	0.651354424
NFATC2	0.527555176	0.495528462
NPR1	0.830380697	0.665494798
CRIP2	0.788329285	0.605325375
RPS26P3	0.513227053	0.413064615
MYO5B	0.742044703	0.532844975
CSPG4P13	0.251028746	0.179963189
DSC3	0.184040558	0.297839422
CYR61	0.339018387	0.298213866
MAP4K4	0.854845933	0.795731359
C5orf46	0.144579593	0.002753711
TP53I3	0.693738052	0.476725841
RBPMS-AS1	0.634342233	0.584559418
CES1	0.529106518	0.465906547
SBF2-AS1	0.531952383	0.451177322
RPL27AP6	0.556365856	0.501783021
TMEM130	0.57307738	0.401195335
RPL10AP8	0.499145003	0.419786209
LOC730268	0.25161473	0.146273247
HDDC3	0.53615143	0.380098734
C1orf162	0.799696639	0.646193599
LOC101060494	0.429027175	0.39246849
PARVG	0.603351101	0.529977434
AMOTL2	0.912358356	0.884277261
RPS26	0.273188176	0.162455326
CARNS1	0.811966187	0.625244741
LOXL4	0.335158345	0.193455516
RTN1	0.578664176	0.322329759
TFPI2	0.617109571	0.58443409
ATF3	0.367214627	0.225209797
MLKL	0.875345921	0.7886496
NKD1	0.849410437	0.75432696
XRCC4	0.688273508	0.482051405
PLD5	0.769485842	0.692112147
PLCB4	0.899818404	0.868134072
PPP1R9A	0.761679983	0.787246703
RP11-9G1.3	0.36163876	0.352691929
ANGPTL2	0.853727096	0.735968613
LOC246784	0.250164098	0.206938082
SDK2	0.273265159	0.119358509
KCNJ3	0.500877185	0.57199108
HGF	0.874600353	0.726117384
MAB21L2	0.59071297	0.582675256
RASA4	0.407641609	0.272017098
ADAMTS3	0.832733438	0.820050415
LOC100131294	0.856215642	0.806312351
JUN	0.7521836	0.764198649
IGFBP2	0.567017393	0.370195076
ELN	0.737821539	0.552315199
CASQ1	0.495641778	0.414404122
PARD6G	0.472353644	0.472563731
GRIA2	0.826276201	0.782439363
LOC100652758	0.327175017	0.095437315
B3GALT4	0.445998599	0.384756035
CEP152	0.60574117	0.36532886
TMEM47	0.8818285	0.777517367
STK38L	0.81252538	0.705386257
LOC642975	0.296202491	0.309091333
ARHGAP11A	0.655113562	0.608177329
IL1R1	0.844863564	0.808953124
HOXB3	0.470205415	0.556050413
KLHL38	0.361576387	0.270142061
TGFBI	0.824360284	0.791248671
ITGA2	0.846031681	0.775301587
FEN1	0.774245001	0.670589623
CRIP1	0.687028366	0.542710612
LOC101929145	0.495681006	0.374445638
NSUN7	0.6239557	0.399040834
RGS1	0.256182378	0.22674815
ZNF485	0.740623006	0.696613606
TNFAIP8L3	0.893019309	0.90538449
TGFB2	0.780154619	0.718261679
ATP1A2	0.455925326	0.409565836
LOC101928433	0.568448799	0.422794
C4B	0.430064674	0.250787999
FLNA	0.798716706	0.532084497
REM1	0.646380794	0.51624031
IFI27L2	0.413568688	0.418289719
TRIM36	0.508969827	0.461968986
ALDH1B1	0.908653382	0.799589568
CDH2	0.921744784	0.892713892
LST1	0.332004074	0.128229837
LOC101928913	0.251475683	0.138660548
CC2D2B	0.408265511	0.205809205
MIR4697HG	0.342097145	0.239496713
ANK1	0.151895676	0.215348132
ACAN	0.625591996	0.506517267
BAMBI	0.400147753	0.194542911
PSMB10	0.644318431	0.557222742
PTPLA	0.839805959	0.781915567
LOC101927825	0.645156306	0.697214703
LMO7	0.330519894	0.216159167
NPY1R	0.747234246	0.774439483
PPP2R2B	0.844947859	0.778802641
KCNA6	0.688945942	0.61061877
CPED1	0.913404061	0.881851545
SYNGR1	0.452204745	0.320280574
PART1	0.401320512	0.295276917
TSPAN2	0.832263413	0.712735032
RIMS4	0.506063403	0.545204157
RP11-401P9.5	0.717657067	0.646266229
UBE2D3P1	0.54876176	0.496888132
UBXN8	0.613441232	0.537354057
PTPN2	0.925717507	0.877284957
TINAGL1	0.934016369	0.804139432
NSDHL	0.868526792	0.787012736
NMNAT1	0.431637709	0.408972168
WNT2B	0.261666403	0.092634418
MAFB	0.815800982	0.78564164
DNAJB4	0.85278406	0.815017282
BST1	0.580682326	0.501315169
ID4	0.771519086	0.748446358
DDIT4L	0.234061948	0.141741799
OLFML3	0.865644654	0.826728202
NSUN3	0.709190504	0.654804452
EGFL8	0.384767755	0.338058937
FAM103A2P	0.386478515	0.357554573
RANBP3L	0.403692662	0.363246342
SYNC	0.958083632	0.89108665
PTGS1	0.788067518	0.696457089
LOC101927151	0.420214263	0.33143859
TWIST2	0.457504359	0.325190257
CNN1	0.891604472	0.716490582
RPL7P23	0.246348723	0.059925094
PPM1H	0.758865746	0.723335496
LPCAT1	0.898089067	0.871325478
FBN2	0.314672262	0.364112468
ECM2	0.846501302	0.784573555
ZNF286B	0.676797136	0.683717926
LOC100861430	0.124512736	0.10220308
PPP1R14A	0.756795877	0.550356155
LOC101928439	0.547617545	0.571344814
PXDC1	0.868672606	0.661429485
GBE1	0.719271455	0.707353554
HLF	0.797986636	0.802805084
HCK	0.603137562	0.542247358
BCAP29	0.627222102	0.621819546
MYOCD	0.795917622	0.671658299
FAM46B	0.637993591	0.405484629
PNMAL1	0.942695226	0.861861383
KAZALD1	0.726982892	0.665456299
PROCR	0.808385335	0.715812629
ZNF300P1	0.232340736	0.31699403
CYSLTR1	0.563067296	0.525883475
HYPK	0.743911766	0.623276691
TNXB	0.79417829	0.797048039
EFCAB2	0.717683208	0.609488482
EPHB4	0.638826577	0.6859001
SLFN5	0.772294336	0.633197971
CITED2	0.361630778	0.1823234
MCOLN3	0.423611526	0.385630483
NT5DC3	0.929600486	0.846312885
IGFBP6	0.848853408	0.712274731
CD55	0.642314843	0.633910025
PGR	0.946402775	0.859097157
LINC00670	0.751980746	0.691485055
FRZB	0.76055683	0.668878161
RAB23	0.863350717	0.784118593
RPS26P6	0.315136062	0.258477588
VGLL3	0.778764084	0.637639018
PDE4DIP	0.337571469	0.14720038
HEY1	0.550831473	0.524258637
HBEGF	0.485719883	0.470047446
ACKR3	0.856379678	0.813358498
IGFBPL1	0.754606891	0.649324574
PKD1P5	0.459034738	0.35828176
TMEM178A	0.493301581	0.342446728
HIST1H2AM	0.576557271	0.521757729
GAREM	0.83689213	0.747414873
IFI16	0.831637761	0.68018755
FNDC5	0.763739598	0.650715924
TLCD2	0.832674587	0.768203173
AMT	0.79345878	0.723072476
ENTPD1-AS1	0.533869077	0.392423014
RGS19	0.599106604	0.533415175
NME1	0.752135914	0.707435535
ENPP1	0.456094418	0.29922676
IGFBP5	0.790742148	0.658389866
SHC4	0.710810236	0.644465222
ART4	0.315666181	0.350555754
WDR25	0.5364262	0.56926958
MDK	0.359420996	0.281115489
NEGR1	0.839727234	0.839702475
CARD6	0.879652709	0.750024189
DUSP1	0.780903029	0.600478744
SRP14-AS1	0.482942145	0.278629482
GALNT16	0.665469772	0.63852322
MCM2	0.604648089	0.456488403
PLSCR1	0.893656011	0.837212316
C3orf70	0.786821687	0.642198286
ABCA3	0.925581043	0.80602302
PLN	0.912217722	0.862489391
LLPH	0.59981301	0.50786175
LHFP	0.862887447	0.856031353
TTC26	0.683951774	0.60354841
CAV2	0.852339766	0.791233555
RCAN2	0.948519795	0.903146164
LOC387820	0.249139778	0.195324306
PGM5	0.924582343	0.891892943
CDKN1C	0.727052	0.709082512
CXCL12	0.398491634	0.247500476
ITGA7	0.827083267	0.574763
SERPINI1	0.607053861	0.645756356
TLR5	0.849887417	0.715272408
VMP1	0.829023065	0.827231437
APITD1-CORT	0.339968511	0.344634883
JPH2	0.779431672	0.533261373
ID2	0.676472699	0.559155227
IFI35	0.525774183	0.336994341
RPUSD2	0.441161957	0.367339778
ELAC1	0.677734229	0.604514612
GNG11	0.257785549	0.323844552
EML5	0.178525491	0.174097747
EHD3	0.833388056	0.766297649
TFEC	0.608115252	0.396301556
ACTG2	0.610570602	0.520058602
LAMB1	0.918720653	0.895725139
GALNT18	0.416010347	0.326919398
ADRA1B	0.587585632	0.465639515
NCAM1	0.536531793	0.624147704
LOC100419841	0.582460926	0.513005521
DHX35	0.410731227	0.368647575
C2orf74	0.600477366	0.493581265
CNTN3	0.741507329	0.721012817
COLQ	0.536773484	0.521779722
KBTBD11	0.23051498	0.11674682
SFRP1	0.805023029	0.750794471
CAPG	0.654021087	0.646775766
SCARF2	0.753183173	0.543645714
NXPH3	0.81924335	0.620141985
BAZ1A	0.86016078	0.826351639
GLUL	0.833583741	0.778794553
FSCN1	0.721751572	0.579430294
LAPTM5	0.817369006	0.714588943
RP11-600K15.1	0.37239043	0.225510967
SERBP1P1	0.710671043	0.629758026
TNFRSF11B	0.455639293	0.407425372
FBP1	0.400927699	0.290371732
CD34	0.703605608	0.786703869
TTC21A	0.374307516	0.294501046
ZCWPW1	0.346102993	0.146867678
ZNF267	0.79340937	0.719723749
MRTO4	0.804062218	0.78120483
PRRX1	0.918377601	0.870757269
MTUS2	0.868302083	0.842433476
SYP	0.290828881	0.110285801
ITIH5	0.760459724	0.639181093
TMEM97	0.616910421	0.50561545
INMT-FAM188B	0.643120107	0.591477702
MYD88	0.834585445	0.703064374
SETP14	0.764553817	0.626424084
DBNL	0.628104099	0.584869174
PARS2	0.478477627	0.346511453
LOC101930232	0.634083729	0.549345994
GNB4	0.699600113	0.725380434
LRRN1	0.704956241	0.640642599
C5AR1	0.712246096	0.665859487
TNFSF13	0.79751245	0.695946837
MKX	0.713695982	0.683965275
SEC61G	0.656340764	0.648127126
LOC100652768	0.391065815	0.338588886
KAL1	0.606006095	0.606488891
ATP5J2	0.713518581	0.548148458
NAA38	0.468851437	0.410054396
GREB1L	0.328229388	0.189063287
FMN1	0.761798719	0.720639231
GPLD1	0.910310524	0.820886815
SORBS2	0.870825709	0.840407173
FANCI	0.509959536	0.361910683
FAM149A	0.376840416	0.257078243
CORO1A	0.51120247	0.257642837
MCAM	0.842401558	0.69493621
PIN4	0.527332199	0.32742056
AIF1L	0.490165204	0.482554934
PCDHB2	0.483864012	0.431696751
ZBED3	0.384380307	0.288654474
ZNF888	0.58350632	0.4582769
GDF10	0.352845416	0.266429254
RFTN1	0.737118621	0.651643705
PTAFR	0.622124101	0.455628609
NXN	0.57290238	0.606345896
PDLIM7	0.887784787	0.779322707
LGR5	0.544819876	0.497449274
FGD6	0.329506139	0.321044674
ZNF487	0.589771044	0.467382482
CTSL	0.89845065	0.779592518
TRAPPC5	0.480723367	0.400773777
MRGBP	0.58592135	0.462383599
NOP14	0.811124825	0.791818996
TBX20	0.266841263	0.145229568
STAG3L5P-PVRIG2P-PILRB	0.522576315	0.394974328
GARNL3	0.506397622	0.367644134
HLA-DMB	0.623005111	0.599357721
ZNF697	0.547718615	0.429490189
MYO15B	0.428206427	0.44383822
MYL9	0.758504821	0.557111149
GPX3	0.275806356	0.132242227
SIAE	0.661761956	0.620686774
CACNB2	0.431475959	0.402046217
COL12A1	0.809433153	0.701254187
FAXC	0.621295561	0.544443448
PAICS	0.851489275	0.859593249
TMTC4	0.695275614	0.639759661
IFI27L1	0.454877614	0.356566113
FHL2	0.538173915	0.445447642
NDUFA7	0.389813564	0.275665604
GATM	0.708614349	0.702977718
ENTPD1	0.893763526	0.857847596
TPMT	0.848659753	0.744605858
ISLR	0.798049322	0.736826823
PAK3	0.863984065	0.854461422
DCPS	0.458586984	0.445229106
TMEM175	0.691571127	0.573893145
CAP2	0.923887584	0.81494186
RGS2	0.798818643	0.800763216
ENPP2	0.737480912	0.493875972
RCAN1	0.386086902	0.188044826
CWC27	0.626446458	0.491267983
MAPK13	0.720290528	0.688738898
RRAS	0.711819368	0.541176315
IGSF3	0.564781446	0.547348197
LRP2BP	0.472224075	0.463645288
XK	0.606285946	0.516266776
ACTN4	0.890246194	0.697996552
TSPAN6	0.223364326	0.255763058
RNF141	0.78882932	0.799740206
CDCA4	0.217229809	0.023370986
PHGDH	0.679101313	0.531330957
CCDC28A	0.487510395	0.320540419
C1S	0.684616433	0.475322999
MPPED2	0.840984344	0.784904622
RAB6C	0.198668162	0.020201063
TMEM30B	0.840201601	0.648572226
HMCN1	0.959346015	0.873141417
MIR143HG	0.839083211	0.662492909
GPR65	0.691343851	0.516269252
LHFPL2	0.897523844	0.878761217
DMPK	0.846651042	0.651740647
EFHD1	0.943279583	0.810750886
ADHFE1	0.724057571	0.686710612
PER2	0.553045963	0.351315408
DNER	0.509507651	0.420631251
NPTN-IT1	0.472831694	0.342075951
TPT1P9	0.361932455	0.360781577
CAMKK1	0.492592761	0.407292946
UBE2QL1	0.679103357	0.53860361
METTL18	0.466016785	0.376870663
RPS18P5	0.498453878	0.464111028
CNNM3	0.40636932	0.349501771
DDAH1	0.767074199	0.646975956
LOC102724516	0.305155338	0.172865869
C1R	0.742839671	0.67054493
IL33	0.819673012	0.601313808
SLC38A6	0.702700281	0.631662885
COA7	0.675203828	0.656132443
LINC00312	0.343935751	0.075596949
NUDT15	0.801617588	0.781221282
ANKRD35	0.744248364	0.69552494
ZNF286A	0.493744407	0.374438583
LGR6	0.629686262	0.472837529
ASCC1	0.834608516	0.775752358
RAP2C-AS1	0.296790835	0.235895802
ALG14	0.361130432	0.208288368
COX5A	0.352276616	0.330350463
KIF27	0.666687357	0.603153525
COL4A6	0.500939336	0.390605281
SEMA3C	0.868579937	0.773020503
C12orf75	0.878689337	0.724525256
ADAMTS6	0.392278128	0.369985838
HRSP12	0.385031645	0.230655558
HAND2-AS1	0.680565691	0.637312223
RND2	0.647497909	0.391866019
MROH7-TTC4	0.705277442	0.527941007
PLSCR4	0.809593341	0.746080972
PTPRM	0.606377638	0.482807366
C14orf79	0.528805079	0.393564029
AHNAK2	0.564260037	0.559220201
LONRF2	0.724036254	0.685658941
RPS26P25	0.350664815	0.298894401
ACP2	0.492999761	0.315520736
MAATS1	0.461792162	0.192045074
KCNMA1	0.735521211	0.685636258
BRCA1	0.563218378	0.494357617
MGARP	0.580821826	0.595395545
RASSF3	0.621480805	0.532567243
KBTBD3	0.566726864	0.43432056
YPEL1	0.539566238	0.539565779
TXN	0.854298432	0.793447246
FGL2	0.839340332	0.746503454
ACOT11	0.52685408	0.440011793
ITGB3BP	0.757222722	0.642866091
NRBP2	0.788374279	0.732589276
LOC101929005	0.493748873	0.354283696
RAG1	0.580984923	0.45171416
LBH	0.869802903	0.724976057
AMPH	0.273023594	0.206326415
RHOB	0.40198119	0.125419695
WRB	0.683891128	0.652116355
EEF1A1P9	0.653799834	0.670315092
GPR153	0.444889086	0.385761254
MIR22HG	0.726926615	0.519842103
MFAP4	0.778108858	0.587772352
CD53	0.696599963	0.615628519
HYI	0.438839169	0.419118966
HSPA12A	0.550577164	0.5708821
CNN2	0.839477337	0.696963761
SRGN	0.682489311	0.705342669
LPP	0.499248559	0.342608127
SEMA3B	0.504275528	0.398524859
MGLL	0.783095071	0.718865697
SLFN13	0.564760217	0.478127482
TIMM8B	0.525152493	0.466642759
TCEANC	0.464890761	0.510580533
PCGF5	0.615496295	0.570057575
CENPV	0.218106845	0.035926904
PCDHGB4	0.641559295	0.576671536
ZDHHC2	0.765659304	0.710337403
AKR1E2	0.528078003	0.595713376
MILR1	0.763194866	0.627304782
RAB13	0.858212649	0.714129751
SUMO2P1	0.587731132	0.50431404
PPP2R5B	0.421591612	0.198609325
DSTN	0.831757038	0.770730667
CADM1	0.338522156	0.391645624
DACT1	0.89194832	0.731292252
ACTA2	0.908537761	0.774899343
CSRP1	0.917142757	0.747931396
VTI1B	0.560808381	0.521859055
GPD1L	0.824370781	0.803493344
C17orf49	0.66980498	0.602508401
SF3B5	0.783580115	0.760190129
ADAMTS7	0.585137028	0.444130915
RBMS1P1	0.409427341	0.425629989
EDEM2	0.686385025	0.665246664
NDUFA1	0.287349959	0.20912343
LINC00702	0.753653464	0.722726661
RPS20P14	0.649212293	0.577952138
ILK	0.904912783	0.769612997
BARD1	0.554729672	0.427532155
CDC26	0.511087819	0.394428426
NLGN3	0.583989433	0.503762544
DHRS4L2	0.424844063	0.418843865
ITGAE	0.591982512	0.477624515
GALNT5	0.311321745	0.21806964
RNF135	0.520532358	0.286938464
C16orf13	0.664423432	0.621279574
NOLC1	0.697129904	0.683674768
C14orf132	0.887166931	0.802866469
IFITM2	0.844988386	0.836060529
FAM206A	0.177611258	0.029350571
SMDT1	0.53844524	0.365987711
FXYD5	0.705172702	0.48655989
NICN1	0.479738693	0.427784511
SNORD108	0.252898025	0.290807451
SHC3	0.571488671	0.517465757
ABRACL	0.456971515	0.435893523
CCDC69	0.693999847	0.626549423
CD14	0.574250935	0.465591116
PPIEL	0.300487579	0.242514531
OLA1P1	0.3674113	0.279024394
FAM212B	0.499855019	0.508242389
MYLK	0.770826866	0.590210746
COL1A2	0.575146557	0.596236204
RNF115	0.837764248	0.698886833
APOL1	0.718315517	0.642756065
CFB	0.562631241	0.48466342
MTURN	0.826019683	0.806386236
RAB9B	0.750941089	0.741033031
SPINT2	0.767537251	0.582225304
NBEAL2	0.446281954	0.453566909
FAM46A	0.867503253	0.780129952
PYGM	0.595905869	0.454315468
IMPDH2	0.676501674	0.655539347
CABLES1	0.895153326	0.817062775
LYSMD2	0.324794434	0.154270454
CCDC124	0.588520015	0.506453901
ANKRD37	0.480733499	0.203688208
PKD2	0.882440201	0.890670306
TOP1MT	0.791899541	0.78597648
TRMT5	0.766894159	0.601392794
ZNF608	0.831711318	0.636048651
GRIA1	0.775055203	0.672692224
LRIF1	0.574003428	0.458763101
TYROBP	0.638961229	0.512865465
SNRPD1	0.788416684	0.641540673
TMOD3	0.612766877	0.595106562
MPP7	0.901856817	0.845100014
TXNDC17	0.577482693	0.586955984
LOC102724841	0.518693508	0.559529486
NDRG2	0.671401387	0.706422642
CASZ1	0.757168314	0.589298584
PCDH10	0.307047242	0.332592254
GJC1	0.569860771	0.464153159
DARS	0.743430785	0.704126737
THG1L	0.681342017	0.579319573
TMEM237	0.476983454	0.44848426
GXYLT2	0.832895294	0.696708064
SDCCAG3	0.760115803	0.767634196
2-Mar	0.627037841	0.607241052
C10orf32-ASMT	0.67450977	0.617673172
RABL2A	0.255616746	0.258110031
HYKK	0.255473973	0.110614319
ITGA8	0.687387382	0.536864122
PCDH11X	0.595656319	0.553969982
TKT	0.824710847	0.820347185
STAG3L4	0.539468348	0.549813334
KCNK6	0.800722816	0.594733041
TSR3	0.409153888	0.303560392
NSMF	0.659050326	0.386761443
DIRAS3	0.656401851	0.600251058
PPP1CA	0.825111191	0.714986818
TMEM159	0.771267606	0.605281215
KLHL41	0.359761149	0.382859247
CRYAB	0.678763678	0.592444011
CAV1	0.812043472	0.799810003
FRY	0.71668266	0.670631852
HSPB8	0.765535426	0.50514171
DGKI	0.781216018	0.66873983
GSTM2	0.502788516	0.358602637
DPH5	0.364541926	0.119906135
KDELC1	0.399347933	0.318221085
KIAA0754	0.933816887	0.903761968
PPM1L	0.866632159	0.805483902
SURF2	0.603408275	0.551728273
GLS	0.789108877	0.760896281
CROCC	0.392076962	0.34845111
S100A11	0.796436707	0.681320637
MYO1F	0.520293267	0.329696556
HTATIP2	0.652810033	0.501779212
SNRPA1	0.709828491	0.648429189
CCDC180	0.612668967	0.601509424
CHMP4A	0.723211054	0.573000308
LURAP1L	0.665999649	0.651511173
LOC102723728	0.531480215	0.456070357
C19orf44	0.722678558	0.556178765
PCDHB14	0.55225905	0.519447418
RAB7L1	0.861013489	0.744413875
TMEM56-RWDD3	0.455597509	0.407035133
CLTCL1	0.299853511	0.211889513
WWTR1	0.781951149	0.687297355
DUSP27	0.18305913	0.166481578
GAS6	0.803146323	0.61015615
MED18	0.767720226	0.546834774
HSPB11	0.556897688	0.340091919
ITGA9	0.526859488	0.356018417
ZNF346	0.473787209	0.344347523
KLHL3	0.668714773	0.59016679
SMIM20	0.497079929	0.434174185
ACCS	0.699921835	0.604786001
PURG	0.592451645	0.516400087
MYEF2	0.870053555	0.748791781
SMG8	0.495877485	0.424849412
ABLIM2	0.47241755	0.333123994
DCLK2	0.823148878	0.758193869
TWSG1	0.816482842	0.706615849
FAM198B	0.906983034	0.860594597
PYGB	0.857386502	0.715166647
TGFBR1	0.475044868	0.237414917
RNF44	0.609618064	0.542826394
ZC3H10	0.503951613	0.425511858
SNX8	0.329148889	0.231574514
ALG5	0.547212853	0.506976204
ZNF365	0.801597792	0.631292746
SUSD2	0.236616761	0.203453775
ZNF285	0.287184737	0.313206591
SNRPF	0.794513744	0.679917652
CSTF2	0.367997462	0.24687493
SLIT3	0.852110844	0.81632545
ANO5	0.686817471	0.68276303
RPGR	0.553513576	0.420969664
FAM45B	0.337602161	0.323643292
PCDHGB6	0.697203429	0.552256359
CPEB2	0.539668361	0.483189429
SGCD	0.712192928	0.680815025
MRPL32	0.637489807	0.59309767
FKBP9	0.848346612	0.832699759
PRICKLE1	0.544105641	0.567235703
GTPBP4	0.790404991	0.806658504
TMEM86A	0.354701613	0.358378166
APOPT1	0.790936026	0.619082414
GLDN	0.680899462	0.771544257
DHX57	0.452771956	0.299955433
PFDN6	0.544985008	0.565805017
NOV	0.835507396	0.70676357
IRAK4	0.79149631	0.773598283
PIGK	0.623774188	0.52557669
TTC30B	0.646232139	0.50239681
BAI3	0.57761466	0.580343156
SAMD12	0.50880854	0.486043737
SLC26A2	0.690634626	0.727797962
PDGFD	0.634383312	0.551881769
N6AMT1	0.707713302	0.709516706
THOC3	0.772909593	0.64673459
TPPP	0.411074208	0.128899544
TOMM5	0.707182834	0.653810481
PSEN2	0.458790217	0.453766807
CRABP2	0.365095516	0.368201095
FBXL2	0.717096384	0.623384895
FAM96A	0.71622888	0.597069525
BHLHB9	0.408561231	0.222195544
TIAM2	0.334274864	0.253358144
NUPR1	0.572995532	0.476867005
RASSF8	0.852610925	0.839382907
HYAL2	0.547172741	0.581704058
STRAP	0.626869472	0.521022402
BRAP	0.758782722	0.550639017
RPS6KA2	0.509777651	0.450542397
PET100	0.318401901	0.255205657
SUSD5	0.778882814	0.610820294
CA5B	0.819155961	0.737700364
SMAP2	0.650328973	0.573359476
PTRF	0.869757917	0.720038145
MRPL12	0.5727426	0.486770502
KLF11	0.653690464	0.633799445
SOS1	0.828681957	0.661307436
SYNM	0.748010056	0.685328477
MYH10	0.950861679	0.88136658
KHSRP	0.749273377	0.736220864
MAP3K13	0.75998656	0.688179379
DKC1	0.85875871	0.840684016
GPATCH11	0.658012317	0.537912669
NBEAL1	0.36039573	0.176371314
SLC25A4	0.569512981	0.381011818
ZNF300	0.622401012	0.554526681
MIR198	0.836801755	0.792235798
FOXC1	0.91068699	0.868430024
CTIF	0.500921545	0.340014023
TAGLN	0.63683501	0.332374553
CHMP4C	0.482225059	0.547176217
SPG21	0.846355907	0.699168135
ALDH2	0.706509338	0.632799888
PFN2	0.890829387	0.791407136
S100A4	0.632721509	0.467843727
ME3	0.63421043	0.640700778
NBPF25P	0.276847316	0.123345239
NR1H3	0.248644637	0.138855276
DNTTIP2	0.725740578	0.709301971
CHD3	0.722675409	0.604800456
FAH	0.531506255	0.489528663
NYNRIN	0.577853035	0.64269513
TPM1	0.896025288	0.819713744
TFRC	0.551050728	0.491891703
PIK3IP1	0.665018725	0.667624851
KDM1A	0.498002647	0.442333299
DKK3	0.862524083	0.698772373
BUD31	0.800274962	0.775893463
TRIT1	0.722253356	0.682464655
PRELP	0.613867788	0.459573317
NPIPA5	0.188252724	0.075922097
GMPR	0.709261287	0.578647382
DDRGK1	0.712639514	0.549560573
LOC102724697	0.347242805	0.233980339
EPHB6	0.218476681	0.096416733
NOTCH1	0.551847739	0.460694975
AGA	0.624317645	0.572901304
CDK5	0.221358767	0.049428598
VDAC1	0.709632654	0.730297825
USP54	0.703351943	0.690883334
ZSWIM1	0.578106211	0.470960606
ZRSR2	0.318896019	0.238076255
MYLIP	0.6227431	0.509774492
PTEN	0.866690631	0.837219572
IGHMBP2	0.441812511	0.353288002
TCTN1	0.450048919	0.270427783
FHL1	0.920280254	0.792460249
ZNF221	0.69841861	0.585199831
AATF	0.881657913	0.795439082
LINC00341	0.632560779	0.493157334
SYDE2	0.809101517	0.789793307
CTSB	0.715524459	0.663309986
CPT2	0.535017293	0.459571403
MDGA1	0.337430578	0.242500331
INTS10	0.843454157	0.849481501
MBNL1-AS1	0.449029673	0.408350786
NPHP1	0.551387853	0.259867238
MB21D2	0.518343761	0.329740422
FTL	0.529240874	0.495855949
HIST1H2BC	0.452629272	0.485937833
PLXNA1	0.720810776	0.55702449
CCDC104	0.733300536	0.544101659
ATP8B2	0.894828037	0.774609307
TSC22D3	0.32011516	0.397622631
RABL3	0.555151551	0.454315566
ACOT7	0.399652301	0.444649142
WWOX	0.366331368	0.477122399
ACADVL	0.693318292	0.553863065
NUTM2A-AS1	0.41767901	0.331128247
FMO4	0.126638338	0.242900627
ZCCHC24	0.782795544	0.756916974
FAM103A1	0.753343193	0.768545357
IFNGR1	0.850600602	0.82616307
PCOLCE2	0.335948068	0.386659567
C1orf226	0.419694093	0.412923871
FRMD4B	0.330941346	0.35659886
NADSYN1	0.510919879	0.49120626
FAT1	0.79773847	0.77720901
FZD2	0.481566832	0.363789875
CTPS1	0.771759216	0.7346581
HAPLN1	0.632882336	0.587002059
PGAP3	0.264848199	0.191361395
SPARCL1	0.615172843	0.569539919
DTWD2	0.631165517	0.651680057
ZNF818P	0.507602057	0.254943518
RNF152	0.787610887	0.707157783
VPS13A	0.602096598	0.519795534
CTSF	0.817512709	0.675589223
REXO2	0.812555309	0.814441623
CAMK2G	0.840308254	0.828058648
RPS19BP1	0.527283466	0.453511143
TRMT10B	0.615189766	0.477303693
LOC100653515	0.026455358	0.071358212
BOC	0.450122291	0.509701632
TTC5	0.542280381	0.534794739
RPL23AP7	0.679825126	0.555416278
RPS18	0.559618525	0.496425215
ADCY9	0.816451226	0.732788513
DLC1	0.765105472	0.731542523
